# Supplementary material for: Dynamic Genome-Wide Transcription Profiling and Direct Target Genes of CmWC-1 Reveal Hierarchical Light Signal Transduction in Cordyceps militaris
Source: J Fungi (Basel). 2022 Jun 11;8(6):624. doi: 10.3390/jof8060624 (PMC9225392; doi:10.3390/jof8060624)
Supplement: Supplementary file 1 [file jof-08-00624-s001.zip › Table S1.xlsx]

## Sheet: Sheet1
Primers used for qPCR determination
qRpb1-F	CTGTTCCCCCTCCTCCTGTG
qRpb1-R	ATGTTGCGGCGATCCTTCTC
qCmvvd-F	CGTTCCCGCCTCCAGTCTCAACAG
qCmvvd-R	ACGGTGACGGCAGCAGAGCAATC
qCCM-02531-F	CGAGGCTAAGGAGCTTGAAC
qCCM-02531-R	CGTGACAGACCCGACGAT
