# Supplementary material for: Dynamic Genome-Wide Transcription Profiling and Direct Target Genes of CmWC-1 Reveal Hierarchical Light Signal Transduction in Cordyceps militaris
Source: J Fungi (Basel). 2022 Jun 11;8(6):624. doi: 10.3390/jof8060624 (PMC9225392; doi:10.3390/jof8060624)
Supplement: Supplementary file 1 [file jof-08-00624-s001.zip › Table S10.xlsx]

## Sheet: Overview
promoter	d8M67D	d8M67L	readcount_d8M67L	readcount_d8M67D	log2.Fold_change.	pvalue	qvalue	Signature	readcount_d8M67L	readcount_d8M67D	TPM_d8M67L	TPM_D8M67D	log2.Fold_change.	pvalue	qvalue
CCM_04374	8.91843	9.53326	22.3221	20.6957	0.10914	0.827	0.9947	FALSE	#N/A	#N/A	#N/A	#N/A	#N/A	#N/A	#N/A
CCM_04633	9.21462	8.1089	13.2444	14.9158	-0.17145	0.7347	0.98379	FALSE	#N/A	#N/A	#N/A	#N/A	#N/A	#N/A	#N/A
CCM_04507	52.5542	33.4952	75.2999	117.089	-0.63689	0.0020249	0.017975	FALSE	#N/A	#N/A	#N/A	#N/A	#N/A	#N/A	#N/A
CCM_04508	55.4454	69.3026	61.609	48.8492	0.3348	0.24265	0.70495	FALSE	#N/A	#N/A	#N/A	#N/A	#N/A	#N/A	#N/A
CCM_04513	19.2324	21.6123	26.6377	23.4924	0.18128	0.67989	0.97403	FALSE	#N/A	#N/A	#N/A	#N/A	#N/A	#N/A	#N/A
CCM_04514	0.612049	0.48414	0	0	-0.32526	0.92377	0.99681	FALSE	#N/A	#N/A	#N/A	#N/A	#N/A	#N/A	#N/A
CCM_00533	169.45	134.358	62.353	77.9351	-0.32181	0.17068	0.5767	FALSE	#N/A	#N/A	#N/A	#N/A	#N/A	#N/A	#N/A
CCM_09195	14.851	3.0456	2.0834	10.0682	-2.2728	0.016504	0.10706	FALSE	#N/A	#N/A	#N/A	#N/A	#N/A	#N/A	#N/A
CCM_01344	12.4289	26.7925	53.1266	24.4246	1.1211	0.0011147	0.010467	FALSE	#N/A	#N/A	#N/A	#N/A	#N/A	#N/A	#N/A
CCM_01345	36.6647	47.6839	54.3171	41.3913	0.39208	0.20071	0.63462	FALSE	#N/A	#N/A	#N/A	#N/A	#N/A	#N/A	#N/A
CCM_01107	4.7565	2.35154	0	1.49158	-1.0033	0.60916	0.958	FALSE	#N/A	#N/A	#N/A	#N/A	#N/A	#N/A	#N/A
CCM_06821	34.9696	43.4416	34.8225	27.7807	0.32594	0.39227	0.86529	FALSE	#N/A	#N/A	#N/A	#N/A	#N/A	#N/A	#N/A
CCM_06822	19.6768	18.6775	19.6434	20.5092	-0.062225	0.86886	0.99681	FALSE	#N/A	#N/A	#N/A	#N/A	#N/A	#N/A	#N/A
CCM_04805	45.5563	67.9192	68.1568	45.3067	0.58913	0.035275	0.19378	FALSE	#N/A	#N/A	#N/A	#N/A	#N/A	#N/A	#N/A
CCM_04804	1129.98	1367.54	2711.69	2220.59	0.28825	2.2018e-11	6.114e-10	FALSE	#N/A	#N/A	#N/A	#N/A	#N/A	#N/A	#N/A
CCM_06281	104.849	95.7256	112.503	122.123	-0.11837	0.48583	0.91428	FALSE	#N/A	#N/A	#N/A	#N/A	#N/A	#N/A	#N/A
CCM_06280	312.145	361.158	531.117	454.932	0.22338	0.022192	0.1343	FALSE	#N/A	#N/A	#N/A	#N/A	#N/A	#N/A	#N/A
CCM_02584	0	0	NA	NA	NA	NA	NA	NA	#N/A	#N/A	#N/A	#N/A	#N/A	#N/A	#N/A
CCM_02583	0	0	NA	NA	NA	NA	NA	NA	#N/A	#N/A	#N/A	#N/A	#N/A	#N/A	#N/A
CCM_02585	112.262	21.5061	58.7815	304.096	-2.3711	1.3279e-41	1.4571e-39	TRUE	58.7815	304.096	5.64075	37.9597	-2.3711	1.33e-41	1.46e-39
CCM_04851	0.668883	2.46911	2.0834	0	1.8971	0.33731	0.81816	FALSE	#N/A	#N/A	#N/A	#N/A	#N/A	#N/A	#N/A
CCM_04852	3.6723	6.97162	1.78577	0	0.93777	0.60664	0.958	FALSE	#N/A	#N/A	#N/A	#N/A	#N/A	#N/A	#N/A
CCM_06055	81.2686	97.8879	49.8527	41.0185	0.2814	0.37628	0.85321	FALSE	#N/A	#N/A	#N/A	#N/A	#N/A	#N/A	#N/A
CCM_06054	9.60447	8.30072	8.78002	10.0682	-0.1975	0.75177	0.98379	FALSE	#N/A	#N/A	#N/A	#N/A	#N/A	#N/A	#N/A
CCM_06056	5.40471	6.59397	27.0841	22.0008	0.29989	0.48716	0.91536	FALSE	#N/A	#N/A	#N/A	#N/A	#N/A	#N/A	#N/A
CCM_00277	6545.36	4456.32	778.892	1133.79	-0.54165	7.6155e-17	3.0828e-15	FALSE	#N/A	#N/A	#N/A	#N/A	#N/A	#N/A	#N/A
CCM_00274	4.24367	6.41522	12.798	8.39014	0.60915	0.34689	0.82716	FALSE	#N/A	#N/A	#N/A	#N/A	#N/A	#N/A	#N/A
CCM_00276	3.97276	2.69358	0	1.30513	-0.54765	0.77527	0.98658	FALSE	#N/A	#N/A	#N/A	#N/A	#N/A	#N/A	#N/A
CCM_00275	45.47	42.9665	32.8879	34.4928	-0.068739	0.81622	0.99245	FALSE	#N/A	#N/A	#N/A	#N/A	#N/A	#N/A	#N/A
CCM_07839	870.707	1417.98	2991.16	1820.29	0.71654	1.9173e-62	2.9598e-60	FALSE	#N/A	#N/A	#N/A	#N/A	#N/A	#N/A	#N/A
CCM_07837	22.4879	17.2572	9.67291	12.492	-0.36898	0.53481	0.93306	FALSE	#N/A	#N/A	#N/A	#N/A	#N/A	#N/A	#N/A
CCM_01456	37.6236	26.5688	42.1143	59.1039	-0.48894	0.082277	0.36662	FALSE	#N/A	#N/A	#N/A	#N/A	#N/A	#N/A	#N/A
CCM_01457	144.507	84.5991	63.99	108.326	-0.75946	0.0005511	0.0054917	FALSE	#N/A	#N/A	#N/A	#N/A	#N/A	#N/A	#N/A
CCM_06818	30.862	43.6785	256.406	179.549	0.51406	0.00032075	0.0033773	FALSE	#N/A	#N/A	#N/A	#N/A	#N/A	#N/A	#N/A
CCM_07508	50.6729	60.8193	169.35	139.836	0.27628	0.10935	0.4445	FALSE	#N/A	#N/A	#N/A	#N/A	#N/A	#N/A	#N/A
CCM_07509	78.7033	74.7065	52.6801	55.002	-0.062225	0.78686	0.98658	FALSE	#N/A	#N/A	#N/A	#N/A	#N/A	#N/A	#N/A
CCM_01075	244.544	294.248	149.856	123.428	0.2799	0.12704	0.48657	FALSE	#N/A	#N/A	#N/A	#N/A	#N/A	#N/A	#N/A
CCM_07446	85.2689	9.83631	21.8757	187.939	-3.1029	2.1729e-34	1.9595e-32	TRUE	21.8757	187.939	2.09922	23.46	-3.1029	2.17e-34	1.96e-32
CCM_07447	107.936	53.3618	43.9001	88.0032	-1.0033	8.5927e-05	0.001023	TRUE	43.9001	88.0032	4.21271	10.9853	-1.0033	8.59e-05	0.001023
CCM_02733	0	0	NA	NA	NA	NA	NA	NA	#N/A	#N/A	#N/A	#N/A	#N/A	#N/A	#N/A
CCM_02732	44.6675	29.0729	31.1021	47.3577	-0.60659	0.059941	0.29289	FALSE	#N/A	#N/A	#N/A	#N/A	#N/A	#N/A	#N/A
CCM_02734	63.3325	69.3925	144.498	130.7	0.1448	0.44873	0.9013	FALSE	#N/A	#N/A	#N/A	#N/A	#N/A	#N/A	#N/A
CCM_03442	6218.41	7428.99	5820.71	4828.62	0.26958	4.2143e-20	2.1447e-18	FALSE	#N/A	#N/A	#N/A	#N/A	#N/A	#N/A	#N/A
CCM_03443	9.49382	2.27568	2.97628	12.3055	-2.0477	0.012967	0.087939	FALSE	#N/A	#N/A	#N/A	#N/A	#N/A	#N/A	#N/A
CCM_05892	13.8826	16.0341	35.4177	30.3909	0.22083	0.55951	0.94175	FALSE	#N/A	#N/A	#N/A	#N/A	#N/A	#N/A	#N/A
CCM_05893	660.63	505.616	306.259	396.574	-0.37284	0.00041454	0.0042614	FALSE	#N/A	#N/A	#N/A	#N/A	#N/A	#N/A	#N/A
CCM_00683	660.687	343.626	523.974	998.426	-0.93016	1.6576e-35	1.5406e-33	FALSE	#N/A	#N/A	#N/A	#N/A	#N/A	#N/A	#N/A
CCM_00681	28.9849	21.1638	5.3573	7.27145	-0.44074	0.57852	0.94683	FALSE	#N/A	#N/A	#N/A	#N/A	#N/A	#N/A	#N/A
CCM_00685	1.29387	1.5352	0	0	0.2597	0.91301	0.99681	FALSE	#N/A	#N/A	#N/A	#N/A	#N/A	#N/A	#N/A
CCM_00682	2.28399	2.40889	1.19051	1.11869	0.089778	0.96774	0.99841	FALSE	#N/A	#N/A	#N/A	#N/A	#N/A	#N/A	#N/A
CCM_00566	2.01384	1.91157	0	0	-0.062225	0.97192	0.99841	FALSE	#N/A	#N/A	#N/A	#N/A	#N/A	#N/A	#N/A
CCM_00565	0.752157	2.37987	0	0	1.6747	0.63828	0.96296	FALSE	#N/A	#N/A	#N/A	#N/A	#N/A	#N/A	#N/A
CCM_00568	0.408033	0	0	0	NA	NA	NA	NA	#N/A	#N/A	#N/A	#N/A	#N/A	#N/A	#N/A
CCM_00567	0.183076	0.434448	0	0	1.2597	0.74274	0.98379	FALSE	#N/A	#N/A	#N/A	#N/A	#N/A	#N/A	#N/A
CCM_05222	16.8377	10.0404	14.5838	24.2382	-0.73292	0.11292	0.45409	FALSE	#N/A	#N/A	#N/A	#N/A	#N/A	#N/A	#N/A
CCM_05842	222.443	340.114	300.307	194.651	0.62554	3.0251e-06	4.6542e-05	FALSE	#N/A	#N/A	#N/A	#N/A	#N/A	#N/A	#N/A
CCM_05843	352.94	397.992	726.807	638.769	0.18628	0.026546	0.15499	FALSE	#N/A	#N/A	#N/A	#N/A	#N/A	#N/A	#N/A
CCM_04196	29.0714	23.8804	24.1079	29.0858	-0.27081	0.47415	0.91167	FALSE	#N/A	#N/A	#N/A	#N/A	#N/A	#N/A	#N/A
CCM_04197	0	0	NA	NA	NA	NA	NA	NA	#N/A	#N/A	#N/A	#N/A	#N/A	#N/A	#N/A
CCM_05653	13.8459	15.6046	95.8362	84.2743	0.18548	0.42278	0.88318	FALSE	#N/A	#N/A	#N/A	#N/A	#N/A	#N/A	#N/A
CCM_05652	944.195	392.547	209.381	499.12	-1.2533	6.3751e-29	4.7611e-27	TRUE	209.381	499.12	20.0925	62.3041	-1.2533	6.38e-29	4.76e-27
CCM_00332	94.8375	100.653	111.015	103.665	0.098831	0.66289	0.96986	FALSE	#N/A	#N/A	#N/A	#N/A	#N/A	#N/A	#N/A
CCM_00331	40.258	46.6132	15.0302	12.8649	0.22443	0.69913	0.97484	FALSE	#N/A	#N/A	#N/A	#N/A	#N/A	#N/A	#N/A
CCM_05785	510.566	451.046	213.399	239.399	-0.16586	0.18755	0.61337	FALSE	#N/A	#N/A	#N/A	#N/A	#N/A	#N/A	#N/A
CCM_00925	170.929	135.947	383.047	477.306	-0.31739	0.0008114	0.0078203	FALSE	#N/A	#N/A	#N/A	#N/A	#N/A	#N/A	#N/A
CCM_07730	57.1549	44.0183	76.9368	99.0036	-0.36381	0.08448	0.37261	FALSE	#N/A	#N/A	#N/A	#N/A	#N/A	#N/A	#N/A
CCM_05173	47.9366	53.13	35.8642	32.069	0.16136	0.67187	0.97148	FALSE	#N/A	#N/A	#N/A	#N/A	#N/A	#N/A	#N/A
CCM_05172	29.9139	23.9649	58.9303	72.901	-0.30693	0.2043	0.6412	FALSE	#N/A	#N/A	#N/A	#N/A	#N/A	#N/A	#N/A
CCM_05727	15.8888	15.834	23.8102	23.6788	0.0079837	0.99051	0.99841	FALSE	#N/A	#N/A	#N/A	#N/A	#N/A	#N/A	#N/A
CCM_08771	83.8976	22.9093	93.7528	340.267	-1.8597	1.3472e-34	1.2271e-32	TRUE	93.7528	340.267	8.99664	42.4748	-1.8597	1.35e-34	1.23e-32
CCM_08770	217.416	189.046	278.58	317.52	-0.18876	0.088132	0.3839	FALSE	#N/A	#N/A	#N/A	#N/A	#N/A	#N/A	#N/A
CCM_06799	46.3443	40.3169	75.4487	85.9523	-0.18804	0.37663	0.85321	FALSE	#N/A	#N/A	#N/A	#N/A	#N/A	#N/A	#N/A
CCM_06156	109	172.31	194.202	121.75	0.67364	5.9267e-05	0.00073108	FALSE	#N/A	#N/A	#N/A	#N/A	#N/A	#N/A	#N/A
CCM_09597	4.0054	5.02563	6.84544	5.40698	0.34032	0.69229	0.97461	FALSE	#N/A	#N/A	#N/A	#N/A	#N/A	#N/A	#N/A
CCM_09598	75.5497	1.33918	1.19051	66.5618	-5.805	1.7694e-17	7.3586e-16	TRUE	1.19051	66.5618	0.114243	8.30877	-5.805	1.77e-17	7.36e-16
CCM_05678	5.91184	17.9572	14.2861	4.66119	1.6158	0.024817	0.14752	FALSE	#N/A	#N/A	#N/A	#N/A	#N/A	#N/A	#N/A
CCM_03978	5.04941	5.7189	9.37528	8.20369	0.19259	0.79431	0.98881	FALSE	#N/A	#N/A	#N/A	#N/A	#N/A	#N/A	#N/A
CCM_03979	207.264	191.472	216.375	232.127	-0.10138	0.40143	0.86735	FALSE	#N/A	#N/A	#N/A	#N/A	#N/A	#N/A	#N/A
CCM_03980	24.9915	34.5755	65.3293	46.7983	0.48127	0.087852	0.38377	FALSE	#N/A	#N/A	#N/A	#N/A	#N/A	#N/A	#N/A
CCM_03832	5349.06	8153.05	3169.44	2060.8	0.62102	2.0098e-51	2.7322e-49	FALSE	#N/A	#N/A	#N/A	#N/A	#N/A	#N/A	#N/A
CCM_01283	195.637	251.281	368.017	283.96	0.37409	0.0014582	0.013457	FALSE	#N/A	#N/A	#N/A	#N/A	#N/A	#N/A	#N/A
CCM_01282	119.075	123.671	941.397	898.304	0.067599	0.41655	0.87647	FALSE	#N/A	#N/A	#N/A	#N/A	#N/A	#N/A	#N/A
CCM_07842	2.08444	3.29765	5.95256	3.72895	0.67474	0.48141	0.91195	FALSE	#N/A	#N/A	#N/A	#N/A	#N/A	#N/A	#N/A
CCM_04512	6.86361	3.77685	11.9051	21.4415	-0.84882	0.091344	0.39448	FALSE	#N/A	#N/A	#N/A	#N/A	#N/A	#N/A	#N/A
CCM_08494	154.376	151.546	252.091	254.501	-0.013727	0.83505	0.99681	FALSE	#N/A	#N/A	#N/A	#N/A	#N/A	#N/A	#N/A
CCM_08493	125.608	110.279	138.248	156.057	-0.17481	0.26464	0.73597	FALSE	#N/A	#N/A	#N/A	#N/A	#N/A	#N/A	#N/A
CCM_04398	2180.5	1564.57	1173.99	1621.53	-0.46594	2.667e-18	1.1907e-16	FALSE	#N/A	#N/A	#N/A	#N/A	#N/A	#N/A	#N/A
CCM_04397	49.1266	31.9839	45.6859	69.5449	-0.6062	0.0227	0.13692	FALSE	#N/A	#N/A	#N/A	#N/A	#N/A	#N/A	#N/A
CCM_03403	754.79	522.976	261.615	374.2	-0.51637	4.4357e-06	6.6448e-05	FALSE	#N/A	#N/A	#N/A	#N/A	#N/A	#N/A	#N/A
CCM_00327	51.1501	36.7668	96.2826	132.751	-0.46337	0.013045	0.088206	FALSE	#N/A	#N/A	#N/A	#N/A	#N/A	#N/A	#N/A
CCM_03994	104.048	153.05	65.0317	43.8152	0.56971	0.046179	0.23884	FALSE	#N/A	#N/A	#N/A	#N/A	#N/A	#N/A	#N/A
CCM_03995	87.4569	72.0714	48.2157	57.9852	-0.26618	0.31978	0.80586	FALSE	#N/A	#N/A	#N/A	#N/A	#N/A	#N/A	#N/A
CCM_05379	56.4679	38.4942	133.635	194.278	-0.53983	0.00058279	0.0057948	FALSE	#N/A	#N/A	#N/A	#N/A	#N/A	#N/A	#N/A
CCM_05378	18.1219	15.5183	35.1201	40.6456	-0.2108	0.50022	0.91961	FALSE	#N/A	#N/A	#N/A	#N/A	#N/A	#N/A	#N/A
CCM_05103	285.885	268.467	101.938	107.58	-0.077727	0.64918	0.96756	FALSE	#N/A	#N/A	#N/A	#N/A	#N/A	#N/A	#N/A
CCM_05101	72.0938	98.1447	70.6866	51.4595	0.458	0.09026	0.39035	FALSE	#N/A	#N/A	#N/A	#N/A	#N/A	#N/A	#N/A
CCM_05102	300.723	239.434	228.727	284.705	-0.31584	0.010031	0.070768	FALSE	#N/A	#N/A	#N/A	#N/A	#N/A	#N/A	#N/A
CCM_02710	95.2006	64.1618	81.4012	119.699	-0.55629	0.0055681	0.042978	FALSE	#N/A	#N/A	#N/A	#N/A	#N/A	#N/A	#N/A
CCM_02845	35.4614	41.7398	73.9605	62.2735	0.24814	0.34231	0.82394	FALSE	#N/A	#N/A	#N/A	#N/A	#N/A	#N/A	#N/A
CCM_02843	35.8708	32.7396	17.8577	19.3905	-0.11881	0.78054	0.98658	FALSE	#N/A	#N/A	#N/A	#N/A	#N/A	#N/A	#N/A
CCM_02844	45.3699	55.4115	28.7211	23.3059	0.30141	0.47206	0.91092	FALSE	#N/A	#N/A	#N/A	#N/A	#N/A	#N/A	#N/A
CCM_09337	39.5462	45.9478	73.6629	62.8328	0.22942	0.38152	0.85468	FALSE	#N/A	#N/A	#N/A	#N/A	#N/A	#N/A	#N/A
CCM_03789	19.8065	17.9924	48.3645	52.7646	-0.12562	0.62924	0.9618	FALSE	#N/A	#N/A	#N/A	#N/A	#N/A	#N/A	#N/A
CCM_05703	201.16	318.819	328.581	205.465	0.67736	1.523e-07	2.8195e-06	FALSE	#N/A	#N/A	#N/A	#N/A	#N/A	#N/A	#N/A
CCM_05702	11.0712	16.5418	10.1193	6.71211	0.59228	0.41499	0.87434	FALSE	#N/A	#N/A	#N/A	#N/A	#N/A	#N/A	#N/A
CCM_05701	121.794	134.615	198.369	177.871	0.15736	0.33203	0.81518	FALSE	#N/A	#N/A	#N/A	#N/A	#N/A	#N/A	#N/A
CCM_02578	226.855	199.616	42.7096	48.1035	-0.17158	0.54254	0.93764	FALSE	#N/A	#N/A	#N/A	#N/A	#N/A	#N/A	#N/A
CCM_07879	7.11413	7.2585	26.4889	25.7298	0.041949	0.94213	0.99681	FALSE	#N/A	#N/A	#N/A	#N/A	#N/A	#N/A	#N/A
CCM_07878	9.65453	10.2969	35.7153	33.1877	0.1059	0.78926	0.98754	FALSE	#N/A	#N/A	#N/A	#N/A	#N/A	#N/A	#N/A
CCM_08127	36.1431	13.5151	7.73833	20.5092	-1.4062	0.013556	0.090842	FALSE	#N/A	#N/A	#N/A	#N/A	#N/A	#N/A	#N/A
CCM_05264	3.30621	1.53839	1.48814	3.16961	-1.0908	0.4253	0.88483	FALSE	#N/A	#N/A	#N/A	#N/A	#N/A	#N/A	#N/A
CCM_05263	8.25288	15.7939	22.3221	11.5597	0.94936	0.065843	0.31234	FALSE	#N/A	#N/A	#N/A	#N/A	#N/A	#N/A	#N/A
CCM_06142	26.1331	37.1324	14.435	10.0682	0.51977	0.38843	0.86156	FALSE	#N/A	#N/A	#N/A	#N/A	#N/A	#N/A	#N/A
CCM_06143	17.6911	18.1651	20.0899	19.3905	0.051116	0.93379	0.99681	FALSE	#N/A	#N/A	#N/A	#N/A	#N/A	#N/A	#N/A
CCM_01380	25.0499	29.49	56.6981	47.7306	0.24839	0.40526	0.86831	FALSE	#N/A	#N/A	#N/A	#N/A	#N/A	#N/A	#N/A
CCM_01382	77.0511	65.7063	119.2	138.53	-0.21682	0.20168	0.63561	FALSE	#N/A	#N/A	#N/A	#N/A	#N/A	#N/A	#N/A
CCM_07437	2.69091	0.851419	0	0	-1.6472	0.55482	0.94092	FALSE	#N/A	#N/A	#N/A	#N/A	#N/A	#N/A	#N/A
CCM_02981	44.2383	38.9123	103.426	116.53	-0.1721	0.34188	0.82394	FALSE	#N/A	#N/A	#N/A	#N/A	#N/A	#N/A	#N/A
CCM_02982	80.6554	58.8046	77.0856	104.783	-0.44288	0.03416	0.18971	FALSE	#N/A	#N/A	#N/A	#N/A	#N/A	#N/A	#N/A
CCM_01872	80.6236	88.0695	99.2589	90.0541	0.1404	0.5436	0.93767	FALSE	#N/A	#N/A	#N/A	#N/A	#N/A	#N/A	#N/A
CCM_09297	18.7357	0.663592	1.78577	49.9679	-4.8064	3.873e-13	1.2206e-11	TRUE	1.78577	49.9679	0.171365	6.23739	-4.8064	3.87e-13	1.22e-11
CCM_03425	15.3992	16.79	15.179	13.7971	0.13771	0.81607	0.99245	FALSE	#N/A	#N/A	#N/A	#N/A	#N/A	#N/A	#N/A
CCM_05412	22.3018	26.9042	126.641	104.038	0.28363	0.1552	0.54725	FALSE	#N/A	#N/A	#N/A	#N/A	#N/A	#N/A	#N/A
CCM_09394	24.5328	22.0879	20.834	22.933	-0.13849	0.72854	0.98379	FALSE	#N/A	#N/A	#N/A	#N/A	#N/A	#N/A	#N/A
CCM_08924	373.215	249.314	586.773	870.523	-0.56908	2.3598e-14	8.235e-13	FALSE	#N/A	#N/A	#N/A	#N/A	#N/A	#N/A	#N/A
CCM_01623	65.2897	67.884	75.8951	72.3416	0.069181	0.81251	0.99245	FALSE	#N/A	#N/A	#N/A	#N/A	#N/A	#N/A	#N/A
CCM_01622	13.8845	17.5726	32.1438	25.1704	0.35281	0.37433	0.85178	FALSE	#N/A	#N/A	#N/A	#N/A	#N/A	#N/A	#N/A
CCM_00949	120.732	75.6002	213.697	338.216	-0.66238	5.6976e-08	1.1208e-06	FALSE	#N/A	#N/A	#N/A	#N/A	#N/A	#N/A	#N/A
CCM_00934	1.21813	1.28474	2.38102	2.23737	0.089778	0.95439	0.99681	FALSE	#N/A	#N/A	#N/A	#N/A	#N/A	#N/A	#N/A
CCM_00935	78.4365	86.1024	101.193	91.3593	0.14749	0.5179	0.92603	FALSE	#N/A	#N/A	#N/A	#N/A	#N/A	#N/A	#N/A
CCM_07210	78.1519	70.9642	28.8699	31.5096	-0.12623	0.7079	0.97682	FALSE	#N/A	#N/A	#N/A	#N/A	#N/A	#N/A	#N/A
CCM_06300	18.8105	18.114	12.5004	12.8649	-0.041467	0.92431	0.99681	FALSE	#N/A	#N/A	#N/A	#N/A	#N/A	#N/A	#N/A
CCM_06302	45.0932	8.40212	15.7743	83.9014	-2.4111	7.7024e-13	2.3701e-11	TRUE	15.7743	83.9014	1.51372	10.4732	-2.4111	7.7e-13	2.37e-11
CCM_05388	216.297	209.003	276.496	283.587	-0.036529	0.68475	0.97433	FALSE	#N/A	#N/A	#N/A	#N/A	#N/A	#N/A	#N/A
CCM_03840	10.9422	12.9059	24.8519	20.8821	0.25109	0.57748	0.94649	FALSE	#N/A	#N/A	#N/A	#N/A	#N/A	#N/A	#N/A
CCM_05328	19.6206	16.6959	21.1316	24.6111	-0.21991	0.58571	0.94832	FALSE	#N/A	#N/A	#N/A	#N/A	#N/A	#N/A	#N/A
CCM_08384	86.2879	106.15	211.762	170.599	0.31183	0.043413	0.22764	FALSE	#N/A	#N/A	#N/A	#N/A	#N/A	#N/A	#N/A
CCM_01069	15.1598	17.8209	63.6924	53.6969	0.24628	0.38182	0.85468	FALSE	#N/A	#N/A	#N/A	#N/A	#N/A	#N/A	#N/A
CCM_05557	15.1424	33.2017	23.5126	10.6275	1.1456	0.027297	0.15856	FALSE	#N/A	#N/A	#N/A	#N/A	#N/A	#N/A	#N/A
CCM_05556	26.5841	36.7997	63.5436	45.4932	0.4821	0.091784	0.39601	FALSE	#N/A	#N/A	#N/A	#N/A	#N/A	#N/A	#N/A
CCM_03574	29.6692	16.1348	4.91086	8.94948	-0.86583	0.26742	0.74008	FALSE	#N/A	#N/A	#N/A	#N/A	#N/A	#N/A	#N/A
CCM_03575	20.7875	13.081	37.0547	58.3581	-0.65528	0.025514	0.15041	FALSE	#N/A	#N/A	#N/A	#N/A	#N/A	#N/A	#N/A
CCM_04630	525.482	585.837	245.394	218.144	0.16982	0.24218	0.70448	FALSE	#N/A	#N/A	#N/A	#N/A	#N/A	#N/A	#N/A
CCM_06914	37.3695	156.841	67.1151	15.848	2.0823	6.9398e-09	1.5342e-07	TRUE	67.1151	15.848	6.44045	1.97828	2.0823	6.94e-09	1.53e-07
CCM_01530	1864.42	2240.98	3639.99	3001.25	0.27837	6.8284e-14	2.312e-12	FALSE	#N/A	#N/A	#N/A	#N/A	#N/A	#N/A	#N/A
CCM_04263	26.2441	25.0057	23.6614	24.6111	-0.056771	0.86666	0.99681	FALSE	#N/A	#N/A	#N/A	#N/A	#N/A	#N/A	#N/A
CCM_03401	27.4637	25.1437	37.2035	40.2727	-0.11436	0.69781	0.97461	FALSE	#N/A	#N/A	#N/A	#N/A	#N/A	#N/A	#N/A
CCM_03402	2.14265	0.231118	0	4.10185	-3.1997	0.066987	0.31629	FALSE	#N/A	#N/A	#N/A	#N/A	#N/A	#N/A	#N/A
CCM_01312	111.281	92.642	137.355	163.514	-0.25151	0.11252	0.45345	FALSE	#N/A	#N/A	#N/A	#N/A	#N/A	#N/A	#N/A
CCM_05569	27.3406	27.1661	68.6032	68.4262	0.003727	0.97011	0.99841	FALSE	#N/A	#N/A	#N/A	#N/A	#N/A	#N/A	#N/A
CCM_05568	12.6059	12.8204	24.1079	23.4924	0.03731	0.95358	0.99681	FALSE	#N/A	#N/A	#N/A	#N/A	#N/A	#N/A	#N/A
CCM_01111	110.247	119.778	67.8592	61.9006	0.13259	0.6369	0.96264	FALSE	#N/A	#N/A	#N/A	#N/A	#N/A	#N/A	#N/A
CCM_01110	192.232	139.765	297.777	405.896	-0.44688	2.6322e-05	0.00034948	FALSE	#N/A	#N/A	#N/A	#N/A	#N/A	#N/A	#N/A
CCM_07172	1027.39	1017.02	355.517	355.928	-0.0016699	0.89237	0.99681	FALSE	#N/A	#N/A	#N/A	#N/A	#N/A	#N/A	#N/A
CCM_07173	65.9851	60.5089	144.052	155.684	-0.11203	0.4534	0.90208	FALSE	#N/A	#N/A	#N/A	#N/A	#N/A	#N/A	#N/A
CCM_09634	230.405	328.727	233.787	162.396	0.52568	0.00045122	0.0045918	FALSE	#N/A	#N/A	#N/A	#N/A	#N/A	#N/A	#N/A
CCM_09635	75.1908	86.2144	47.0252	40.6456	0.21034	0.5224	0.92847	FALSE	#N/A	#N/A	#N/A	#N/A	#N/A	#N/A	#N/A
CCM_00061	29.5258	32.663	56.4005	50.5273	0.15865	0.60187	0.95453	FALSE	#N/A	#N/A	#N/A	#N/A	#N/A	#N/A	#N/A
CCM_00062	5.51424	17.7589	16.9648	5.22053	1.7003	0.01118	0.077269	FALSE	#N/A	#N/A	#N/A	#N/A	#N/A	#N/A	#N/A
CCM_01096	24.2182	24.1235	25.2984	25.1704	0.0073157	0.9889	0.99841	FALSE	#N/A	#N/A	#N/A	#N/A	#N/A	#N/A	#N/A
CCM_01097	216.24	267.666	166.969	133.683	0.32077	0.065161	0.30995	FALSE	#N/A	#N/A	#N/A	#N/A	#N/A	#N/A	#N/A
CCM_00942	1.50795	0.238562	0	0	-2.6472	0.42619	0.88483	FALSE	#N/A	#N/A	#N/A	#N/A	#N/A	#N/A	#N/A
CCM_00943	0	0	NA	NA	NA	NA	NA	NA	#N/A	#N/A	#N/A	#N/A	#N/A	#N/A	#N/A
CCM_07358	70.0024	59.5826	54.7635	63.765	-0.21955	0.38099	0.85468	FALSE	#N/A	#N/A	#N/A	#N/A	#N/A	#N/A	#N/A
CCM_07357	0.945894	1.40291	2.23221	1.49158	0.58163	0.70654	0.97607	FALSE	#N/A	#N/A	#N/A	#N/A	#N/A	#N/A	#N/A
CCM_04862	189.151	197.529	39.8821	37.8488	0.075494	0.8485	0.99681	FALSE	#N/A	#N/A	#N/A	#N/A	#N/A	#N/A	#N/A
CCM_04861	55.4337	72.6319	232.447	175.82	0.40281	0.0065873	0.049708	FALSE	#N/A	#N/A	#N/A	#N/A	#N/A	#N/A	#N/A
CCM_00630	72.6904	80.0901	209.976	188.871	0.15282	0.33331	0.8152	FALSE	#N/A	#N/A	#N/A	#N/A	#N/A	#N/A	#N/A
CCM_00632	190.535	195.246	101.789	98.4443	0.048199	0.86281	0.99681	FALSE	#N/A	#N/A	#N/A	#N/A	#N/A	#N/A	#N/A
CCM_00378	0	0	NA	NA	NA	NA	NA	NA	#N/A	#N/A	#N/A	#N/A	#N/A	#N/A	#N/A
CCM_06594	2.29672	7.01922	37.9476	12.3055	1.6247	0.00024042	0.0026256	TRUE	37.9476	12.3055	3.6415	1.53607	1.6247	0.00024042	0.0026256
CCM_04875	0.972415	0.769194	0	0	-0.32526	0.87975	0.99681	FALSE	#N/A	#N/A	#N/A	#N/A	#N/A	#N/A	#N/A
CCM_04876	120.772	94.814	78.5738	99.1901	-0.33615	0.10788	0.44106	FALSE	#N/A	#N/A	#N/A	#N/A	#N/A	#N/A	#N/A
CCM_07889	72.8077	78.6136	94.0504	86.3252	0.12365	0.60655	0.958	FALSE	#N/A	#N/A	#N/A	#N/A	#N/A	#N/A	#N/A
CCM_04518	42.3477	38.7651	70.0914	75.8841	-0.11456	0.59348	0.95105	FALSE	#N/A	#N/A	#N/A	#N/A	#N/A	#N/A	#N/A
CCM_04519	75.1443	105.571	207.744	146.548	0.50344	0.0014946	0.013723	FALSE	#N/A	#N/A	#N/A	#N/A	#N/A	#N/A	#N/A
CCM_06124	23.5763	30.1622	47.174	36.5437	0.36837	0.26166	0.7333	FALSE	#N/A	#N/A	#N/A	#N/A	#N/A	#N/A	#N/A
CCM_02504	29.4425	28.0336	19.3458	20.1363	-0.057779	0.87757	0.99681	FALSE	#N/A	#N/A	#N/A	#N/A	#N/A	#N/A	#N/A
CCM_02505	34.7659	36.741	73.9605	69.3585	0.092684	0.74088	0.98379	FALSE	#N/A	#N/A	#N/A	#N/A	#N/A	#N/A	#N/A
CCM_07015	57.0154	72.7979	118.902	92.2915	0.36551	0.076956	0.34993	FALSE	#N/A	#N/A	#N/A	#N/A	#N/A	#N/A	#N/A
CCM_05326	163.269	143.723	294.949	332.063	-0.17099	0.11065	0.44792	FALSE	#N/A	#N/A	#N/A	#N/A	#N/A	#N/A	#N/A
CCM_04243	184.126	366.512	261.764	130.327	1.0061	3.6846e-11	1.0108e-09	TRUE	261.764	130.327	25.1192	16.2684	1.0061	3.68e-11	1.01e-09
CCM_04242	44.439	68.8902	108.783	69.5449	0.64544	0.0038376	0.031245	FALSE	#N/A	#N/A	#N/A	#N/A	#N/A	#N/A	#N/A
CCM_02954	161.741	179.09	422.036	377.743	0.15996	0.14988	0.53638	FALSE	#N/A	#N/A	#N/A	#N/A	#N/A	#N/A	#N/A
CCM_03920	62.7576	7.01748	4.01798	35.6115	-3.1478	8.4125e-08	1.6029e-06	TRUE	4.01798	35.6115	0.38557	4.44531	-3.1478	8.41e-08	1.6e-06
CCM_01531	13.1945	6.91829	17.2624	32.6283	-0.91849	0.026142	0.15342	FALSE	#N/A	#N/A	#N/A	#N/A	#N/A	#N/A	#N/A
CCM_00117	55.9024	54.8817	72.77	73.4603	-0.013621	0.91128	0.99681	FALSE	#N/A	#N/A	#N/A	#N/A	#N/A	#N/A	#N/A
CCM_03275	217.015	152.556	77.2344	108.885	-0.49549	0.017004	0.10953	FALSE	#N/A	#N/A	#N/A	#N/A	#N/A	#N/A	#N/A
CCM_09159	24.8289	23.4777	61.9066	64.8837	-0.067763	0.75276	0.98379	FALSE	#N/A	#N/A	#N/A	#N/A	#N/A	#N/A	#N/A
CCM_06944	1.83615	2.17863	0	0	0.2597	0.93843	0.99681	FALSE	#N/A	#N/A	#N/A	#N/A	#N/A	#N/A	#N/A
CCM_05135	31.7262	28.7021	58.0374	63.5786	-0.13156	0.58088	0.94724	FALSE	#N/A	#N/A	#N/A	#N/A	#N/A	#N/A	#N/A
CCM_05133	27.5879	25.6132	37.2035	39.7133	-0.094185	0.74472	0.98379	FALSE	#N/A	#N/A	#N/A	#N/A	#N/A	#N/A	#N/A
CCM_05151	0	0	NA	NA	NA	NA	NA	NA	#N/A	#N/A	#N/A	#N/A	#N/A	#N/A	#N/A
CCM_03204	513.464	7.4753	4.91086	334.3	-6.089	8.2956e-81	1.799e-78	TRUE	4.91086	334.3	0.471252	41.73	-6.089	8.3e-81	1.8e-78
CCM_02724	6.51295	4.64922	5.50612	7.64435	-0.47336	0.54376	0.93767	FALSE	#N/A	#N/A	#N/A	#N/A	#N/A	#N/A	#N/A
CCM_02725	15.5379	4.82849	6.54781	20.8821	-1.6732	0.0047127	0.037195	FALSE	#N/A	#N/A	#N/A	#N/A	#N/A	#N/A	#N/A
CCM_06273	8.91843	9.00589	8.92884	8.76303	0.027042	0.98363	0.99841	FALSE	#N/A	#N/A	#N/A	#N/A	#N/A	#N/A	#N/A
CCM_06274	5.90892	7.25783	37.2035	30.018	0.30961	0.40062	0.86735	FALSE	#N/A	#N/A	#N/A	#N/A	#N/A	#N/A	#N/A
CCM_03155	57.5945	59.1922	158.933	153.26	0.052442	0.80898	0.99225	FALSE	#N/A	#N/A	#N/A	#N/A	#N/A	#N/A	#N/A
CCM_03153	42.0818	51.2113	20.834	16.9667	0.29623	0.54717	0.93891	FALSE	#N/A	#N/A	#N/A	#N/A	#N/A	#N/A	#N/A
CCM_00145	301.634	326.276	385.428	353.132	0.12626	0.28609	0.76909	FALSE	#N/A	#N/A	#N/A	#N/A	#N/A	#N/A	#N/A
CCM_00146	62.2308	54.634	103.723	117.089	-0.17487	0.3338	0.81551	FALSE	#N/A	#N/A	#N/A	#N/A	#N/A	#N/A	#N/A
CCM_07378	27.4594	23.3916	18.7506	21.8144	-0.21834	0.61015	0.958	FALSE	#N/A	#N/A	#N/A	#N/A	#N/A	#N/A	#N/A
CCM_07379	156.184	130.27	109.527	130.14	-0.24878	0.16096	0.55806	FALSE	#N/A	#N/A	#N/A	#N/A	#N/A	#N/A	#N/A
CCM_00908	28.6478	31.306	35.5665	32.2554	0.14098	0.71499	0.9801	FALSE	#N/A	#N/A	#N/A	#N/A	#N/A	#N/A	#N/A
CCM_02962	107.355	172.053	277.389	171.532	0.69344	8.3762e-07	1.4076e-05	FALSE	#N/A	#N/A	#N/A	#N/A	#N/A	#N/A	#N/A
CCM_02964	48.5393	39.2223	49.4062	60.5954	-0.29452	0.26494	0.73636	FALSE	#N/A	#N/A	#N/A	#N/A	#N/A	#N/A	#N/A
CCM_02963	542.786	421.807	91.5206	116.716	-0.35084	0.069856	0.32528	FALSE	#N/A	#N/A	#N/A	#N/A	#N/A	#N/A	#N/A
CCM_07018	14.0606	17.7954	5.95256	4.66119	0.35281	0.70224	0.97552	FALSE	#N/A	#N/A	#N/A	#N/A	#N/A	#N/A	#N/A
CCM_02965	64.4983	79.5665	426.798	342.877	0.31586	0.0036813	0.030234	FALSE	#N/A	#N/A	#N/A	#N/A	#N/A	#N/A	#N/A
CCM_04346	0.483946	0	0	0	NA	NA	NA	NA	#N/A	#N/A	#N/A	#N/A	#N/A	#N/A	#N/A
CCM_04347	326.876	231.93	311.021	434.423	-0.48209	3.274e-06	4.9865e-05	FALSE	#N/A	#N/A	#N/A	#N/A	#N/A	#N/A	#N/A
CCM_04849	110.916	124.114	112.206	99.3765	0.17517	0.41393	0.87397	FALSE	#N/A	#N/A	#N/A	#N/A	#N/A	#N/A	#N/A
CCM_04848	2.12826	4.67635	3.72035	1.67803	1.1487	0.37892	0.85321	FALSE	#N/A	#N/A	#N/A	#N/A	#N/A	#N/A	#N/A
CCM_05039	5.20242	1.37173	0	1.11869	-1.9102	0.47397	0.91152	FALSE	#N/A	#N/A	#N/A	#N/A	#N/A	#N/A	#N/A
CCM_05876	8.34706	5.91487	6.399	8.94948	-0.48396	0.50285	0.92046	FALSE	#N/A	#N/A	#N/A	#N/A	#N/A	#N/A	#N/A
CCM_05877	3.20854	3.5532	7.29188	6.52566	0.16017	0.84971	0.99681	FALSE	#N/A	#N/A	#N/A	#N/A	#N/A	#N/A	#N/A
CCM_03933	5.87445	6.90142	37.3523	31.5096	0.2454	0.50458	0.92113	FALSE	#N/A	#N/A	#N/A	#N/A	#N/A	#N/A	#N/A
CCM_01839	81.6236	129.721	130.956	81.664	0.68131	0.00086408	0.0082776	FALSE	#N/A	#N/A	#N/A	#N/A	#N/A	#N/A	#N/A
CCM_00152	13.6749	10.1116	6.399	8.57659	-0.42256	0.56124	0.94175	FALSE	#N/A	#N/A	#N/A	#N/A	#N/A	#N/A	#N/A
CCM_00151	11.2259	7.47442	17.4112	25.9162	-0.57384	0.18498	0.608	FALSE	#N/A	#N/A	#N/A	#N/A	#N/A	#N/A	#N/A
CCM_04059	205.424	263.523	259.68	200.618	0.37229	0.0077899	0.057218	FALSE	#N/A	#N/A	#N/A	#N/A	#N/A	#N/A	#N/A
CCM_04058	43.728	37.2193	151.641	176.566	-0.21954	0.14488	0.52485	FALSE	#N/A	#N/A	#N/A	#N/A	#N/A	#N/A	#N/A
CCM_04265	158.631	247.559	227.537	144.497	0.65506	2.2534e-05	0.00030271	FALSE	#N/A	#N/A	#N/A	#N/A	#N/A	#N/A	#N/A
CCM_04266	50.8056	76.5203	153.576	101.055	0.60382	0.0012271	0.011451	FALSE	#N/A	#N/A	#N/A	#N/A	#N/A	#N/A	#N/A
CCM_04094	87.6362	88.8881	70.9843	69.3585	0.033427	0.93304	0.99681	FALSE	#N/A	#N/A	#N/A	#N/A	#N/A	#N/A	#N/A
CCM_00972	12.8477	11.5941	12.0539	13.2378	-0.13516	0.79638	0.98942	FALSE	#N/A	#N/A	#N/A	#N/A	#N/A	#N/A	#N/A
CCM_00971	282.722	280.737	692.878	691.534	0.0028011	0.8957	0.99681	FALSE	#N/A	#N/A	#N/A	#N/A	#N/A	#N/A	#N/A
CCM_01777	35.8343	35.9503	54.1683	53.5104	0.017628	0.98662	0.99841	FALSE	#N/A	#N/A	#N/A	#N/A	#N/A	#N/A	#N/A
CCM_04623	74.4932	60.7782	97.622	118.581	-0.28059	0.13557	0.50582	FALSE	#N/A	#N/A	#N/A	#N/A	#N/A	#N/A	#N/A
CCM_02666	535.29	275.501	362.808	698.619	-0.9453	5.5848e-26	3.6594e-24	FALSE	#N/A	#N/A	#N/A	#N/A	#N/A	#N/A	#N/A
CCM_00472	41.8339	37.164	10.8634	12.1191	-0.1578	0.77678	0.98658	FALSE	#N/A	#N/A	#N/A	#N/A	#N/A	#N/A	#N/A
CCM_00471	1484.34	1148.28	588.262	753.621	-0.35738	2.7944e-06	4.3138e-05	FALSE	#N/A	#N/A	#N/A	#N/A	#N/A	#N/A	#N/A
CCM_06816	1.1148	0.881826	0	0	-0.32526	0.87975	0.99681	FALSE	#N/A	#N/A	#N/A	#N/A	#N/A	#N/A	#N/A
CCM_05148	47.5482	40.258	86.0145	100.682	-0.22715	0.25623	0.72603	FALSE	#N/A	#N/A	#N/A	#N/A	#N/A	#N/A	#N/A
CCM_05414	1.08258	4.70987	9.82172	2.23737	2.1342	0.024385	0.14546	FALSE	#N/A	#N/A	#N/A	#N/A	#N/A	#N/A	#N/A
CCM_07844	0.229519	0.544657	0	0	1.2597	0.74274	0.98379	FALSE	#N/A	#N/A	#N/A	#N/A	#N/A	#N/A	#N/A
CCM_05308	52.1741	66.602	139.29	108.14	0.3652	0.055788	0.27721	FALSE	#N/A	#N/A	#N/A	#N/A	#N/A	#N/A	#N/A
CCM_07703	3.68261	9.71	20.834	7.8308	1.4117	0.014279	0.094788	FALSE	#N/A	#N/A	#N/A	#N/A	#N/A	#N/A	#N/A
CCM_07702	3.91469	3.01509	5.50612	7.08501	-0.36373	0.64449	0.9661	FALSE	#N/A	#N/A	#N/A	#N/A	#N/A	#N/A	#N/A
CCM_05676	303.908	540.976	469.508	261.399	0.84489	2.2882e-14	8.0157e-13	FALSE	#N/A	#N/A	#N/A	#N/A	#N/A	#N/A	#N/A
CCM_05628	65.2624	72.3925	144.201	128.835	0.16255	0.39198	0.86508	FALSE	#N/A	#N/A	#N/A	#N/A	#N/A	#N/A	#N/A
CCM_01084	279.717	195.261	166.523	236.415	-0.5056	0.00034288	0.0035854	FALSE	#N/A	#N/A	#N/A	#N/A	#N/A	#N/A	#N/A
CCM_01087	24.4328	16.9017	34.2272	49.0357	-0.51869	0.095335	0.40556	FALSE	#N/A	#N/A	#N/A	#N/A	#N/A	#N/A	#N/A
CCM_01085	3.77478	2.29685	1.48814	2.42382	-0.70377	0.6283	0.96176	FALSE	#N/A	#N/A	#N/A	#N/A	#N/A	#N/A	#N/A
CCM_00719	509.925	603.377	649.126	543.681	0.25574	0.0037184	0.030456	FALSE	#N/A	#N/A	#N/A	#N/A	#N/A	#N/A	#N/A
CCM_07616	9.47199	23.1586	10.1193	4.10185	1.3028	0.10858	0.44327	FALSE	#N/A	#N/A	#N/A	#N/A	#N/A	#N/A	#N/A
CCM_07615	87.7439	74.6674	65.4781	76.257	-0.21986	0.33742	0.81821	FALSE	#N/A	#N/A	#N/A	#N/A	#N/A	#N/A	#N/A
CCM_07614	58.348	52.087	88.8419	98.6307	-0.1508	0.43739	0.89448	FALSE	#N/A	#N/A	#N/A	#N/A	#N/A	#N/A	#N/A
CCM_04833	24.5092	12.437	10.1193	19.7634	-0.96572	0.071248	0.33092	FALSE	#N/A	#N/A	#N/A	#N/A	#N/A	#N/A	#N/A
CCM_04834	17.0261	8.9786	1.78577	3.35606	-0.91022	0.47896	0.91195	FALSE	#N/A	#N/A	#N/A	#N/A	#N/A	#N/A	#N/A
CCM_03454	9.28313	23.2225	37.6499	14.9158	1.3358	0.0015978	0.014558	FALSE	#N/A	#N/A	#N/A	#N/A	#N/A	#N/A	#N/A
CCM_03453	0.956243	0.108057	0	1.30513	-3.1326	0.30607	0.78936	FALSE	#N/A	#N/A	#N/A	#N/A	#N/A	#N/A	#N/A
CCM_04631	59.1793	54.794	120.539	129.022	-0.09811	0.54319	0.93764	FALSE	#N/A	#N/A	#N/A	#N/A	#N/A	#N/A	#N/A
CCM_04632	15.7341	16.0593	35.7153	34.6792	0.042472	0.93162	0.99681	FALSE	#N/A	#N/A	#N/A	#N/A	#N/A	#N/A	#N/A
CCM_08077	16.05	13.1336	22.3221	27.0349	-0.27635	0.48216	0.91208	FALSE	#N/A	#N/A	#N/A	#N/A	#N/A	#N/A	#N/A
CCM_00178	121.572	91.3717	235.424	310.435	-0.39903	0.00089816	0.0085839	FALSE	#N/A	#N/A	#N/A	#N/A	#N/A	#N/A	#N/A
CCM_05667	43.9851	47.6842	204.768	187.193	0.12946	0.42428	0.88483	FALSE	#N/A	#N/A	#N/A	#N/A	#N/A	#N/A	#N/A
CCM_03873	82.5234	68.5179	66.0734	78.8673	-0.25536	0.26382	0.73544	FALSE	#N/A	#N/A	#N/A	#N/A	#N/A	#N/A	#N/A
CCM_07843	476.462	551.93	913.122	781.215	0.22509	0.0025043	0.021539	FALSE	#N/A	#N/A	#N/A	#N/A	#N/A	#N/A	#N/A
CCM_04354	0.65166	2.47427	3.57153	0	1.9378	0.20253	0.63697	FALSE	#N/A	#N/A	#N/A	#N/A	#N/A	#N/A	#N/A
CCM_06543	27.8129	31.0222	29.1675	25.9162	0.17051	0.68556	0.97461	FALSE	#N/A	#N/A	#N/A	#N/A	#N/A	#N/A	#N/A
CCM_07126	875.705	1080.36	478.586	384.455	0.31596	0.0020949	0.018488	FALSE	#N/A	#N/A	#N/A	#N/A	#N/A	#N/A	#N/A
CCM_01737	69.8407	71.593	188.994	182.719	0.048715	0.81119	0.99245	FALSE	#N/A	#N/A	#N/A	#N/A	#N/A	#N/A	#N/A
CCM_01736	300.836	281.98	351.796	371.963	-0.080418	0.38393	0.85687	FALSE	#N/A	#N/A	#N/A	#N/A	#N/A	#N/A	#N/A
CCM_04178	463.289	473.608	244.055	236.602	0.044744	0.80918	0.99225	FALSE	#N/A	#N/A	#N/A	#N/A	#N/A	#N/A	#N/A
CCM_00558	3.34068	2.64253	2.38102	2.98316	-0.32526	0.78667	0.98658	FALSE	#N/A	#N/A	#N/A	#N/A	#N/A	#N/A	#N/A
CCM_00559	0	0	NA	NA	NA	NA	NA	NA	#N/A	#N/A	#N/A	#N/A	#N/A	#N/A	#N/A
CCM_05447	111.319	68.7931	137.653	220.754	-0.6814	6.9965e-06	0.0001018	FALSE	#N/A	#N/A	#N/A	#N/A	#N/A	#N/A	#N/A
CCM_00768	5.98348	8.00973	36.013	26.662	0.43373	0.25096	0.718	FALSE	#N/A	#N/A	#N/A	#N/A	#N/A	#N/A	#N/A
CCM_00770	9.12877	5.59045	7.14307	11.5597	-0.69449	0.2959	0.77955	FALSE	#N/A	#N/A	#N/A	#N/A	#N/A	#N/A	#N/A
CCM_00769	0	1.7429	0	0	NA	NA	NA	NA	#N/A	#N/A	#N/A	#N/A	#N/A	#N/A	#N/A
CCM_01284	173.686	212.7	408.941	330.944	0.3053	0.0059825	0.04575	FALSE	#N/A	#N/A	#N/A	#N/A	#N/A	#N/A	#N/A
CCM_01285	27.4053	31.5524	452.692	389.675	0.21626	0.041106	0.2183	FALSE	#N/A	#N/A	#N/A	#N/A	#N/A	#N/A	#N/A
CCM_05315	40.1169	39.3989	32.8879	33.1877	-0.013091	0.94149	0.99681	FALSE	#N/A	#N/A	#N/A	#N/A	#N/A	#N/A	#N/A
CCM_05316	796.972	621.809	408.494	518.883	-0.34509	0.00016559	0.0018607	FALSE	#N/A	#N/A	#N/A	#N/A	#N/A	#N/A	#N/A
CCM_04121	56.8248	47.0111	67.8592	81.2911	-0.26055	0.24793	0.7137	FALSE	#N/A	#N/A	#N/A	#N/A	#N/A	#N/A	#N/A
CCM_04123	0	0.47944	0	0	NA	NA	NA	NA	#N/A	#N/A	#N/A	#N/A	#N/A	#N/A	#N/A
CCM_04122	363.717	484.376	671.449	499.679	0.42627	1.0779e-06	1.7562e-05	FALSE	#N/A	#N/A	#N/A	#N/A	#N/A	#N/A	#N/A
CCM_01233	29.0408	35.3517	38.2452	31.1367	0.29666	0.41402	0.87397	FALSE	#N/A	#N/A	#N/A	#N/A	#N/A	#N/A	#N/A
CCM_01230	16.7221	18.6653	18.8994	16.7803	0.17157	0.74287	0.98379	FALSE	#N/A	#N/A	#N/A	#N/A	#N/A	#N/A	#N/A
CCM_01231	18.3298	22.431	39.1381	31.6961	0.30427	0.39679	0.8673	FALSE	#N/A	#N/A	#N/A	#N/A	#N/A	#N/A	#N/A
CCM_00803	1.42133	1.72968	2.97628	2.42382	0.29623	0.82001	0.99245	FALSE	#N/A	#N/A	#N/A	#N/A	#N/A	#N/A	#N/A
CCM_00802	1.21221	0.47944	0	0	-1.3253	0.65256	0.96789	FALSE	#N/A	#N/A	#N/A	#N/A	#N/A	#N/A	#N/A
CCM_00801	0.231219	1.46318	1.19051	0	2.6747	0.37053	0.85008	FALSE	#N/A	#N/A	#N/A	#N/A	#N/A	#N/A	#N/A
CCM_00340	64.0963	30.7723	31.2509	64.5108	-1.0456	0.00050742	0.0050842	FALSE	#N/A	#N/A	#N/A	#N/A	#N/A	#N/A	#N/A
CCM_02537	261.626	347.436	499.42	372.709	0.4222	3.0837e-05	0.00040296	FALSE	#N/A	#N/A	#N/A	#N/A	#N/A	#N/A	#N/A
CCM_07184	10.8665	18.5394	32.7391	19.0176	0.78367	0.059164	0.28956	FALSE	#N/A	#N/A	#N/A	#N/A	#N/A	#N/A	#N/A
CCM_07711	29.9002	57.8292	66.2222	33.9334	0.96461	0.0013205	0.01226	FALSE	#N/A	#N/A	#N/A	#N/A	#N/A	#N/A	#N/A
CCM_07453	25.7799	32.5045	243.608	191.482	0.34736	0.016	0.10439	FALSE	#N/A	#N/A	#N/A	#N/A	#N/A	#N/A	#N/A
CCM_07454	2.40112	2.53242	0	0	0.089778	0.97718	0.99841	FALSE	#N/A	#N/A	#N/A	#N/A	#N/A	#N/A	#N/A
CCM_05878	6.34525	7.28591	13.3933	11.5597	0.2124	0.73024	0.98379	FALSE	#N/A	#N/A	#N/A	#N/A	#N/A	#N/A	#N/A
CCM_05879	26.7553	32.169	16.9648	13.9836	0.27881	0.60909	0.958	FALSE	#N/A	#N/A	#N/A	#N/A	#N/A	#N/A	#N/A
CCM_05399	51.4715	45.1055	117.712	133.124	-0.17751	0.29622	0.77955	FALSE	#N/A	#N/A	#N/A	#N/A	#N/A	#N/A	#N/A
CCM_03737	0.309055	0.244467	0	0	-0.32526	0.94606	0.99681	FALSE	#N/A	#N/A	#N/A	#N/A	#N/A	#N/A	#N/A
CCM_06052	20.9452	17.131	31.6974	38.4082	-0.27705	0.4011	0.86735	FALSE	#N/A	#N/A	#N/A	#N/A	#N/A	#N/A	#N/A
CCM_01735	8.45813	6.6905	3.12509	3.9154	-0.32526	0.75653	0.98459	FALSE	#N/A	#N/A	#N/A	#N/A	#N/A	#N/A	#N/A
CCM_01734	44.348	38.6377	80.806	91.9186	-0.1859	0.36553	0.84413	FALSE	#N/A	#N/A	#N/A	#N/A	#N/A	#N/A	#N/A
CCM_02484	90.3718	230.264	244.948	95.2747	1.3623	2.9615e-16	1.1677e-14	TRUE	244.948	95.2747	23.5055	11.8929	1.3623	2.96e-16	1.17e-14
CCM_00442	41.2093	34.0567	20.834	24.984	-0.26207	0.51965	0.92782	FALSE	#N/A	#N/A	#N/A	#N/A	#N/A	#N/A	#N/A
CCM_05432	18.8087	20.1011	18.8994	17.5261	0.10884	0.84112	0.99681	FALSE	#N/A	#N/A	#N/A	#N/A	#N/A	#N/A	#N/A
CCM_05063	358.826	347.773	814.31	832.675	-0.032175	0.52535	0.92874	FALSE	#N/A	#N/A	#N/A	#N/A	#N/A	#N/A	#N/A
CCM_03201	278.875	623.045	313.551	139.09	1.1727	2.1203e-16	8.4329e-15	TRUE	313.551	139.09	30.0888	17.3623	1.1727	2.12e-16	8.43e-15
CCM_03096	0.76133	1.20445	0	0	0.67474	0.87491	0.99681	FALSE	#N/A	#N/A	#N/A	#N/A	#N/A	#N/A	#N/A
CCM_03095	9.11373	15.4995	6.399	3.72895	0.77908	0.40659	0.86831	FALSE	#N/A	#N/A	#N/A	#N/A	#N/A	#N/A	#N/A
CCM_02694	15.3128	61.1843	58.6327	14.5429	2.0114	1.203e-07	2.2362e-06	TRUE	58.6327	14.5429	5.62647	1.81536	2.0114	1.2e-07	2.24e-06
CCM_02695	24.2967	27.8943	62.2042	53.6969	0.21217	0.45791	0.90432	FALSE	#N/A	#N/A	#N/A	#N/A	#N/A	#N/A	#N/A
CCM_01632	8.24534	3.26109	1.0417	2.61027	-1.3253	0.39964	0.86735	FALSE	#N/A	#N/A	#N/A	#N/A	#N/A	#N/A	#N/A
CCM_00947	49.127	48.3061	60.1208	60.5954	-0.011344	0.92625	0.99681	FALSE	#N/A	#N/A	#N/A	#N/A	#N/A	#N/A	#N/A
CCM_09196	374.935	398.198	207.595	193.719	0.09981	0.54662	0.93887	FALSE	#N/A	#N/A	#N/A	#N/A	#N/A	#N/A	#N/A
CCM_01295	41.5283	39.6571	54.6147	56.68	-0.053551	0.80787	0.99225	FALSE	#N/A	#N/A	#N/A	#N/A	#N/A	#N/A	#N/A
CCM_01294	66.4869	60.7402	146.433	158.853	-0.11745	0.42983	0.88752	FALSE	#N/A	#N/A	#N/A	#N/A	#N/A	#N/A	#N/A
CCM_04404	232.856	218.075	180.065	190.549	-0.081648	0.52792	0.93032	FALSE	#N/A	#N/A	#N/A	#N/A	#N/A	#N/A	#N/A
CCM_06389	6.44336	6.22942	16.3695	16.7803	-0.035753	0.92256	0.99681	FALSE	#N/A	#N/A	#N/A	#N/A	#N/A	#N/A	#N/A
CCM_07423	318.696	291.416	142.266	154.192	-0.11614	0.44122	0.89682	FALSE	#N/A	#N/A	#N/A	#N/A	#N/A	#N/A	#N/A
CCM_07422	9.39044	17.7446	38.394	20.1363	0.93108	0.01765	0.11281	FALSE	#N/A	#N/A	#N/A	#N/A	#N/A	#N/A	#N/A
CCM_05882	40.6343	72.4663	73.8117	41.0185	0.84758	0.0024094	0.020781	FALSE	#N/A	#N/A	#N/A	#N/A	#N/A	#N/A	#N/A
CCM_07510	49.984	37.4402	34.5248	45.6796	-0.40392	0.19787	0.63123	FALSE	#N/A	#N/A	#N/A	#N/A	#N/A	#N/A	#N/A
CCM_03715	33.5663	24.0147	21.1316	29.2723	-0.47013	0.23766	0.69835	FALSE	#N/A	#N/A	#N/A	#N/A	#N/A	#N/A	#N/A
CCM_03717	48.285	46.103	35.5665	36.9166	-0.053749	0.84396	0.99681	FALSE	#N/A	#N/A	#N/A	#N/A	#N/A	#N/A	#N/A
CCM_03714	26.1926	32.558	31.1021	24.7975	0.32682	0.41755	0.8778	FALSE	#N/A	#N/A	#N/A	#N/A	#N/A	#N/A	#N/A
CCM_04744	3.77595	5.27674	7.88714	5.59343	0.49577	0.54195	0.93753	FALSE	#N/A	#N/A	#N/A	#N/A	#N/A	#N/A	#N/A
CCM_04745	0.524614	0.829954	0	0	0.67474	0.87491	0.99681	FALSE	#N/A	#N/A	#N/A	#N/A	#N/A	#N/A	#N/A
CCM_03313	1590.09	1213.04	738.415	959.272	-0.37751	2.7836e-08	5.6973e-07	FALSE	#N/A	#N/A	#N/A	#N/A	#N/A	#N/A	#N/A
CCM_02532	6.46514	5.19393	9.67291	11.9326	-0.30289	0.61185	0.958	FALSE	#N/A	#N/A	#N/A	#N/A	#N/A	#N/A	#N/A
CCM_02531	8.73867	1.49308	4.01798	23.3059	-2.5362	0.00010164	0.0011976	TRUE	4.01798	23.3059	0.38557	2.90923	-2.5362	0.00010164	0.0011976
CCM_06948	38.291	93.7508	203.131	82.2233	1.3048	6.091e-13	1.887e-11	TRUE	203.131	82.2233	19.4927	10.2638	1.3048	6.09e-13	1.89e-11
CCM_09351	11.2917	6.87861	29.9116	48.6628	-0.70211	0.030397	0.17228	FALSE	#N/A	#N/A	#N/A	#N/A	#N/A	#N/A	#N/A
CCM_02331	0.213068	0	0	0	NA	NA	NA	NA	#N/A	#N/A	#N/A	#N/A	#N/A	#N/A	#N/A
CCM_06295	326.761	384.973	931.575	783.639	0.24948	0.00069895	0.0068159	FALSE	#N/A	#N/A	#N/A	#N/A	#N/A	#N/A	#N/A
CCM_01014	18.4111	22.2554	64.5853	52.9511	0.28654	0.30515	0.78922	FALSE	#N/A	#N/A	#N/A	#N/A	#N/A	#N/A	#N/A
CCM_01015	4.80223	5.22313	3.27391	2.98316	0.13417	0.91636	0.99681	FALSE	#N/A	#N/A	#N/A	#N/A	#N/A	#N/A	#N/A
CCM_06323	24.6003	20.0099	16.2207	19.7634	-0.285	0.5366	0.93449	FALSE	#N/A	#N/A	#N/A	#N/A	#N/A	#N/A	#N/A
CCM_00758	61.9775	47.0605	78.425	102.36	-0.38426	0.065334	0.31058	FALSE	#N/A	#N/A	#N/A	#N/A	#N/A	#N/A	#N/A
CCM_05400	51.1002	51.4796	40.1798	39.5269	0.023635	0.97366	0.99841	FALSE	#N/A	#N/A	#N/A	#N/A	#N/A	#N/A	#N/A
CCM_04036	88.9707	166.48	167.565	88.749	0.91691	9.9342e-07	1.6303e-05	FALSE	#N/A	#N/A	#N/A	#N/A	#N/A	#N/A	#N/A
CCM_07686	15.698	14.8577	30.8045	32.2554	-0.066401	0.82712	0.9947	FALSE	#N/A	#N/A	#N/A	#N/A	#N/A	#N/A	#N/A
CCM_00154	4.87196	0.268869	0	8.01724	-4.1666	0.0048376	0.038049	FALSE	#N/A	#N/A	#N/A	#N/A	#N/A	#N/A	#N/A
CCM_04007	0	0.340567	0	0	NA	NA	NA	NA	#N/A	#N/A	#N/A	#N/A	#N/A	#N/A	#N/A
CCM_04006	1264.39	1233.01	1423.11	1446.27	-0.023295	0.50055	0.91961	FALSE	#N/A	#N/A	#N/A	#N/A	#N/A	#N/A	#N/A
CCM_04005	0.756716	1.19715	0	0	0.67474	0.82382	0.99245	FALSE	#N/A	#N/A	#N/A	#N/A	#N/A	#N/A	#N/A
CCM_02663	6.44648	1.07353	0	3.5425	-2.5732	0.12665	0.48548	FALSE	#N/A	#N/A	#N/A	#N/A	#N/A	#N/A	#N/A
CCM_02601	62.9478	95.8919	104.319	67.8669	0.62022	0.0063283	0.047992	FALSE	#N/A	#N/A	#N/A	#N/A	#N/A	#N/A	#N/A
CCM_02602	438.646	287.847	131.849	199.126	-0.59479	0.00014938	0.0017071	FALSE	#N/A	#N/A	#N/A	#N/A	#N/A	#N/A	#N/A
CCM_02600	16.9925	12.5647	6.399	8.57659	-0.42256	0.56124	0.94175	FALSE	#N/A	#N/A	#N/A	#N/A	#N/A	#N/A	#N/A
CCM_06689	386.116	348.581	125.004	137.225	-0.13458	0.40788	0.86926	FALSE	#N/A	#N/A	#N/A	#N/A	#N/A	#N/A	#N/A
CCM_08162	12.8477	21.8642	90.9253	52.9511	0.78002	0.0017373	0.015667	FALSE	#N/A	#N/A	#N/A	#N/A	#N/A	#N/A	#N/A
CCM_04500	25.8704	16.4287	50.8944	79.4266	-0.64212	0.01046	0.073228	FALSE	#N/A	#N/A	#N/A	#N/A	#N/A	#N/A	#N/A
CCM_02576	0.983134	0.388837	0	0	-1.3253	0.75022	0.98379	FALSE	#N/A	#N/A	#N/A	#N/A	#N/A	#N/A	#N/A
CCM_07027	1.24031	3.92442	1.78577	0	1.6747	0.4155	0.8752	FALSE	#N/A	#N/A	#N/A	#N/A	#N/A	#N/A	#N/A
CCM_01535	8.63738	7.55348	29.614	33.5606	-0.18049	0.59446	0.95105	FALSE	#N/A	#N/A	#N/A	#N/A	#N/A	#N/A	#N/A
CCM_01537	24.8571	45.9391	75.4487	40.4591	0.89903	0.0012458	0.011602	FALSE	#N/A	#N/A	#N/A	#N/A	#N/A	#N/A	#N/A
CCM_01536	46.6921	33.7879	36.757	50.3408	-0.45371	0.13356	0.50144	FALSE	#N/A	#N/A	#N/A	#N/A	#N/A	#N/A	#N/A
CCM_04945	118.92	132.175	334.98	298.689	0.16543	0.18375	0.60463	FALSE	#N/A	#N/A	#N/A	#N/A	#N/A	#N/A	#N/A
CCM_06025	428.003	330.679	324.861	416.71	-0.35922	0.00046571	0.0047235	FALSE	#N/A	#N/A	#N/A	#N/A	#N/A	#N/A	#N/A
CCM_05006	38.3471	36.3997	44.6442	46.6119	-0.062225	0.80343	0.99084	FALSE	#N/A	#N/A	#N/A	#N/A	#N/A	#N/A	#N/A
CCM_05007	23.287	27.4346	10.417	8.76303	0.24943	0.72015	0.98216	FALSE	#N/A	#N/A	#N/A	#N/A	#N/A	#N/A	#N/A
CCM_05005	129.562	154.461	203.875	169.481	0.26656	0.09011	0.39026	FALSE	#N/A	#N/A	#N/A	#N/A	#N/A	#N/A	#N/A
CCM_08683	635.028	414.614	624.721	948.272	-0.60209	5.9322e-17	2.4229e-15	FALSE	#N/A	#N/A	#N/A	#N/A	#N/A	#N/A	#N/A
CCM_06953	39.9546	50.4797	68.4544	53.6969	0.35031	0.19793	0.63123	FALSE	#N/A	#N/A	#N/A	#N/A	#N/A	#N/A	#N/A
CCM_06954	44.642	57.2448	61.7578	47.7306	0.37171	0.1951	0.62681	FALSE	#N/A	#N/A	#N/A	#N/A	#N/A	#N/A	#N/A
CCM_07141	5.10237	7.41921	18.6017	12.6784	0.55306	0.29955	0.78445	FALSE	#N/A	#N/A	#N/A	#N/A	#N/A	#N/A	#N/A
CCM_03354	90.8422	77.9776	109.974	126.971	-0.20734	0.24046	0.70218	FALSE	#N/A	#N/A	#N/A	#N/A	#N/A	#N/A	#N/A
CCM_03983	0.873133	0.345331	0	0	-1.3253	0.75022	0.98379	FALSE	#N/A	#N/A	#N/A	#N/A	#N/A	#N/A	#N/A
CCM_04604	214.143	207.219	165.481	169.481	-0.034455	0.76357	0.98658	FALSE	#N/A	#N/A	#N/A	#N/A	#N/A	#N/A	#N/A
CCM_01597	3588.42	2676.03	806.423	1071.7	-0.41029	2.4809e-10	6.2593e-09	FALSE	#N/A	#N/A	#N/A	#N/A	#N/A	#N/A	#N/A
CCM_07874	2207.39	1075.71	389	791.097	-1.0241	4.8016e-33	4.2051e-31	TRUE	389	791.097	37.3289	98.751	-1.0241	4.8e-33	4.21e-31
CCM_07875	3.82219	2.0156	1.19051	2.23737	-0.91022	0.56323	0.94175	FALSE	#N/A	#N/A	#N/A	#N/A	#N/A	#N/A	#N/A
CCM_05900	25.8715	48.7149	97.7708	51.4595	0.92597	0.00016395	0.0018458	FALSE	#N/A	#N/A	#N/A	#N/A	#N/A	#N/A	#N/A
CCM_05901	1.02343	2.02386	1.48814	0	0.99667	0.62069	0.96009	FALSE	#N/A	#N/A	#N/A	#N/A	#N/A	#N/A	#N/A
CCM_00686	0	0	NA	NA	NA	NA	NA	NA	#N/A	#N/A	#N/A	#N/A	#N/A	#N/A	#N/A
CCM_00688	0	0	NA	NA	NA	NA	NA	NA	#N/A	#N/A	#N/A	#N/A	#N/A	#N/A	#N/A
CCM_00684	9.90937	15.6769	2.97628	1.86448	0.67474	0.6186	0.96009	FALSE	#N/A	#N/A	#N/A	#N/A	#N/A	#N/A	#N/A
CCM_00687	0	0	NA	NA	NA	NA	NA	NA	#N/A	#N/A	#N/A	#N/A	#N/A	#N/A	#N/A
CCM_00690	0.392635	0.621161	0	0	0.67474	0.87491	0.99681	FALSE	#N/A	#N/A	#N/A	#N/A	#N/A	#N/A	#N/A
CCM_00691	0.770729	0.609658	0	0	-0.32526	0.94606	0.99681	FALSE	#N/A	#N/A	#N/A	#N/A	#N/A	#N/A	#N/A
CCM_00689	0	0	NA	NA	NA	NA	NA	NA	#N/A	#N/A	#N/A	#N/A	#N/A	#N/A	#N/A
CCM_05016	116.872	45.7614	88.3955	223.737	-1.3398	3.7472e-15	1.3818e-13	TRUE	88.3955	223.737	8.48254	27.9286	-1.3398	3.75e-15	1.38e-13
CCM_04506	92.8904	47.3964	53.2754	103.478	-0.95779	4.132e-05	0.00052783	FALSE	#N/A	#N/A	#N/A	#N/A	#N/A	#N/A	#N/A
CCM_05271	66.9274	113.345	194.351	113.733	0.77301	5.5562e-06	8.2019e-05	FALSE	#N/A	#N/A	#N/A	#N/A	#N/A	#N/A	#N/A
CCM_04549	833.86	836.148	854.192	844.234	0.016917	0.95496	0.99681	FALSE	#N/A	#N/A	#N/A	#N/A	#N/A	#N/A	#N/A
CCM_08422	118.872	345.676	76.0439	25.9162	1.553	4.9232e-07	8.5247e-06	TRUE	76.0439	25.9162	7.29727	3.23507	1.553	4.92e-07	8.52e-06
CCM_02594	0	0	NA	NA	NA	NA	NA	NA	#N/A	#N/A	#N/A	#N/A	#N/A	#N/A	#N/A
CCM_02596	0	0	NA	NA	NA	NA	NA	NA	#N/A	#N/A	#N/A	#N/A	#N/A	#N/A	#N/A
CCM_02597	100.678	95.6347	40.9238	42.6965	-0.061176	0.81425	0.99245	FALSE	#N/A	#N/A	#N/A	#N/A	#N/A	#N/A	#N/A
CCM_02593	10.1137	6.18188	12.6492	20.5092	-0.69723	0.16241	0.55902	FALSE	#N/A	#N/A	#N/A	#N/A	#N/A	#N/A	#N/A
CCM_02595	0	0	NA	NA	NA	NA	NA	NA	#N/A	#N/A	#N/A	#N/A	#N/A	#N/A	#N/A
CCM_09377	147.49	130.245	224.114	251.518	-0.16643	0.17543	0.58786	FALSE	#N/A	#N/A	#N/A	#N/A	#N/A	#N/A	#N/A
CCM_03944	47.565	42.8502	24.4055	26.8484	-0.13763	0.70881	0.97687	FALSE	#N/A	#N/A	#N/A	#N/A	#N/A	#N/A	#N/A
CCM_03945	170.037	192.548	132.296	115.784	0.19233	0.32803	0.81128	FALSE	#N/A	#N/A	#N/A	#N/A	#N/A	#N/A	#N/A
CCM_05902	636.6	516.08	110.42	134.988	-0.28983	0.10102	0.42149	FALSE	#N/A	#N/A	#N/A	#N/A	#N/A	#N/A	#N/A
CCM_05119	997.989	1126.79	1453.32	1275.67	0.18809	0.0015273	0.01398	FALSE	#N/A	#N/A	#N/A	#N/A	#N/A	#N/A	#N/A
CCM_04810	44.4888	50.0117	130.063	114.665	0.18179	0.36047	0.8377	FALSE	#N/A	#N/A	#N/A	#N/A	#N/A	#N/A	#N/A
CCM_00737	70.7173	71.7999	101.045	98.6307	0.034884	0.91451	0.99681	FALSE	#N/A	#N/A	#N/A	#N/A	#N/A	#N/A	#N/A
CCM_07796	20.3181	16.2015	18.6017	23.1195	-0.31367	0.46596	0.90653	FALSE	#N/A	#N/A	#N/A	#N/A	#N/A	#N/A	#N/A
CCM_07795	62.9566	68.3006	73.0677	66.7482	0.1305	0.63019	0.96191	FALSE	#N/A	#N/A	#N/A	#N/A	#N/A	#N/A	#N/A
CCM_08607	77.0823	73.6508	90.7765	94.156	-0.052734	0.75684	0.98459	FALSE	#N/A	#N/A	#N/A	#N/A	#N/A	#N/A	#N/A
CCM_08608	26.6551	21.4545	17.2624	21.255	-0.30017	0.50176	0.91961	FALSE	#N/A	#N/A	#N/A	#N/A	#N/A	#N/A	#N/A
CCM_07225	255.733	172.897	216.227	316.961	-0.55176	7.4982e-06	0.00010857	FALSE	#N/A	#N/A	#N/A	#N/A	#N/A	#N/A	#N/A
CCM_07226	30.7654	55.7771	46.7276	25.5433	0.87133	0.013403	0.090155	FALSE	#N/A	#N/A	#N/A	#N/A	#N/A	#N/A	#N/A
CCM_04331	0	0.401482	0	0	NA	NA	NA	NA	#N/A	#N/A	#N/A	#N/A	#N/A	#N/A	#N/A
CCM_04330	0	0.304829	0	0	NA	NA	NA	NA	#N/A	#N/A	#N/A	#N/A	#N/A	#N/A	#N/A
CCM_04332	4.47374	2.41281	2.23221	4.10185	-0.8778	0.44758	0.90058	FALSE	#N/A	#N/A	#N/A	#N/A	#N/A	#N/A	#N/A
CCM_04532	1.83615	0.871452	0	0	-1.0622	0.6721	0.97148	FALSE	#N/A	#N/A	#N/A	#N/A	#N/A	#N/A	#N/A
CCM_02454	208.291	162.454	52.3825	66.5618	-0.34561	0.17685	0.59065	FALSE	#N/A	#N/A	#N/A	#N/A	#N/A	#N/A	#N/A
CCM_02455	118.665	118.165	89.7348	89.3084	0.0068727	0.97746	0.99841	FALSE	#N/A	#N/A	#N/A	#N/A	#N/A	#N/A	#N/A
CCM_02027	33.8364	31.9173	108.783	114.292	-0.071275	0.66283	0.96986	FALSE	#N/A	#N/A	#N/A	#N/A	#N/A	#N/A	#N/A
CCM_05475	145.733	153.978	444.061	416.524	0.092359	0.41957	0.8799	FALSE	#N/A	#N/A	#N/A	#N/A	#N/A	#N/A	#N/A
CCM_05477	246.743	216.635	109.676	123.801	-0.17478	0.32053	0.80602	FALSE	#N/A	#N/A	#N/A	#N/A	#N/A	#N/A	#N/A
CCM_05476	41.9299	41.7661	25.2984	25.1704	0.0073157	0.9889	0.99841	FALSE	#N/A	#N/A	#N/A	#N/A	#N/A	#N/A	#N/A
CCM_07182	184.319	100.232	203.28	370.471	-0.86589	9.5532e-13	2.9198e-11	FALSE	#N/A	#N/A	#N/A	#N/A	#N/A	#N/A	#N/A
CCM_07181	4.16194	4.17006	2.82747	2.79671	0.015777	0.99816	0.99883	FALSE	#N/A	#N/A	#N/A	#N/A	#N/A	#N/A	#N/A
CCM_06992	10.2731	3.75055	1.78577	4.84764	-1.4407	0.22165	0.67079	FALSE	#N/A	#N/A	#N/A	#N/A	#N/A	#N/A	#N/A
CCM_06990	722.227	446.643	362.064	580.225	-0.68037	3.4154e-13	1.0877e-11	FALSE	#N/A	#N/A	#N/A	#N/A	#N/A	#N/A	#N/A
CCM_06991	5.67537	3.99049	1.19051	1.67803	-0.49518	0.76715	0.98658	FALSE	#N/A	#N/A	#N/A	#N/A	#N/A	#N/A	#N/A
CCM_06731	164.529	10.405	9.37528	146.921	-3.97	1.2845e-32	1.0934e-30	TRUE	9.37528	146.921	0.899664	18.3398	-3.97	1.28e-32	1.09e-30
CCM_07204	0	1.05069	0	0	NA	NA	NA	NA	#N/A	#N/A	#N/A	#N/A	#N/A	#N/A	#N/A
CCM_07205	0	0	NA	NA	NA	NA	NA	NA	#N/A	#N/A	#N/A	#N/A	#N/A	#N/A	#N/A
CCM_05456	11.4585	10.3661	29.614	32.4419	-0.13158	0.69327	0.97461	FALSE	#N/A	#N/A	#N/A	#N/A	#N/A	#N/A	#N/A
CCM_05610	35.8231	37.5065	74.2582	70.2907	0.079216	0.78254	0.98658	FALSE	#N/A	#N/A	#N/A	#N/A	#N/A	#N/A	#N/A
CCM_07991	65.3938	34.3398	152.534	287.875	-0.91631	4.2834e-11	1.1646e-09	FALSE	#N/A	#N/A	#N/A	#N/A	#N/A	#N/A	#N/A
CCM_04125	1272.31	1043.79	918.48	1109.55	-0.27265	8.5824e-06	0.00012368	FALSE	#N/A	#N/A	#N/A	#N/A	#N/A	#N/A	#N/A
CCM_04124	62.2419	73.4568	221.584	186.075	0.25197	0.095026	0.40477	FALSE	#N/A	#N/A	#N/A	#N/A	#N/A	#N/A	#N/A
CCM_06737	50.0415	31.5736	60.4185	94.9018	-0.65145	0.0045992	0.036362	FALSE	#N/A	#N/A	#N/A	#N/A	#N/A	#N/A	#N/A
CCM_02450	24.5473	23.4925	14.5838	15.1022	-0.0504	0.90477	0.99681	FALSE	#N/A	#N/A	#N/A	#N/A	#N/A	#N/A	#N/A
CCM_04150	0.298704	0.118139	0	0	-1.3253	0.75022	0.98379	FALSE	#N/A	#N/A	#N/A	#N/A	#N/A	#N/A	#N/A
CCM_04149	29.0823	33.9538	91.3718	77.5622	0.2364	0.31498	0.79979	FALSE	#N/A	#N/A	#N/A	#N/A	#N/A	#N/A	#N/A

## Sheet: DEGs
promoter	d8M67D	d8M67L	readcount_d8M67L	readcount_d8M67D	log2.Fold_change.	pvalue	qvalue	Signature
CCM_06914	37.3695	156.841	67.1151	15.848	2.0823	6.9398e-09	1.5342e-07	TRUE
CCM_02694	15.3128	61.1843	58.6327	14.5429	2.0114	1.203e-07	2.2362e-06	TRUE
CCM_06594	2.29672	7.01922	37.9476	12.3055	1.6247	0.00024042	0.0026256	TRUE
CCM_08422	118.872	345.676	76.0439	25.9162	1.553	4.9232e-07	8.5247e-06	TRUE
CCM_02484	90.3718	230.264	244.948	95.2747	1.3623	2.9615e-16	1.1677e-14	TRUE
CCM_03454	9.28313	23.2225	37.6499	14.9158	1.3358	0.0015978	0.014558	FALSE
CCM_06948	38.291	93.7508	203.131	82.2233	1.3048	6.091e-13	1.887e-11	TRUE
CCM_03201	278.875	623.045	313.551	139.09	1.1727	2.1203e-16	8.4329e-15	TRUE
CCM_01344	12.4289	26.7925	53.1266	24.4246	1.1211	0.0011147	0.010467	FALSE
CCM_04243	184.126	366.512	261.764	130.327	1.0061	3.6846e-11	1.0108e-09	TRUE
CCM_07447	107.936	53.3618	43.9001	88.0032	-1.0033	8.5927e-05	0.001023	TRUE
CCM_07874	2207.39	1075.71	389	791.097	-1.0241	4.8016e-33	4.2051e-31	TRUE
CCM_00340	64.0963	30.7723	31.2509	64.5108	-1.0456	0.00050742	0.0050842	FALSE
CCM_05652	944.195	392.547	209.381	499.12	-1.2533	6.3751e-29	4.7611e-27	TRUE
CCM_05016	116.872	45.7614	88.3955	223.737	-1.3398	3.7472e-15	1.3818e-13	TRUE
CCM_02725	15.5379	4.82849	6.54781	20.8821	-1.6732	0.0047127	0.037195	FALSE
CCM_08771	83.8976	22.9093	93.7528	340.267	-1.8597	1.3472e-34	1.2271e-32	TRUE
CCM_02585	112.262	21.5061	58.7815	304.096	-2.3711	1.3279e-41	1.4571e-39	TRUE
CCM_06302	45.0932	8.40212	15.7743	83.9014	-2.4111	7.7024e-13	2.3701e-11	TRUE
CCM_02531	8.73867	1.49308	4.01798	23.3059	-2.5362	0.00010164	0.0011976	TRUE
CCM_07446	85.2689	9.83631	21.8757	187.939	-3.1029	2.1729e-34	1.9595e-32	TRUE
CCM_03920	62.7576	7.01748	4.01798	35.6115	-3.1478	8.4125e-08	1.6029e-06	TRUE
CCM_06731	164.529	10.405	9.37528	146.921	-3.97	1.2845e-32	1.0934e-30	TRUE
CCM_00154	4.87196	0.268869	0	8.01724	-4.1666	0.0048376	0.038049	FALSE
CCM_09297	18.7357	0.663592	1.78577	49.9679	-4.8064	3.873e-13	1.2206e-11	TRUE
CCM_09598	75.5497	1.33918	1.19051	66.5618	-5.805	1.7694e-17	7.3586e-16	TRUE
CCM_03204	513.464	7.4753	4.91086	334.3	-6.089	8.2956e-81	1.799e-78	TRUE
