# Supplementary material for: Dynamic Genome-Wide Transcription Profiling and Direct Target Genes of CmWC-1 Reveal Hierarchical Light Signal Transduction in Cordyceps militaris
Source: J Fungi (Basel). 2022 Jun 11;8(6):624. doi: 10.3390/jof8060624 (PMC9225392; doi:10.3390/jof8060624)
Supplement: Supplementary file 1 [file jof-08-00624-s001.zip › Table S2.xlsx]

## Sheet: WT
#Sample	WTD1	WTD2	WTL151	WTL152	WTL1h1	WTL1h2	WTL4d1	WTL4d2	total
Raw Reads Number	46862642	49457654	49545450	48398646	45332000	45895632	47371602	47581458	380445084
Raw Bases Number	7029396300	7418648100	7431817500	7259796900	6799800000	6884344800	7105740300	7137218700	57066762600
Clean Reads Number	44231668	47728160	47781614	46961154	44207344	44245406	46022508	45694896	366872750
Clean Reads Rate(%)	94.39	96.5	96.44	97.03	97.52	96.4	97.15	96.03	771.46
Clean Bases Number	6634750200	7159224000	7167242100	7044173100	6631101600	6636810900	6903376200	6854234400	55030912500
Low-quality Reads Number	279808	295012	319062	299520	323804	343178	319220	322892	2502496
Low-quality Reads Rate(%)	0.6	0.6	0.64	0.62	0.71	0.75	0.67	0.68	5.27
Ns Reads Number	54362	55740	63122	58906	62420	73424	61898	64098	493970
Ns Reads Rate(%)	0.11	0.11	0.13	0.12	0.13	0.16	0.13	0.13	1.02
Adapter Polluted Reads Number	2296804	1378742	1381652	1079066	738432	1233624	967976	1499572	10575868
Adapter Polluted Reads Rate(%)	4.9	2.79	2.79	2.23	1.63	2.69	2.04	3.15	22.22
Raw Q30 Bases Rate(%)	94.59	94.76	94.53	94.38	94.28	94.22	94.45	94.16	755.37
Clean Q30 Bases Rate(%)	94.85	95.03	94.8	94.64	94.58	94.55	94.74	94.44	757.63
Mapped Reads	38145285	41402082	41638603	41155959	39116360	39043394	40482118	40263692	321247493
Mapping Rate	0.8624	0.8675	0.8714	0.8764	0.8848	0.8824	0.8796	0.8811	7.0056
UnMapped Reads	6086383	6326078	6143011	5805195	5090984	5202012	5540390	5431204	45625257
MultiMap Reads	146915	156213	161944	139386	131084	109139	170960	185721	1201362
MultiMap Rate	0.0033	0.0033	0.0034	0.003	0.003	0.0025	0.0037	0.0041	0.0263
