# Supplementary material for: Dynamic Genome-Wide Transcription Profiling and Direct Target Genes of CmWC-1 Reveal Hierarchical Light Signal Transduction in Cordyceps militaris
Source: J Fungi (Basel). 2022 Jun 11;8(6):624. doi: 10.3390/jof8060624 (PMC9225392; doi:10.3390/jof8060624)
Supplement: Supplementary file 1 [file jof-08-00624-s001.zip › Table S3.xlsx]

## Sheet: WTD
GeneName	name	WTD1	WTD2
CCM_08839	gene8814	50005.4	68664.2
CCM_02567	gene2558	32793.8	35914.5
CCM_05564	gene5547	29665.1	30317.2
CCM_07116	gene7096	17697.9	15484.9
CCM_00871	gene869	13693.2	13579.1
CCM_07885	gene7865	11764.6	12146.9
CCM_03832	gene3819	10751.4	10580.9
CCM_06031	gene6014	5746.09	5001.69
CCM_07449	gene7429	5590.85	5454.8
CCM_00277	gene276	5542.91	5049.87
CCM_03442	gene3432	5040.78	4788.99
CCM_06472	gene6452	4878.7	5306.37
CCM_06117	gene6098	4872.63	4284.9
CCM_08422	gene8400	4834.8	3892.65
CCM_01597	gene1592	4672.48	3843.74
CCM_02566	gene2557	4360.07	4206.93
CCM_00809	gene807	4099.05	4082.07
CCM_02561	gene2552	3899.8	3861.06
CCM_04385	gene4373	3778.85	3701.3
CCM_02559	gene2550	3567.04	3519.47
CCM_03045	gene3036	3404.02	2913.86
CCM_04125	gene4112	3272.02	2353.48
CCM_06468	gene6448	3082.65	3483.27
CCM_08457	gene8434	3053.13	2881.7
CCM_09641	gene9613	2863.24	2484.78
CCM_06025	gene6009	2850.23	1849.27
CCM_01998	gene1991	2777.67	2302.48
CCM_07342	gene7322	2729.79	2621.33
CCM_02484	gene2475	2699.74	2344.15
CCM_04398	gene4386	2690.28	2595.26
CCM_09602	gene9574	2681.8	2360.76
CCM_01931	gene1924	2641.63	2460.29
CCM_01715	gene1709	2623.93	2644.23
CCM_02668	gene2659	2532.15	2281.53
CCM_02852	gene2843	2477.29	2160.49
CCM_02805	gene2796	2443	2143.34
CCM_02963	gene2954	2441.85	2125.03
CCM_07689	gene7669	2437.61	2395.73
CCM_05491	gene5474	2399.85	2184.16
CCM_00487	gene486	2377.34	2199.29
CCM_00290	gene289	2331.98	2032.8
CCM_03403	gene3393	2259.04	2225.38
CCM_02564	gene2555	2249.26	2147.41
CCM_09067	gene9040	2210.52	1549.04
CCM_04549	gene4537	2170.65	2022.97
CCM_07126	gene7106	2161.16	1997.13
CCM_08566	gene8542	2153.78	2518.56
CCM_06291	gene6272	2145.43	1612.52
CCM_00471	gene470	2074.4	1514.04
CCM_07484	gene7464	2066.48	2120.58
CCM_01208	gene1204	2039.11	2062.33
CCM_03275	gene3265	1967.29	1894.63
CCM_01358	gene1353	1954.72	2023.66
CCM_00769	gene767	1911	1556.08
CCM_04684	gene4671	1886.95	1921.53
CCM_01163	gene1159	1845.33	1681.92
CCM_04683	gene4670	1834.01	1676.36
CCM_03632	gene3622	1774.95	1651.15
CCM_01207	gene1203	1765.61	1716.94
CCM_07475	gene7455	1734.25	1516.86
CCM_00323	gene322	1725.64	1518.65
CCM_06156	gene6137	1716.51	1645.56
CCM_00240	gene239	1683.16	1724.56
CCM_06532	gene6513	1680.61	1692.93
CCM_07964	gene7944	1657.71	1121.01
CCM_07934	gene7914	1642.69	1611.14
CCM_02569	gene2560	1598.71	1646.86
CCM_01308	gene1303	1581.78	1481.49
CCM_00126	gene125	1581.34	1574.95
CCM_03201	gene3191	1523.42	1180.04
CCM_02275	gene2266	1515.37	1519.19
CCM_07730	gene7710	1505.26	1153.44
CCM_05413	gene5396	1502.88	1492.64
CCM_06627	gene6608	1469.85	1563.55
CCM_01722	gene1716	1450.81	1431.88
CCM_02959	gene2950	1435.42	1388.1
CCM_02485	gene2476	1400.13	1272.12
CCM_04825	gene4811	1396.2	1070.19
CCM_03350	gene3340	1391.73	1348.26
CCM_03950	gene3937	1389.52	1299.66
CCM_04804	gene4790	1361.43	1397.45
CCM_04679	gene4666	1358.52	1335.13
CCM_09604	gene9576	1354.92	1334.65
CCM_09391	gene9364	1351.27	1191.32
CCM_04753	gene4739	1340.16	1352.91
CCM_01384	gene1379	1334.56	1412.28
CCM_09197	gene9170	1330.04	1220.09
CCM_07886	gene7866	1327.26	1144.1
CCM_00793	gene791	1285.98	1179.28
CCM_09281	gene9254	1274.36	1197.8
CCM_07115	gene7095	1268.88	1156.22
CCM_03313	gene3303	1260.29	1058.88
CCM_05719	gene5702	1245.97	1305.51
CCM_01376	gene1371	1239.41	1178.29
CCM_06333	gene6313	1228.98	968.419
CCM_02125	gene2117	1211.95	869.454
CCM_06103	gene6084	1211.45	1372.22
CCM_04256	gene4244	1191.25	1131.76
CCM_08119	gene8098	1186.47	1284.15
CCM_00150	gene149	1185.35	1167.99
CCM_05119	gene5104	1176.79	1127.62
CCM_06525	gene6506	1163.77	1090.01
CCM_00719	gene717	1147.82	1076.09
CCM_01619	gene1613	1139.34	1154.39
CCM_05811	gene5794	1129.7	919.117
CCM_05891	gene5874	1125.42	1129.12
CCM_03345	gene3335	1119.85	1085.12
CCM_04265	gene4253	1116.74	1050.16
CCM_01759	gene1753	1083.97	1138.87
CCM_03917	gene3904	1080.5	1031.05
CCM_06807	gene6787	1073.86	1193.73
CCM_03177	gene3168	1060.88	1046.42
CCM_01028	gene1025	1052.8	1000.33
CCM_08526	gene8503	1045.15	1131.78
CCM_04541	gene4529	1017.89	958.731
CCM_07448	gene7428	1016.46	991.047
CCM_05290	gene5273	1010.13	968.031
CCM_09634	gene9606	1005.76	842.778
CCM_01075	gene1072	1004.13	634.798
CCM_01492	gene1487	999.998	698.021
CCM_07272	gene7252	998.421	908.545
CCM_07225	gene7205	997.508	828.613
CCM_07212	gene7192	992.082	957.225
CCM_05560	gene5543	989.542	774.407
CCM_03968	gene3955	988.314	981.629
CCM_05092	gene5077	985.36	885.548
CCM_05238	gene5222	977.895	919.176
CCM_02671	gene2662	969.615	881.242
CCM_03787	gene3774	967.091	961.902
CCM_06383	gene6363	961.89	968.894
CCM_05855	gene5838	958.447	852.175
CCM_08437	gene8415	955.906	816.963
CCM_03392	gene3382	954.884	925.547
CCM_06498	gene6478	950.766	957.871
CCM_07839	gene7819	936.697	995.404
CCM_07577	gene7558	935.51	905.952
CCM_06254	gene6235	933.175	1050.71
CCM_09065	gene9038	930.123	747.802
CCM_04563	gene4551	928.195	898.154
CCM_02562	gene2553	923.383	907.05
CCM_02827	gene2818	919.359	871.724
CCM_01943	gene1936	917.069	957.827
CCM_03086	gene3077	917.015	843.005
CCM_09578	gene9550	912.93	921.68
CCM_02183	gene2175	902.686	917.144
CCM_00239	gene238	893.044	826.925
CCM_04486	gene4474	888.674	915.213
CCM_01231	gene1227	887.986	884.036
CCM_00743	gene741	886.272	905.205
CCM_06914	gene6894	883.321	899.512
CCM_02284	gene2275	874.12	821.129
CCM_06322	gene6302	873.867	876.081
CCM_06964	gene6944	869.538	859.953
CCM_05531	gene5514	858.913	837.184
CCM_04470	gene4458	841.528	990.517
CCM_06542	gene6523	837.624	839.953
CCM_00994	gene991	830.049	822.243
CCM_08543	gene8520	829.088	809.645
CCM_08025	gene8004	823.999	756.135
CCM_01138	gene1134	820.997	902.334
CCM_04202	gene4190	819.014	721.525
CCM_02246	gene2237	818.934	798.802
CCM_01284	gene1279	804.495	769.125
CCM_02658	gene2649	799.566	890.901
CCM_02155	gene2147	793.647	721.455
CCM_03713	gene3701	793.245	760.972
CCM_03602	gene3592	786.726	743.838
CCM_01530	gene1525	783.359	696.01
CCM_05227	gene5211	777.504	677.952
CCM_06689	gene6672	776.592	773.235
CCM_06382	gene6362	773.256	731.218
CCM_01225	gene1221	764.92	751.69
CCM_01151	gene1147	754.12	741.761
CCM_09648	gene9620	752.369	728.835
CCM_07260	gene7240	752.198	613.216
CCM_05784	gene5767	751.697	783.703
CCM_09170	gene9143	745.391	752.815
CCM_02573	gene2564	744.456	747.031
CCM_04983	gene4968	744.25	745.277
CCM_01639	gene1633	739.924	753.995
CCM_06952	gene6932	730.303	732.283
CCM_09418	gene9391	727.485	791.235
CCM_01346	gene1341	726.773	674.135
CCM_05179	gene5163	725.12	685.359
CCM_00534	gene533	723.237	747.182
CCM_01464	gene1459	721.522	634.379
CCM_04613	gene4601	719.932	799.735
CCM_04674	gene4661	713.407	727.873
CCM_04437	gene4425	712.25	681.428
CCM_01283	gene1278	709.553	663.796
CCM_09440	gene9413	709.012	662.253
CCM_06295	gene6276	707.595	715.849
CCM_09457	gene9430	707.024	761.136
CCM_04673	gene4660	706.735	987.359
CCM_01609	gene1603	703.692	702.034
CCM_02560	gene2551	698.713	602.158
CCM_03394	gene3384	697.469	638.978
CCM_00299	gene298	697.136	703.177
CCM_02236	gene2227	695.591	641.974
CCM_07874	gene7854	693.595	560.482
CCM_02454	gene2445	693.407	639.799
CCM_07659	gene7639	692.684	620.86
CCM_09475	gene9447	689.265	640.106
CCM_03421	gene3411	687.191	878.938
CCM_01048	gene1045	682.984	670.214
CCM_07172	gene7152	681.889	666.065
CCM_03709	gene3697	681.366	591.633
CCM_04131	gene4118	679.813	681.004
CCM_03935	gene3922	676.203	666.479
CCM_08541	gene8518	674.707	651.876
CCM_06346	gene6326	674.356	677.153
CCM_04006	gene3993	674.34	707.656
CCM_07329	gene7309	673.073	670.039
CCM_04880	gene4866	668.047	650.79
CCM_08201	gene8179	667.358	592.891
CCM_03376	gene3366	666.36	719.774
CCM_01408	gene1403	661.298	639.011
CCM_07423	gene7403	659.997	597.405
CCM_02460	gene2451	658.483	655.581
CCM_04630	gene4617	655.843	655.397
CCM_07602	gene7583	652.801	515.52
CCM_05316	gene5299	652.442	603.493
CCM_05020	gene5005	647.927	692.504
CCM_05260	gene5244	646.301	606.756
CCM_09660	gene9632	641.456	545.884
CCM_05995	gene5979	641.242	623.178
CCM_08296	gene8274	640.859	686.704
CCM_09285	gene9258	638.331	431.84
CCM_04962	gene4947	637.744	737.612
CCM_06802	gene6782	635.863	520.254
CCM_01006	gene1003	635.558	618.18
CCM_02717	gene2708	628.815	605.316
CCM_03971	gene3958	628.012	597.94
CCM_04542	gene4530	627.554	574.168
CCM_07891	gene7871	627.324	828.221
CCM_03874	gene3861	627.178	642.21
CCM_08650	gene8626	626.415	578.065
CCM_03278	gene3268	626.325	590.721
CCM_00851	gene849	623.71	617.858
CCM_02404	gene2395	619.103	615.533
CCM_08574	gene8550	615.43	511.785
CCM_06982	gene6962	614.161	625.642
CCM_01641	gene1635	611.613	422.755
CCM_06608	gene6589	611.293	551.595
CCM_00953	gene950	611.16	579.111
CCM_09050	gene9023	609.505	596.205
CCM_01794	gene1788	606.815	602.908
CCM_08329	gene8307	605.102	597.818
CCM_00488	gene487	600.48	577.455
CCM_07053	gene7033	598.392	482.075
CCM_00137	gene136	596.905	588.47
CCM_07426	gene7406	596.558	587.622
CCM_05458	gene5441	596.339	575.824
CCM_09221	gene9194	595.771	553.781
CCM_02277	gene2268	595.746	570.731
CCM_05785	gene5768	595.673	568.238
CCM_02260	gene2251	595.618	556.511
CCM_06188	gene6169	591.202	598.194
CCM_04671	gene4658	590.859	636.308
CCM_00136	gene135	590.716	468.855
CCM_02542	gene2533	590.336	815.56
CCM_09441	gene9414	587.061	585.186
CCM_02007	gene2000	586.707	630.882
CCM_01409	gene1404	577.871	579.755
CCM_02826	gene2817	574.304	477.803
CCM_09501	gene9473	569.994	626.758
CCM_01481	gene1476	569.802	605.12
CCM_06519	gene6499	569.725	568.799
CCM_04404	gene4392	569.596	558.542
CCM_00238	gene237	568.869	557.237
CCM_06539	gene6520	567.147	531.221
CCM_09287	gene9260	564.572	581.266
CCM_02400	gene2391	564.263	607.747
CCM_05182	gene5166	563.59	529.909
CCM_06062	gene6043	561.696	582.569
CCM_03349	gene3339	561.427	623.145
CCM_05734	gene5717	560.659	589.934
CCM_04539	gene4527	559.857	561.425
CCM_08950	gene8924	559.8	498.905
CCM_09023	gene8997	550.258	474.312
CCM_06990	gene6970	548.762	514.582
CCM_06403	gene6383	548.102	361.594
CCM_01912	gene1905	546.985	495.404
CCM_04475	gene4463	545.991	488.514
CCM_03517	gene3507	543.448	502.338
CCM_08656	gene8632	538.072	549.515
CCM_07168	gene7148	537.729	375.891
CCM_06284	gene6265	534.332	543.549
CCM_05649	gene5632	530.517	509.19
CCM_01771	gene1765	529.954	491.071
CCM_02825	gene2816	529.348	683.06
CCM_06633	gene6614	529.216	550.755
CCM_05280	gene5264	526.607	522.75
CCM_04178	gene4165	525.301	548.241
CCM_08270	gene8248	524.688	513.157
CCM_00301	gene300	524.664	537.554
CCM_04862	gene4848	523.319	500.075
CCM_06172	gene6153	519.144	517.104
CCM_09463	gene9435	513.551	549.129
CCM_04876	gene4862	510.15	472.168
CCM_02308	gene2299	508.955	530.753
CCM_02828	gene2819	507.141	516.926
CCM_03260	gene3250	507.096	518.114
CCM_00510	gene509	506.218	508.627
CCM_04828	gene4814	506.109	474.41
CCM_07843	gene7823	504.959	513.541
CCM_00275	gene274	501.549	390.176
CCM_03813	gene3800	501.524	511.31
CCM_02338	gene2329	498.051	505.955
CCM_06430	gene6410	496.852	465.604
CCM_04073	gene4060	494.718	483.579
CCM_09557	gene9529	494.123	337.475
CCM_00733	gene731	492.543	483.558
CCM_07653	gene7633	489.95	494.348
CCM_05028	gene5013	488.906	427.686
CCM_03276	gene3266	488.596	476.559
CCM_05063	gene5048	488.509	490.618
CCM_04122	gene4109	487.734	427.617
CCM_05893	gene5876	487.289	482.818
CCM_07888	gene7868	486.591	427.83
CCM_05899	gene5882	484.529	446.886
CCM_06873	gene6853	483.794	513.613
CCM_02669	gene2660	480.177	449.983
CCM_00074	gene73	479.795	434.021
CCM_06429	gene6409	479.14	424.487
CCM_03393	gene3383	477.312	451.817
CCM_05836	gene5819	476.142	454.202
CCM_02537	gene2528	475.821	446.019
CCM_07226	gene7206	474.841	393.855
CCM_03357	gene3347	474.61	466.23
CCM_00416	gene415	474.082	480.184
CCM_01319	gene1314	473.621	584.573
CCM_06664	gene6645	472.474	462.027
CCM_05367	gene5350	471.953	458.554
CCM_05411	gene5394	471.547	473.026
CCM_08540	gene8517	469.86	457.156
CCM_06470	gene6450	466.051	437.986
CCM_03395	gene3385	465.049	449.534
CCM_01872	gene1865	464.229	478.3
CCM_04059	gene4046	462.98	457.523
CCM_04140	gene4127	462.345	424.216
CCM_07103	gene7083	461.146	435.614
CCM_06957	gene6937	458.716	330.482
CCM_06937	gene6917	458.075	387.263
CCM_06332	gene6312	458.052	444.478
CCM_04336	gene4324	457.666	452.354
CCM_08758	gene8733	455.222	502.026
CCM_07244	gene7224	454.884	464.988
CCM_06260	gene6241	454.054	458.847
CCM_03005	gene2996	453.439	433.887
CCM_04736	gene4722	452.673	426.847
CCM_06409	gene6389	449.231	496.877
CCM_04604	gene4592	449.148	449.783
CCM_04354	gene4342	448.127	404.687
CCM_02977	gene2968	447.912	429.761
CCM_05522	gene5505	446.874	428.188
CCM_08309	gene8287	445.322	336.531
CCM_05551	gene5534	443.164	443.295
CCM_09286	gene9259	442.127	237.398
CCM_07174	gene7154	440.84	424.144
CCM_05825	gene5808	439.848	421.603
CCM_09387	gene9360	439.54	374.843
CCM_03610	gene3600	437.758	411.598
CCM_06864	gene6844	437.677	451.686
CCM_06518	gene6498	437.078	413.502
CCM_09196	gene9169	436.712	409.705
CCM_07867	gene7847	436.659	460.737
CCM_00919	gene916	436.175	424.068
CCM_00274	gene273	435.6	372.19
CCM_04164	gene4151	434.116	428.332
CCM_01942	gene1935	433.342	448.978
CCM_04243	gene4231	432.82	433.764
CCM_08745	gene8720	431.619	378.09
CCM_00706	gene704	430.056	426.374
CCM_06066	gene6047	429.202	390.317
CCM_01033	gene1030	425.161	331.293
CCM_07170	gene7150	424.433	404.053
CCM_02798	gene2789	423.821	404.134
CCM_05535	gene5518	423.721	438.805
CCM_06171	gene6152	422.927	417.537
CCM_04179	gene4166	421.617	399.155
CCM_07750	gene7730	421.158	398.658
CCM_06296	gene6277	420.906	406.263
CCM_05902	gene5885	419.173	366.408
CCM_01635	gene1629	417.884	433.088
CCM_08377	gene8355	417.238	390.311
CCM_04681	gene4668	417.142	402.185
CCM_05947	gene5931	416.508	421.054
CCM_08205	gene8183	416.127	445.332
CCM_00529	gene528	416.07	422.702
CCM_01944	gene1937	415.657	466.208
CCM_09613	gene9585	414.015	397.857
CCM_03947	gene3934	410.65	422.826
CCM_05839	gene5822	409.634	384.286
CCM_05638	gene5621	409.632	400.018
CCM_01188	gene1184	409.155	384.159
CCM_07401	gene7381	408.304	384.925
CCM_07625	gene7606	406.822	396.196
CCM_06797	gene6777	405.628	422.363
CCM_03324	gene3314	404.181	419.876
CCM_03913	gene3900	401.632	416.28
CCM_02666	gene2657	399.787	407.514
CCM_05213	gene5197	399.155	400.33
CCM_04688	gene4675	399.003	281.909
CCM_09559	gene9531	395.868	393.878
CCM_06471	gene6451	395.04	393.492
CCM_06376	gene6356	393.102	353.773
CCM_02738	gene2729	392.015	373.286
CCM_04446	gene4434	391.215	389.924
CCM_05977	gene5961	390.596	367.863
CCM_00683	gene681	390.393	374.505
CCM_05735	gene5718	389.993	371.115
CCM_04775	gene4761	389.768	411.073
CCM_06497	gene6477	387.99	466.591
CCM_04949	gene4935	387.633	394.316
CCM_02602	gene2593	385.966	372.521
CCM_09403	gene9376	383.785	373.628
CCM_06384	gene6364	383.54	324.759
CCM_07477	gene7457	383.335	394.98
CCM_08843	gene8818	382.9	388.444
CCM_09238	gene9211	380.116	364.092
CCM_05117	gene5102	379.852	354.602
CCM_04979	gene4964	379.563	333.389
CCM_02601	gene2592	379.542	382.862
CCM_08859	gene8834	379.519	344.813
CCM_02675	gene2666	379.099	382.739
CCM_01273	gene1268	378.434	367.471
CCM_00725	gene723	378.096	370.47
CCM_03590	gene3580	377.244	282.93
CCM_03946	gene3933	376.146	347.71
CCM_07316	gene7296	375.376	256.49
CCM_03502	gene3492	375.326	365.55
CCM_06090	gene6071	375.124	402.385
CCM_08870	gene8845	373.936	415.737
CCM_06707	gene6690	373.429	352.352
CCM_03753	gene3740	372.302	364.081
CCM_01674	gene1668	372.232	358.363
CCM_05789	gene5772	372.211	368.505
CCM_02208	gene2199	371.655	354.05
CCM_03891	gene3878	371.131	383.106
CCM_00370	gene369	370.948	375.424
CCM_07339	gene7319	370.841	371.059
CCM_01465	gene1460	370.57	332.725
CCM_05189	gene5173	369.222	363.638
CCM_07242	gene7222	367.93	353.334
CCM_08048	gene8027	367.786	346.208
CCM_07013	gene6993	367.025	348.253
CCM_06230	gene6211	366.571	354.62
CCM_08886	gene8861	366.548	377.462
CCM_00695	gene693	366.234	337.833
CCM_03991	gene3978	366.128	383.623
CCM_02712	gene2703	365.818	339.091
CCM_05882	gene5865	365.357	359.689
CCM_06659	gene6640	364.639	397.322
CCM_08467	gene8444	364.609	315.51
CCM_08873	gene8848	364.401	388.319
CCM_03809	gene3796	363.856	337.298
CCM_00761	gene759	363.434	348.731
CCM_06656	gene6637	363.405	385.415
CCM_01135	gene1131	362.929	329.442
CCM_01086	gene1083	362.244	370.664
CCM_06152	gene6133	361.24	355.996
CCM_00345	gene344	360.731	390.479
CCM_02694	gene2685	359.261	349.887
CCM_03937	gene3924	357.633	354.202
CCM_00573	gene572	356.726	386.415
CCM_08424	gene8402	355.148	343.439
CCM_00337	gene336	354.798	346.012
CCM_05858	gene5841	354.725	372.649
CCM_01536	gene1531	353.931	320.934
CCM_06408	gene6388	353.712	364.729
CCM_01489	gene1484	351.652	318.741
CCM_05676	gene5659	351.465	316.254
CCM_06065	gene6046	350.851	320.58
CCM_05957	gene5941	350.217	329.342
CCM_02632	gene2623	349.996	345.883
CCM_02713	gene2704	349.38	348.369
CCM_00267	gene266	347.923	348.212
CCM_07939	gene7919	346.617	301.278
CCM_02962	gene2953	346.216	332.261
CCM_01059	gene1056	345.365	379.409
CCM_00760	gene758	344.759	344.502
CCM_04382	gene4370	344.313	329.194
CCM_01396	gene1391	344.026	389.332
CCM_03647	gene3637	343.769	335.927
CCM_08535	gene8512	343.56	360.275
CCM_06369	gene6349	342.455	333.013
CCM_07749	gene7729	340.207	299.288
CCM_08041	gene8020	339.911	333.875
CCM_05895	gene5878	339.511	402.598
CCM_06393	gene6373	337.636	335.592
CCM_03190	gene3180	336.681	322.276
CCM_01235	gene1231	336.383	336.115
CCM_06116	gene6097	334.565	315.849
CCM_01610	gene1604	334.428	314.772
CCM_03378	gene3368	333.423	339.93
CCM_02495	gene2486	333.318	310.085
CCM_02989	gene2980	332.082	281.289
CCM_03495	gene3485	331.912	351.422
CCM_00099	gene98	330.522	323.294
CCM_01206	gene1202	330.375	335.249
CCM_04849	gene4835	330.032	308.178
CCM_04915	gene4901	330.014	304.938
CCM_08949	gene8923	329.946	356.425
CCM_09237	gene9210	329.904	305.535
CCM_04616	gene4604	329.216	358.189
CCM_00875	gene873	328.287	323.996
CCM_00114	gene113	327.375	320.672
CCM_05838	gene5821	326.971	284.82
CCM_00508	gene507	325.83	327.641
CCM_00241	gene240	324.873	312.645
CCM_00941	gene938	324.49	330.625
CCM_09208	gene9181	324.393	340.613
CCM_00216	gene215	322.84	315.387
CCM_06418	gene6398	322.206	249.85
CCM_00632	gene631	320.537	299.54
CCM_01339	gene1334	319.687	307.479
CCM_01941	gene1934	319.562	365.367
CCM_02328	gene2319	319.521	311.998
CCM_08361	gene8339	318.676	306.648
CCM_03942	gene3929	318.303	291.586
CCM_08683	gene8659	317.857	331.887
CCM_03463	gene3453	316.421	332.588
CCM_05913	gene5896	315.929	294.622
CCM_03979	gene3966	315.228	295.027
CCM_03894	gene3881	313.86	322.449
CCM_04294	gene4282	313.85	359.038
CCM_04254	gene4242	313.373	323.419
CCM_03953	gene3940	312.91	315.675
CCM_06958	gene6938	312.783	332.182
CCM_03271	gene3261	312.553	388.481
CCM_02163	gene2155	311.543	316.788
CCM_02222	gene2213	311.144	288.261
CCM_03401	gene3391	311.059	315.534
CCM_07253	gene7233	310.912	304.581
CCM_09271	gene9244	310.03	329.879
CCM_09185	gene9158	309.846	303.315
CCM_05804	gene5787	308.771	282.135
CCM_09049	gene9022	307.948	305.732
CCM_09142	gene9115	307.812	303.703
CCM_02565	gene2556	306.008	302.75
CCM_03824	gene3811	305.942	320.387
CCM_02960	gene2951	305.906	295.031
CCM_02358	gene2349	304.789	303.826
CCM_09017	gene8991	304.19	280.645
CCM_07028	gene7008	303.35	310.847
CCM_01084	gene1081	302.732	263.251
CCM_00034	gene33	302.674	284.251
CCM_02985	gene2976	302.269	282.657
CCM_02814	gene2805	301.729	295.886
CCM_08058	gene8037	301.353	240.288
CCM_03972	gene3959	301.295	292.663
CCM_02578	gene2569	301.005	322.923
CCM_05786	gene5769	300.856	286.905
CCM_00145	gene144	300.279	321.857
CCM_01205	gene1201	299.863	292.626
CCM_05843	gene5826	299.626	283.174
CCM_05381	gene5364	298.777	226.028
CCM_01282	gene1277	298.119	290.3
CCM_03337	gene3327	298.023	289.594
CCM_07410	gene7390	297.947	287.217
CCM_09558	gene9530	297.605	308.749
CCM_01097	gene1094	297.429	288.365
CCM_05787	gene5770	296.895	288.382
CCM_00088	gene87	296.631	284.114
CCM_01668	gene1662	295.816	283.186
CCM_04022	gene4009	295.062	266.051
CCM_00918	gene915	294.603	276.183
CCM_07996	gene7976	291.971	260.14
CCM_04789	gene4775	291.872	275.153
CCM_05403	gene5386	291.193	229.384
CCM_05388	gene5371	290.57	281.234
CCM_05420	gene5403	290.501	291.147
CCM_03550	gene3540	290.436	238.909
CCM_06936	gene6916	289.91	286.688
CCM_02394	gene2385	289.907	197.233
CCM_00814	gene812	289.715	312.511
CCM_06304	gene6285	289.427	256.936
CCM_06825	gene6805	289.117	269.974
CCM_01642	gene1636	288.332	266.628
CCM_06061	gene6042	288.262	301.722
CCM_06672	gene6653	288.119	301.384
CCM_01604	gene1598	287.612	292.928
CCM_00704	gene702	286.776	282.35
CCM_09072	gene9045	285.193	270.166
CCM_08689	gene8665	284.678	286.787
CCM_05489	gene5472	283.703	282.315
CCM_02625	gene2616	283.504	251.763
CCM_00343	gene342	283.475	278.782
CCM_02411	gene2402	283.307	235.287
CCM_05103	gene5088	283.077	264.098
CCM_08809	gene8784	282.361	226.24
CCM_04107	gene4094	282.07	258.105
CCM_07140	gene7120	281.722	286.311
CCM_09438	gene9411	281.372	293.905
CCM_00528	gene527	281.24	228.986
CCM_00231	gene230	280.94	296.347
CCM_02311	gene2302	280.151	289.281
CCM_03871	gene3858	279.904	273.751
CCM_02913	gene2904	279.738	290.906
CCM_00724	gene722	279.738	275.291
CCM_00414	gene413	279.014	281.821
CCM_00979	gene976	278.237	277.128
CCM_06925	gene6905	278.17	271.997
CCM_03581	gene3571	276.808	291.857
CCM_07847	gene7827	276.79	227.766
CCM_04114	gene4101	275.66	280.015
CCM_00971	gene968	275.47	293
CCM_05061	gene5046	275.159	299.593
CCM_00897	gene895	274.692	264.718
CCM_01398	gene1393	273.944	230.821
CCM_03006	gene2997	273.62	266.449
CCM_07684	gene7664	273.312	276.101
CCM_05298	gene5281	273.223	258.77
CCM_05126	gene5111	273.176	272.538
CCM_05271	gene5255	272.637	260.188
CCM_09280	gene9253	272.386	261.119
CCM_08194	gene8173	272.27	273.371
CCM_04799	gene4785	271.958	286.466
CCM_01426	gene1421	271.797	272.529
CCM_05156	gene5140	271.533	290.1
CCM_09200	gene9173	271.516	247.488
CCM_04093	gene4080	271.316	267.068
CCM_02943	gene2934	270.439	251.365
CCM_03861	gene3848	270.297	251.486
CCM_01839	gene1832	269.759	245.145
CCM_01791	gene1785	268.866	247.348
CCM_07528	gene7508	268.373	286.775
CCM_02823	gene2814	267.603	297.884
CCM_05987	gene5971	267.54	289.207
CCM_03705	gene3693	266.24	287.854
CCM_01485	gene1480	266.099	244.842
CCM_02095	gene2088	265.253	246.072
CCM_06494	gene6474	264.925	274.207
CCM_00121	gene120	264.742	203.33
CCM_08382	gene8360	264.712	261.352
CCM_04770	gene4756	264.643	251.003
CCM_08669	gene8645	263.323	228.399
CCM_02302	gene2293	263.092	321.092
CCM_08587	gene8563	262.281	238.697
CCM_01226	gene1222	262.087	236.524
CCM_02276	gene2267	262.017	310.976
CCM_05366	gene5349	261.979	290.769
CCM_04896	gene4882	261.584	327.676
CCM_00772	gene770	261.238	265.371
CCM_05228	gene5212	261.165	231.75
CCM_03384	gene3374	260.881	238.819
CCM_00116	gene115	260.36	269.314
CCM_07105	gene7085	260.222	213.444
CCM_07061	gene7041	260.054	246.158
CCM_06432	gene6412	259.908	253.415
CCM_02709	gene2700	259.898	278.393
CCM_08860	gene8835	259.39	239.714
CCM_07794	gene7774	259.182	268.039
CCM_03863	gene3850	259.068	233.806
CCM_07176	gene7156	258.867	259.297
CCM_00295	gene294	258.757	284.361
CCM_08212	gene8190	258.462	215.976
CCM_05477	gene5460	257.899	256.724
CCM_04004	gene3991	257.888	142.57
CCM_09573	gene9545	256.847	253.214
CCM_01110	gene1107	256.792	269.031
CCM_04473	gene4461	256.719	236.304
CCM_04016	gene4003	256.409	227.07
CCM_08269	gene8247	255.801	258.594
CCM_00434	gene433	254.924	254.591
CCM_05364	gene5347	254.04	261.103
CCM_08533	gene8510	253.599	222.533
CCM_00720	gene718	253.564	234.289
CCM_06954	gene6934	253.244	254.15
CCM_06947	gene6927	252.379	211.91
CCM_06692	gene6675	252.206	235.247
CCM_04709	gene4695	251.497	254.299
CCM_06280	gene6261	251.215	266.039
CCM_04266	gene4254	250.947	229.819
CCM_08132	gene8111	250.606	236.62
CCM_02197	gene2188	250.446	258.759
CCM_04329	gene4317	249.812	251.057
CCM_06960	gene6940	249.508	231.273
CCM_03650	gene3640	248.904	239.5
CCM_07369	gene7349	248.706	241.409
CCM_03295	gene3285	248.631	257.54
CCM_05774	gene5757	248.009	251.025
CCM_02455	gene2446	247.878	232.107
CCM_00869	gene867	247.794	249.627
CCM_05678	gene5661	247.283	193.546
CCM_03136	gene3127	247.244	220.257
CCM_07033	gene7013	246.876	254.608
CCM_09664	gene9636	246.282	335.525
CCM_05428	gene5411	246.228	245.114
CCM_09467	gene9439	245.844	226.963
CCM_04921	gene4907	244.852	211.413
CCM_09662	gene9634	244.201	228.366
CCM_09465	gene9437	243.855	234.655
CCM_07104	gene7084	243.812	238.437
CCM_05671	gene5654	243.685	235.146
CCM_05543	gene5526	243.384	222.095
CCM_06681	gene6662	242.581	233.951
CCM_08830	gene8805	242.477	267.08
CCM_08891	gene8866	240.988	215.292
CCM_03640	gene3630	240.728	227.997
CCM_04471	gene4459	239.831	224.112
CCM_05487	gene5470	238.783	258.973
CCM_06983	gene6963	238.676	246.012
CCM_04017	gene4004	238.635	229.885
CCM_01850	gene1843	238.6	226.986
CCM_03802	gene3789	237.971	229.081
CCM_06876	gene6856	237.581	232.39
CCM_02653	gene2644	237.144	218.022
CCM_00658	gene656	236.764	265.711
CCM_06688	gene6671	236.418	235.993
CCM_07605	gene7586	235.608	236.744
CCM_01757	gene1751	235.351	245.16
CCM_02301	gene2292	234.897	208.582
CCM_05683	gene5666	234.728	234.938
CCM_03290	gene3280	234.483	248.107
CCM_07732	gene7712	234.394	177.871
CCM_09406	gene9379	234.268	216.975
CCM_02122	gene2114	234.12	208.876
CCM_01035	gene1032	233.853	216.984
CCM_06770	gene6752	233.598	234.525
CCM_04534	gene4522	233.493	224.8
CCM_09168	gene9141	233.163	237.441
CCM_03885	gene3872	232.801	215.116
CCM_06629	gene6610	232.592	241.583
CCM_00018	gene17	232.547	227.582
CCM_08751	gene8726	232.06	201.114
CCM_09070	gene9043	231.96	232.515
CCM_01500	gene1495	231.724	234.449
CCM_05087	gene5072	231.643	241.581
CCM_05514	gene5497	231.524	228.443
CCM_03486	gene3476	231.339	219.912
CCM_04242	gene4230	231.288	221.865
CCM_09381	gene9354	231.279	249.123
CCM_08268	gene8246	231.23	260.262
CCM_05741	gene5724	230.518	195.258
CCM_05545	gene5528	230.471	228.17
CCM_00205	gene204	230.127	227.984
CCM_06966	gene6946	229.793	238.133
CCM_01343	gene1338	229.575	225.309
CCM_02651	gene2642	229.45	222.883
CCM_03492	gene3482	229.341	210.662
CCM_09028	gene9002	229.012	235.256
CCM_08757	gene8732	228.832	240.912
CCM_08125	gene8104	228.492	235.551
CCM_00382	gene381	228.329	235.175
CCM_06919	gene6899	228.024	213.572
CCM_04055	gene4042	227.766	218.708
CCM_07859	gene7839	227.387	220.28
CCM_01349	gene1344	226.458	218.225
CCM_08924	gene8899	226.422	242.491
CCM_05339	gene5322	226.401	207.543
CCM_01288	gene1283	226.196	234.875
CCM_00961	gene958	226.16	212.532
CCM_03680	gene3668	226.084	217.129
CCM_05329	gene5312	225.687	198.048
CCM_03752	gene3739	225.365	215.082
CCM_06292	gene6273	224.525	239.25
CCM_02131	gene2123	224.358	175.763
CCM_05818	gene5801	224.164	225.88
CCM_05010	gene4995	223.939	221.225
CCM_01022	gene1019	223.771	215.509
CCM_01212	gene1208	223.694	209.776
CCM_01638	gene1632	223.591	212.41
CCM_07034	gene7014	223.544	229.5
CCM_04712	gene4698	223.421	230.169
CCM_05588	gene5571	222.693	220.984
CCM_02150	gene2142	222.251	201.108
CCM_08522	gene8499	221.086	217.01
CCM_03352	gene3342	220.448	212.237
CCM_01281	gene1276	220.291	288.738
CCM_04812	gene4798	220.205	214.571
CCM_09186	gene9159	219.632	207.217
CCM_00157	gene156	219.547	201.873
CCM_02349	gene2340	219.323	239.537
CCM_01198	gene1194	219.089	234.157
CCM_05031	gene5016	218.991	198.209
CCM_00209	gene208	218.364	223.411
CCM_04431	gene4419	218.055	216.506
CCM_07146	gene7126	217.789	207.999
CCM_01291	gene1286	217.662	205.146
CCM_08516	gene8493	217.533	215.691
CCM_03319	gene3309	217.498	251.421
CCM_08496	gene8473	216.489	223.81
CCM_03292	gene3282	216.397	226.803
CCM_05187	gene5171	216.305	217.736
CCM_02764	gene2755	216.248	226.894
CCM_05903	gene5886	216.071	219.094
CCM_01187	gene1183	215.627	210.698
CCM_03238	gene3228	215.126	219.907
CCM_05662	gene5645	214.631	201.733
CCM_03211	gene3201	214.28	204.684
CCM_03821	gene3808	214.224	233.975
CCM_01320	gene1315	213.412	216.457
CCM_02579	gene2570	213.296	204.689
CCM_03009	gene3000	213.017	196.729
CCM_00189	gene188	212.835	203.49
CCM_06377	gene6357	212.832	222.673
CCM_00770	gene768	212.593	183.799
CCM_07483	gene7463	212.481	150.698
CCM_06150	gene6131	212.212	204.558
CCM_02942	gene2933	212.025	207.75
CCM_06206	gene6187	211.564	203.64
CCM_01191	gene1187	211.115	219.803
CCM_01655	gene1649	211.017	215.62
CCM_05455	gene5438	210.27	202.021
CCM_07691	gene7671	210.071	295.862
CCM_04702	gene4689	210.034	223.119
CCM_06500	gene6480	209.975	234.681
CCM_07675	gene7655	209.77	204.204
CCM_06609	gene6590	209.761	170.321
CCM_01709	gene1703	209.119	207.981
CCM_00750	gene748	209.05	212.69
CCM_01910	gene1903	208.991	207.551
CCM_05200	gene5184	208.731	243.028
CCM_06951	gene6931	208.705	191.305
CCM_01546	gene1541	208.705	217.347
CCM_08049	gene8028	208.373	218.04
CCM_09076	gene9049	208.064	260.602
CCM_01194	gene1190	207.957	231.823
CCM_08168	gene8147	207.615	207.282
CCM_05643	gene5626	205.866	239.029
CCM_04975	gene4960	205.526	197.178
CCM_00196	gene195	205.409	195.1
CCM_03553	gene3543	204.305	211.869
CCM_01312	gene1307	204.251	222.234
CCM_08753	gene8728	204.214	213.746
CCM_01981	gene1974	203.941	204.88
CCM_02340	gene2331	203.382	211.18
CCM_06686	gene6669	203.36	199.302
CCM_09473	gene9445	203.172	211.772
CCM_08947	gene8921	202.901	203.733
CCM_00385	gene384	202.812	189.241
CCM_08195	gene8174	202.799	204.62
CCM_08842	gene8817	202.512	215.258
CCM_01484	gene1479	202.482	193.774
CCM_09329	gene9302	202.403	171.358
CCM_05410	gene5393	202.309	239.116
CCM_06395	gene6375	201.877	223.972
CCM_00925	gene922	201.674	211.703
CCM_00628	gene627	201.393	105.308
CCM_05400	gene5383	200.888	201.109
CCM_01457	gene1452	200.473	226.501
CCM_01333	gene1328	200.466	168.16
CCM_00292	gene291	200.371	194.423
CCM_03228	gene3218	199.471	200.115
CCM_08702	gene8678	199.447	214.678
CCM_05631	gene5614	198.454	232.732
CCM_06170	gene6151	198.269	193.133
CCM_05108	gene5093	198.142	204.996
CCM_06469	gene6449	198.057	220.702
CCM_02898	gene2889	198.031	221.691
CCM_00096	gene95	197.553	220.916
CCM_06655	gene6636	197.491	183.19
CCM_03778	gene3765	197.414	154.343
CCM_02243	gene2234	196.608	207.622
CCM_08173	gene8152	196.47	183.11
CCM_07130	gene7110	196.138	202.427
CCM_09198	gene9171	196.096	182.688
CCM_01216	gene1212	195.779	217.33
CCM_05470	gene5453	195.543	198.313
CCM_04300	gene4288	195.383	172.523
CCM_05394	gene5377	195.361	206.937
CCM_02371	gene2362	194.902	197.101
CCM_01640	gene1634	194.871	158.968
CCM_08770	gene8745	194.791	175.893
CCM_03304	gene3294	194.242	206.301
CCM_05817	gene5800	194.095	185.205
CCM_02034	gene2027	193.612	187.033
CCM_00094	gene93	192.855	194.945
CCM_07295	gene7275	192.556	239.946
CCM_00165	gene164	192.207	164.993
CCM_00040	gene39	191.986	217.675
CCM_05513	gene5496	191.911	181.503
CCM_03733	gene3720	191.719	193.228
CCM_07489	gene7469	191.665	186.46
CCM_07015	gene6995	191.261	157.849
CCM_00601	gene600	191.023	199.454
CCM_05194	gene5178	190.796	193.79
CCM_06768	gene6750	190.335	185.668
CCM_05098	gene5083	190.161	198.082
CCM_04703	gene4690	190.153	191.292
CCM_06747	gene6729	190.153	182.95
CCM_00703	gene701	190.063	179.546
CCM_03188	gene3178	190.06	193.318
CCM_01232	gene1228	189.878	190.881
CCM_02909	gene2900	189.454	196.829
CCM_05663	gene5646	189.433	204.807
CCM_08453	gene8430	189.221	220.673
CCM_01898	gene1891	189.003	158.822
CCM_06039	gene6022	188.742	184.578
CCM_02839	gene2830	188.519	140.75
CCM_00649	gene647	188.118	182.094
CCM_02558	gene2549	187.529	181.695
CCM_03912	gene3899	187.506	185.634
CCM_01779	gene1773	187.364	186.291
CCM_06996	gene6976	186.973	184.596
CCM_09069	gene9042	186.918	176.083
CCM_05191	gene5175	186.84	205.393
CCM_05963	gene5947	186.755	182.371
CCM_09207	gene9180	186.486	193.225
CCM_08626	gene8602	186.462	164.28
CCM_00259	gene258	186.303	148.633
CCM_02549	gene2540	186.264	171.359
CCM_00445	gene444	186.149	196.084
CCM_02770	gene2761	186.124	183.556
CCM_05796	gene5779	186.116	185.008
CCM_04584	gene4572	186.042	193.275
CCM_01982	gene1975	185.932	178.193
CCM_07188	gene7168	185.888	194.937
CCM_00707	gene705	185.868	170.561
CCM_05395	gene5378	185.86	177.451
CCM_04441	gene4429	185.857	185.704
CCM_07785	gene7765	185.665	202.012
CCM_00986	gene983	185.482	179.497
CCM_08823	gene8798	185.472	141.537
CCM_00837	gene835	184.827	182.591
CCM_03850	gene3837	184.7	131.584
CCM_05946	gene5930	184.641	193.19
CCM_05248	gene5232	184.557	170.582
CCM_01193	gene1189	184.466	177.628
CCM_04685	gene4672	184.414	187.784
CCM_03586	gene3576	184.394	157.304
CCM_02345	gene2336	184.128	184.744
CCM_02008	gene2001	184.073	191.968
CCM_07387	gene7367	184.053	202.049
CCM_07203	gene7183	184.006	188.644
CCM_02227	gene2218	183.829	166.33
CCM_03391	gene3381	183.685	174.983
CCM_07442	gene7422	183.567	180.07
CCM_02837	gene2828	183.34	177.131
CCM_02033	gene2026	182.933	169.939
CCM_05218	gene5202	182.868	201.273
CCM_03454	gene3444	182.558	178.364
CCM_00756	gene754	182.242	192.122
CCM_02597	gene2588	182.102	193.673
CCM_04171	gene4158	181.842	195.917
CCM_06551	gene6532	181.772	191.857
CCM_07332	gene7312	181.521	208.63
CCM_02732	gene2723	181.25	235.307
CCM_01945	gene1938	180.735	199.273
CCM_06999	gene6979	180.604	183.383
CCM_07944	gene7924	180.334	196.393
CCM_00122	gene121	180.133	139.525
CCM_02523	gene2514	180.073	184.758
CCM_01092	gene1089	180.027	191.386
CCM_07816	gene7796	179.997	160.87
CCM_07887	gene7867	179.78	158.428
CCM_02006	gene1999	179.678	191.462
CCM_00663	gene661	179.624	183.299
CCM_04787	gene4773	179.499	172.708
CCM_07379	gene7359	179.456	171.391
CCM_06219	gene6200	179.235	173.822
CCM_03961	gene3948	179.198	171.922
CCM_02954	gene2945	178.894	178.4
CCM_08082	gene8061	177.93	169.697
CCM_00444	gene443	177.749	183.473
CCM_07883	gene7863	177.509	172.531
CCM_04192	gene4179	177.399	183.375
CCM_00887	gene885	177.084	191.065
CCM_07699	gene7679	176.972	160.438
CCM_08475	gene8452	176.689	163.408
CCM_05812	gene5795	176.632	181.814
CCM_06127	gene6108	176.556	179.013
CCM_00200	gene199	176.234	181.626
CCM_02029	gene2022	176.219	177.305
CCM_02430	gene2421	176.02	173.333
CCM_00383	gene382	175.965	179.602
CCM_01542	gene1537	175.919	179.177
CCM_06642	gene6623	175.751	154.293
CCM_04557	gene4545	175.409	147.062
CCM_06769	gene6751	175.371	150.078
CCM_03307	gene3297	175.371	186.538
CCM_02615	gene2606	175.322	209.919
CCM_07215	gene7195	175.163	197.733
CCM_06005	gene5989	175.126	191.247
CCM_05750	gene5733	175.084	154.55
CCM_01460	gene1455	174.985	197.022
CCM_01627	gene1621	174.898	176.557
CCM_07312	gene7292	174.884	181.762
CCM_03955	gene3942	174.624	194.59
CCM_02219	gene2210	173.71	140.148
CCM_00858	gene856	173.646	139.889
CCM_09377	gene9350	173.579	179.872
CCM_04436	gene4424	173.517	173.618
CCM_01539	gene1534	173.469	168.062
CCM_05376	gene5359	173.446	173.404
CCM_01793	gene1787	173.298	169.441
CCM_03986	gene3973	173.24	185.983
CCM_08945	gene8919	172.936	173.164
CCM_08280	gene8258	172.525	176.904
CCM_04268	gene4256	172.378	165.626
CCM_06793	gene6773	172.212	151.577
CCM_00554	gene553	172.054	170.075
CCM_03797	gene3784	172.034	177.026
CCM_06264	gene6245	171.874	176.759
CCM_08226	gene8204	171.857	169.912
CCM_07107	gene7087	171.602	141.473
CCM_03248	gene3238	171.441	165.797
CCM_06164	gene6145	171.38	162.291
CCM_07711	gene7691	171.358	149.51
CCM_00332	gene331	171.184	155.906
CCM_01321	gene1316	171.116	152.369
CCM_04598	gene4586	170.739	185.252
CCM_07582	gene7563	170.736	166.992
CCM_01377	gene1372	170.601	162.177
CCM_04737	gene4723	170.58	169.263
CCM_05415	gene5398	169.677	189.443
CCM_07892	gene7872	169.638	161.865
CCM_03332	gene3322	169.573	159.471
CCM_06861	gene6841	169.387	188.742
CCM_04284	gene4272	168.236	155.845
CCM_02288	gene2279	168.15	148.137
CCM_03938	gene3925	167.616	184.511
CCM_01633	gene1627	167.599	145.84
CCM_00870	gene868	167.407	166.308
CCM_01750	gene1744	167.403	163.57
CCM_09635	gene9607	167.194	135.727
CCM_09383	gene9356	167.193	154.668
CCM_06721	gene6704	167.028	174.383
CCM_08237	gene8215	166.964	153.18
CCM_03880	gene3867	166.964	163.228
CCM_05930	gene5914	166.807	188.437
CCM_06262	gene6243	166.415	164.443
CCM_08766	gene8741	166.189	155.782
CCM_02582	gene2573	166.102	166.187
CCM_03173	gene3164	166.063	174.485
CCM_03725	gene3713	166.034	153.681
CCM_06819	gene6799	166.012	178.919
CCM_07450	gene7430	165.965	146.268
CCM_01371	gene1366	165.956	179.814
CCM_01156	gene1152	165.736	157.594
CCM_02282	gene2273	165.691	168.274
CCM_03172	gene3163	165.552	161.554
CCM_04642	gene4629	165.215	139.319
CCM_08157	gene8136	164.912	157.341
CCM_00342	gene341	164.832	149.225
CCM_02341	gene2332	164.767	172.453
CCM_01237	gene1233	164.698	149.093
CCM_03387	gene3377	164.108	164.241
CCM_02858	gene2849	164.011	167.33
CCM_02207	gene2198	163.675	176.884
CCM_07831	gene7811	163.639	122.953
CCM_02470	gene2461	163.564	161.998
CCM_00978	gene975	163.559	171.978
CCM_00862	gene860	163.446	161.891
CCM_00806	gene804	163.365	159.041
CCM_04062	gene4049	162.95	167.313
CCM_02366	gene2357	162.823	156.025
CCM_05803	gene5786	162.66	158.685
CCM_01558	gene1553	162.534	155.554
CCM_08169	gene8148	162.52	151.544
CCM_01317	gene1312	162.352	158.75
CCM_06159	gene6140	162.314	178.275
CCM_03426	gene3416	162.208	186.243
CCM_02682	gene2673	162.167	159.637
CCM_08128	gene8107	162.007	173.672
CCM_05976	gene5960	162.004	146.808
CCM_06641	gene6622	161.825	165.35
CCM_03269	gene3259	161.698	177.786
CCM_08161	gene8140	161.578	153.835
CCM_06979	gene6959	161.398	150.291
CCM_08365	gene8343	161.258	165.769
CCM_01996	gene1989	161.2	157.249
CCM_03994	gene3981	161.191	160.579
CCM_02132	gene2124	161.075	160.974
CCM_04891	gene4877	160.942	159.949
CCM_00341	gene340	160.869	146.959
CCM_07633	gene7614	160.589	176.125
CCM_05606	gene5589	160.448	149.248
CCM_00016	gene15	160.419	154.724
CCM_08494	gene8471	160.347	147.014
CCM_09367	gene9340	160.214	161.621
CCM_01838	gene1831	160.112	146.308
CCM_06235	gene6216	160.02	147.368
CCM_08293	gene8271	159.931	137.553
CCM_03314	gene3304	159.615	144.899
CCM_05005	gene4990	159.483	140.155
CCM_06055	gene6036	159.307	165.438
CCM_05533	gene5516	159.22	143.983
CCM_00984	gene981	159.085	176.197
CCM_02577	gene2568	158.987	189.089
CCM_07076	gene7056	158.494	161.425
CCM_08044	gene8023	158.493	149.218
CCM_00394	gene393	158.234	150.725
CCM_04067	gene4054	158.04	172.875
CCM_06970	gene6950	158.019	132.243
CCM_02972	gene2963	157.792	159.733
CCM_07137	gene7117	157.357	170.793
CCM_00285	gene284	157.257	163.697
CCM_04922	gene4908	157.172	152.932
CCM_04008	gene3995	157.118	149.24
CCM_01079	gene1076	157.11	164.099
CCM_03137	gene3128	157.076	154.468
CCM_02441	gene2432	157.035	140.071
CCM_04760	gene4746	156.915	171.527
CCM_05118	gene5103	156.858	171.914
CCM_05283	gene5267	156.811	159.509
CCM_03152	gene3143	156.777	159.275
CCM_01365	gene1360	156.768	158.394
CCM_05586	gene5569	156.705	151.823
CCM_03915	gene3902	156.308	162.065
CCM_06512	gene6492	156.234	162.16
CCM_08808	gene8783	156.219	161.775
CCM_06637	gene6618	156.083	137.591
CCM_07519	gene7499	156.058	143.369
CCM_05007	gene4992	156.032	158.973
CCM_04442	gene4430	156.009	174.306
CCM_06882	gene6862	155.804	154.189
CCM_01374	gene1369	155.472	153.193
CCM_01979	gene1972	155.196	172.813
CCM_09146	gene9119	155.066	153.319
CCM_01091	gene1088	155.038	148.13
CCM_06787	gene6767	154.941	158.684
CCM_02687	gene2678	154.887	149.775
CCM_05448	gene5431	154.625	158.702
CCM_05500	gene5483	154.624	145.652
CCM_04907	gene4893	154.464	131.801
CCM_06226	gene6207	154.442	187.55
CCM_04036	gene4023	154.404	122.055
CCM_06639	gene6620	154.141	151.473
CCM_07705	gene7685	154.063	157.403
CCM_01630	gene1624	154.044	140.973
CCM_09292	gene9265	154.005	152.262
CCM_02607	gene2598	153.985	143.034
CCM_08738	gene8713	153.762	150.309
CCM_04826	gene4812	153.428	150.307
CCM_02048	gene2041	153.385	142.819
CCM_03943	gene3930	153.275	176.736
CCM_00877	gene875	153.2	166.916
CCM_01968	gene1961	153.065	148.722
CCM_01980	gene1973	152.847	167.382
CCM_04127	gene4114	152.675	163.953
CCM_09073	gene9046	152.619	137.941
CCM_05134	gene5119	152.445	141.46
CCM_04713	gene4699	152.4	187.445
CCM_00396	gene395	152.373	150.74
CCM_01637	gene1631	152.311	160.115
CCM_08367	gene8345	152.277	148.351
CCM_09599	gene9571	152.138	151.323
CCM_08914	gene8889	152.043	154.119
CCM_08797	gene8772	151.963	128.497
CCM_06087	gene6068	151.618	161.251
CCM_03945	gene3932	151.586	159.323
CCM_04072	gene4059	151.332	137.738
CCM_04372	gene4360	151.322	161.071
CCM_05907	gene5890	151.225	141.846
CCM_01224	gene1220	151.207	159.537
CCM_06749	gene6731	151.176	144.47
CCM_00948	gene945	150.887	157.892
CCM_07634	gene7615	150.607	146.47
CCM_09160	gene9133	150.186	151.348
CCM_03416	gene3406	150.17	160.748
CCM_03749	gene3736	150.166	140.125
CCM_00215	gene214	150.058	120.837
CCM_03464	gene3454	149.999	153.638
CCM_01515	gene1510	149.825	158.78
CCM_04328	gene4316	149.789	154.653
CCM_04031	gene4018	149.663	157.484
CCM_03249	gene3239	149.415	147.661
CCM_04472	gene4460	149.41	139.049
CCM_06922	gene6902	149.323	160.864
CCM_06483	gene6463	149.3	152.784
CCM_06308	gene6289	149.261	192.288
CCM_05875	gene5858	149.155	137.433
CCM_02458	gene2449	149.125	141.928
CCM_02935	gene2926	149.004	153.64
CCM_00544	gene543	148.969	165.075
CCM_00020	gene19	148.965	142.214
CCM_09637	gene9609	148.896	160.421
CCM_02527	gene2518	148.85	138.188
CCM_05465	gene5448	148.8	155.26
CCM_02983	gene2974	148.644	128.497
CCM_03388	gene3378	148.638	186.984
CCM_08235	gene8213	148.533	154.614
CCM_09680	gene6667	148.529	157.019
CCM_06488	gene6468	148.386	148.21
CCM_04272	gene4260	148.193	162.463
CCM_08562	gene8538	148.171	139.846
CCM_04209	gene4197	148.159	141.252
CCM_06281	gene6262	148.127	130.087
CCM_04392	gene4380	148.081	149.676
CCM_02667	gene2658	147.938	141.518
CCM_00225	gene224	147.842	134.608
CCM_06269	gene6250	147.682	133.797
CCM_04946	gene4932	147.507	169.149
CCM_00354	gene353	147.379	151.06
CCM_05214	gene5198	147.366	153.631
CCM_08112	gene8091	147.358	128.212
CCM_07487	gene7467	146.981	130.099
CCM_03109	gene3100	146.876	141.707
CCM_06674	gene6655	146.74	134.001
CCM_03719	gene3707	146.581	153.112
CCM_09615	gene9587	146.563	141.806
CCM_09474	gene9446	146.26	147.285
CCM_03518	gene3508	146.244	127.401
CCM_08954	gene8928	145.973	144.812
CCM_03450	gene3440	145.874	140.031
CCM_03174	gene3165	145.795	154.988
CCM_00464	gene463	145.77	169.816
CCM_04779	gene4765	145.636	150.212
CCM_06889	gene6869	145.616	127.929
CCM_08003	gene7983	145.382	158.425
CCM_05792	gene5775	145.094	151.173
CCM_02999	gene2990	145.075	151.074
CCM_05854	gene5837	145.03	130.642
CCM_01222	gene1218	145.023	146.492
CCM_00749	gene747	145.016	151.854
CCM_06323	gene6303	145.007	148.43
CCM_01751	gene1745	144.967	151.166
CCM_07341	gene7321	144.927	142.425
CCM_01555	gene1550	144.753	126.847
CCM_07468	gene7448	144.647	146.615
CCM_07479	gene7459	144.637	143.235
CCM_03364	gene3354	144.61	133.772
CCM_00262	gene261	144.588	156.816
CCM_03303	gene3293	144.418	175.84
CCM_00895	gene893	144.301	154.719
CCM_01190	gene1186	144.236	140.595
CCM_04228	gene4216	143.974	155.855
CCM_06063	gene6044	143.851	136.085
CCM_05067	gene5052	143.704	143.74
CCM_07889	gene7869	143.623	129.714
CCM_02232	gene2223	143.562	150.517
CCM_06850	gene6830	143.498	136.893
CCM_04282	gene4270	143.445	133.023
CCM_07481	gene7461	143.379	145.914
CCM_09272	gene9245	143.332	126.958
CCM_01541	gene1536	143.32	120.216
CCM_01798	gene1792	143.148	128.662
CCM_05590	gene5573	142.979	146.951
CCM_03706	gene3694	142.914	154.248
CCM_06331	gene6311	142.911	138.547
CCM_02903	gene2894	142.655	137.567
CCM_08542	gene8519	142.615	159.009
CCM_05703	gene5686	142.493	137.423
CCM_01378	gene1373	142.441	140.557
CCM_03250	gene3240	142.425	146.176
CCM_05059	gene5044	142.364	138.584
CCM_04452	gene4440	142.356	139.012
CCM_05475	gene5458	142.255	150.776
CCM_04449	gene4437	141.958	132.655
CCM_01858	gene1851	141.938	146.819
CCM_01016	gene1013	141.677	149.435
CCM_05292	gene5275	141.604	130.62
CCM_01796	gene1790	141.512	157.233
CCM_09064	gene9037	141.512	133.875
CCM_02074	gene2067	141.486	138.979
CCM_03118	gene3109	141.482	132.081
CCM_03927	gene3914	141.458	139.77
CCM_01410	gene1405	141.277	127.18
CCM_05064	gene5049	141.206	154.58
CCM_02716	gene2707	141.201	148.736
CCM_01213	gene1209	141.167	139.329
CCM_07397	gene7377	140.972	153.969
CCM_05050	gene5035	140.871	138.668
CCM_07267	gene7247	140.754	145.2
CCM_08735	gene8710	140.497	134.673
CCM_05996	gene5980	140.377	132.277
CCM_05628	gene5611	140.221	136.813
CCM_03176	gene3167	140.171	153.946
CCM_08748	gene8723	140.082	135.275
CCM_05076	gene5061	140.017	141.372
CCM_00022	gene21	139.955	143.5
CCM_02046	gene2039	139.863	152.127
CCM_00834	gene832	139.402	125.7
CCM_03135	gene3126	139.371	151.185
CCM_04711	gene4697	139.366	149.545
CCM_09669	gene9641	138.994	142.866
CCM_05111	gene5096	138.794	131.732
CCM_07330	gene7310	138.749	140.406
CCM_07095	gene7075	138.684	136.681
CCM_03317	gene3307	138.653	127.03
CCM_00732	gene730	138.536	137.019
CCM_08712	gene8688	138.476	140.843
CCM_07157	gene7137	138.387	135.463
CCM_07366	gene7346	138.191	124.899
CCM_05856	gene5839	138.109	135.713
CCM_04477	gene4465	138.039	146.905
CCM_06189	gene6170	137.891	140.984
CCM_01855	gene1848	137.764	142.387
CCM_00023	gene22	137.654	146.22
CCM_01495	gene1490	137.595	103.054
CCM_02686	gene2677	137.366	132.544
CCM_05640	gene5623	137.129	129.829
CCM_05537	gene5520	137.049	138.281
CCM_04323	gene4311	137.043	133.916
CCM_04879	gene4865	137.006	144.706
CCM_02928	gene2919	136.925	134.347
CCM_03810	gene3797	136.862	160.043
CCM_06100	gene6081	136.818	146.553
CCM_03131	gene3122	136.754	155.101
CCM_00288	gene287	136.534	128.013
CCM_05761	gene5744	136.414	146.392
CCM_00331	gene330	136.341	131.985
CCM_05680	gene5663	136.317	131.583
CCM_06484	gene6464	136.243	130.94
CCM_09077	gene9050	136.136	123.881
CCM_04319	gene4307	136.107	135.967
CCM_02863	gene2854	136.035	128.588
CCM_06948	gene6928	135.992	134.789
CCM_04522	gene4510	135.962	146.394
CCM_08111	gene8090	135.835	139.871
CCM_09333	gene9306	135.815	149.603
CCM_01177	gene1173	135.772	147.548
CCM_05289	gene5272	135.721	131.1
CCM_05096	gene5081	135.69	117.896
CCM_02239	gene2230	135.658	140.822
CCM_06949	gene6929	135.644	139.452
CCM_08529	gene8506	135.625	146.494
CCM_00266	gene265	135.528	141.633
CCM_08139	gene8118	135.511	131.621
CCM_02252	gene2243	135.505	149.456
CCM_01708	gene1702	135.486	127.498
CCM_03153	gene3144	135.272	139.904
CCM_00766	gene764	134.998	126.354
CCM_08032	gene8011	134.939	112.321
CCM_02319	gene2310	134.913	142.463
CCM_07026	gene7006	134.744	142.911
CCM_05954	gene5938	134.666	135.566
CCM_00210	gene209	134.655	137.621
CCM_06491	gene6471	134.443	147.024
CCM_00635	gene634	134.425	147.726
CCM_00237	gene236	134.31	125.463
CCM_05168	gene5152	134.193	121.875
CCM_07622	gene7603	134.135	150.185
CCM_01836	gene1829	134.083	111.655
CCM_02285	gene2276	134.076	134.122
CCM_00533	gene532	134.032	123.757
CCM_07508	gene7488	133.851	136.958
CCM_04805	gene4791	133.747	134.097
CCM_06884	gene6864	133.716	123.18
CCM_07182	gene7162	133.689	142.387
CCM_07663	gene7643	133.494	104.251
CCM_05102	gene5087	133.453	135.575
CCM_07815	gene7795	133.375	133.485
CCM_04104	gene4091	133.273	135.384
CCM_01950	gene1943	132.973	128.646
CCM_09432	gene9405	132.937	131.712
CCM_00110	gene109	132.877	135.07
CCM_04715	gene4701	132.573	136.886
CCM_09193	gene9166	132.542	147.903
CCM_01049	gene1046	132.447	122.708
CCM_04523	gene4511	132.24	124.374
CCM_00665	gene663	132.18	130.523
CCM_00540	gene539	132.18	125.893
CCM_02492	gene2483	132.11	142.082
CCM_06673	gene6654	132.104	129.723
CCM_07777	gene7757	131.994	138.302
CCM_01000	gene997	131.984	141.272
CCM_07074	gene7054	131.559	139.748
CCM_06064	gene6045	131.465	117.806
CCM_09544	gene9516	131.454	138.003
CCM_05651	gene5634	131.387	147.024
CCM_00437	gene436	131.31	121.05
CCM_08834	gene8809	131.291	118.843
CCM_04999	gene4984	131.288	135.202
CCM_07184	gene7164	130.921	119.393
CCM_04864	gene4850	130.846	127.09
CCM_06651	gene6632	130.642	118.879
CCM_04077	gene4064	130.4	136.576
CCM_01021	gene1018	130.38	130.025
CCM_08510	gene8487	130.195	129.873
CCM_05607	gene5590	129.976	116.553
CCM_01129	gene1125	129.454	128.41
CCM_03377	gene3367	129.3	129.736
CCM_01724	gene1718	129.233	130.72
CCM_01397	gene1392	129.232	129.426
CCM_07062	gene7042	129.157	134.907
CCM_05823	gene5806	129.033	130.839
CCM_03854	gene3841	128.956	134.185
CCM_03485	gene3475	128.821	122.238
CCM_06693	gene6676	128.469	122.822
CCM_04950	gene4936	128.339	131.034
CCM_07615	gene7596	128.307	112.059
CCM_07593	gene7574	128.271	127.985
CCM_05652	gene5635	128.171	137.825
CCM_07709	gene7689	128.091	134.494
CCM_07812	gene7792	128.026	122.174
CCM_01662	gene1656	127.994	132.868
CCM_09536	gene9508	127.979	134.249
CCM_06798	gene6778	127.932	151.003
CCM_02431	gene2422	127.923	130.996
CCM_05754	gene5737	127.91	125.476
CCM_07365	gene7345	127.505	131.93
CCM_05664	gene5647	127.5	135.978
CCM_08560	gene8536	127.31	149.995
CCM_05095	gene5080	127.167	119.205
CCM_00356	gene355	127.109	116.38
CCM_02720	gene2711	126.898	129.432
CCM_04318	gene4306	126.874	108.044
CCM_06227	gene6208	126.869	125.628
CCM_04871	gene4857	126.865	124.537
CCM_04465	gene4453	126.851	120.637
CCM_01623	gene1617	126.798	141.835
CCM_08390	gene8368	126.626	116.794
CCM_03617	gene3607	126.58	118.688
CCM_07139	gene7119	126.549	123.073
CCM_07311	gene7291	126.374	125.831
CCM_05558	gene5541	126.289	129.928
CCM_07010	gene6990	126.238	121.864
CCM_08754	gene8729	126.237	135.528
CCM_01060	gene1057	126.101	121.522
CCM_05759	gene5742	125.889	121.448
CCM_00244	gene243	125.803	128.646
CCM_00731	gene729	125.609	124.763
CCM_09351	gene9324	125.555	129.171
CCM_00762	gene760	125.555	124.427
CCM_00553	gene552	125.524	108.458
CCM_06842	gene6822	125.477	122.486
CCM_05699	gene5682	125.438	121.951
CCM_00661	gene659	125.426	121.882
CCM_03579	gene3569	125.419	111.424
CCM_06293	gene6274	125.295	124.624
CCM_07268	gene7248	125.223	123.771
CCM_08340	gene8318	125.223	124.156
CCM_04519	gene4507	125.063	128.77
CCM_00366	gene365	124.932	119.996
CCM_03272	gene3262	124.767	121.509
CCM_00033	gene32	124.627	134.817
CCM_04094	gene4081	124.593	129.455
CCM_06878	gene6858	124.496	122.885
CCM_00159	gene158	124.468	121.546
CCM_01444	gene1439	124.433	123.063
CCM_02266	gene2257	124.39	122.673
CCM_07700	gene7680	124.201	134.077
CCM_04130	gene4117	124.168	126.821
CCM_07132	gene7112	124.039	134.8
CCM_00462	gene461	123.991	120.903
CCM_01025	gene1022	123.787	121.208
CCM_06141	gene6122	123.654	115.307
CCM_03914	gene3901	123.592	121.052
CCM_09449	gene9422	123.453	117.305
CCM_00253	gene252	123.227	120.318
CCM_04200	gene4188	123.188	135.428
CCM_03900	gene3887	123.164	112.652
CCM_06875	gene6855	123.109	117.729
CCM_01660	gene1654	123.106	101.093
CCM_03358	gene3348	123.082	120.216
CCM_06827	gene6807	123.058	131.01
CCM_02028	gene2021	123.044	120.425
CCM_06223	gene6204	122.995	135.513
CCM_00221	gene220	122.969	118.316
CCM_06959	gene6939	122.947	115.619
CCM_06052	gene6033	122.911	142.008
CCM_05911	gene5894	122.738	115.297
CCM_04998	gene4983	122.486	113.885
CCM_09293	gene9266	122.412	127.783
CCM_02844	gene2835	122.311	114.13
CCM_00083	gene82	122.271	127.827
CCM_06969	gene6949	122.138	126.45
CCM_09582	gene9554	122.092	121.379
CCM_04347	gene4335	121.893	138.764
CCM_05869	gene5852	121.792	145.093
CCM_01673	gene1667	121.626	131.391
CCM_02179	gene2171	121.327	114.148
CCM_06722	gene6705	121.108	117.143
CCM_06886	gene6866	120.976	125.737
CCM_01476	gene1471	120.891	116.047
CCM_09589	gene9561	120.891	125.459
CCM_09313	gene9286	120.875	117.889
CCM_00129	gene128	120.845	118.569
CCM_02688	gene2679	120.77	132.031
CCM_00850	gene848	120.682	114.861
CCM_08047	gene8026	120.663	118.996
CCM_05058	gene5043	120.515	113.721
CCM_01841	gene1834	120.506	122.258
CCM_00949	gene946	120.484	120.305
CCM_02413	gene2404	120.414	117.656
CCM_02142	gene2134	120.359	131.634
CCM_05326	gene5309	120.35	115.051
CCM_08576	gene8552	120.19	112.594
CCM_01314	gene1309	120.185	116.229
CCM_07213	gene7193	120.158	123.754
CCM_02176	gene2168	120.117	123.456
CCM_08493	gene8470	120.005	110.366
CCM_08657	gene8633	119.938	121
CCM_02434	gene2425	119.768	106.945
CCM_08934	gene8909	119.642	115.594
CCM_04620	gene4607	119.593	116.656
CCM_04002	gene3989	119.589	102.757
CCM_04757	gene4743	119.563	127.919
CCM_00705	gene703	119.458	109.62
CCM_02554	gene2545	119.411	133.677
CCM_03368	gene3358	119.352	125.818
CCM_01621	gene1615	119.322	111.757
CCM_02025	gene2018	119.318	159.856
CCM_07136	gene7116	119.245	113.519
CCM_05819	gene5802	119.208	121.366
CCM_04261	gene4249	119.011	103.007
CCM_03397	gene3387	118.962	121.802
CCM_08617	gene8593	118.952	119.81
CCM_05530	gene5513	118.856	103.153
CCM_08803	gene8778	118.714	135.219
CCM_04733	gene4719	118.66	104.331
CCM_06140	gene6121	118.648	118.491
CCM_09252	gene9225	118.618	118.131
CCM_04345	gene4333	118.593	129.356
CCM_00587	gene586	118.575	115.81
CCM_04469	gene4457	118.54	124.818
CCM_07469	gene7449	118.445	124.218
CCM_03221	gene3211	118.416	113.021
CCM_02134	gene2126	118.352	110.822
CCM_01695	gene1689	118.314	132.825
CCM_07805	gene7785	118.116	110.526
CCM_00694	gene692	118.015	121.244
CCM_01268	gene1263	117.826	112.518
CCM_00930	gene927	117.761	124.137
CCM_09155	gene9128	117.727	121.269
CCM_07404	gene7384	117.564	124.37
CCM_08515	gene8492	117.556	124.27
CCM_08544	gene8521	117.363	118.147
CCM_03744	gene3731	117.355	141.874
CCM_07825	gene7805	117.161	129.346
CCM_00415	gene414	117.147	113.681
CCM_02659	gene2650	117.128	129.971
CCM_01142	gene1138	117.046	113.739
CCM_05675	gene5658	116.929	131.109
CCM_06228	gene6209	116.894	126.722
CCM_00755	gene753	116.644	105.465
CCM_00134	gene133	116.638	130.867
CCM_09458	gene9431	116.625	118.68
CCM_04397	gene4385	116.593	104.782
CCM_04479	gene4467	116.445	123.399
CCM_04518	gene4506	116.422	107.618
CCM_04656	gene4643	116.29	100.858
CCM_08138	gene8117	116.284	122.28
CCM_06814	gene6794	116.099	118.853
CCM_02247	gene2238	116.076	121.733
CCM_05496	gene5479	116	115.367
CCM_05822	gene5805	115.874	117.596
CCM_04260	gene4248	115.867	119.891
CCM_03354	gene3344	115.858	120.257
CCM_06379	gene6359	115.788	118.492
CCM_03957	gene3944	115.66	117.074
CCM_03270	gene3260	115.613	148.849
CCM_01275	gene1270	115.47	115.744
CCM_09577	gene9549	115.399	107.654
CCM_05589	gene5572	115.301	119.351
CCM_00203	gene202	115.3	117.158
CCM_08083	gene8062	115.029	144.537
CCM_02896	gene2887	114.987	118.766
CCM_05414	gene5397	114.908	132.446
CCM_08692	gene8668	114.716	137.065
CCM_05498	gene5481	114.699	107.533
CCM_08838	gene8813	114.563	138.124
CCM_03828	gene3815	114.523	117.037
CCM_09302	gene9275	114.423	123.972
CCM_03882	gene3869	114.378	102.58
CCM_03515	gene3505	114.344	109.283
CCM_07430	gene7410	114.3	120.147
CCM_01545	gene1540	114.228	115.298
CCM_01185	gene1181	114.192	121.865
CCM_08104	gene8083	114.162	117.426
CCM_08267	gene8245	114.078	118.176
CCM_02951	gene2942	114.055	130.414
CCM_03022	gene3013	113.808	112.485
CCM_07946	gene7926	113.531	116.575
CCM_05523	gene5506	113.483	117.755
CCM_03320	gene3310	113.459	119.376
CCM_09225	gene9198	113.454	104.134
CCM_00125	gene124	113.379	121.14
CCM_09373	gene9346	113.323	117.862
CCM_03430	gene3420	113.245	108.8
CCM_03112	gene3103	113.15	100.763
CCM_02500	gene2491	113.052	103.628
CCM_02961	gene2952	113.048	112.234
CCM_02743	gene2734	112.895	113.051
CCM_05842	gene5825	112.758	142.387
CCM_08691	gene8667	112.669	121.481
CCM_00618	gene617	112.62	107.241
CCM_01656	gene1650	112.609	115.085
CCM_04562	gene4550	112.453	107.6
CCM_06618	gene6599	112.348	136.194
CCM_06833	gene6813	112.219	116.477
CCM_04906	gene4892	112.019	101.613
CCM_09429	gene9402	111.989	112.782
CCM_06598	gene6579	111.895	109.334
CCM_03398	gene3388	111.844	109.248
CCM_06007	gene5991	111.53	115.516
CCM_03795	gene3782	111.463	119.583
CCM_00313	gene312	111.337	118.39
CCM_01930	gene1923	111.297	113.867
CCM_06510	gene6490	111.266	109.055
CCM_07983	gene7963	111.202	121.312
CCM_02191	gene2182	111.187	118.768
CCM_02212	gene2203	111.008	112.286
CCM_08308	gene8286	110.97	102.421
CCM_05121	gene5106	110.961	115.728
CCM_07032	gene7012	110.953	108.706
CCM_08146	gene8125	110.929	104.577
CCM_01940	gene1933	110.893	122.686
CCM_04981	gene4966	110.885	111.189
CCM_00025	gene24	110.885	103.766
CCM_04944	gene4930	110.854	117.927
CCM_06910	gene6890	110.844	120.22
CCM_08825	gene8800	110.814	105.864
CCM_04342	gene4330	110.758	110.326
CCM_01820	gene1814	110.463	114.122
CCM_08133	gene8112	110.418	100.355
CCM_08927	gene8902	110.345	106.898
CCM_03645	gene3635	110.147	106.697
CCM_09279	gene9252	110.106	123.829
CCM_07239	gene7219	109.967	101.423
CCM_04459	gene4447	109.962	113.463
CCM_02859	gene2850	109.947	107.539
CCM_02483	gene2474	109.827	110.164
CCM_09401	gene9374	109.749	121.291
CCM_07742	gene7722	109.691	107.64
CCM_06302	gene6283	109.679	108.753
CCM_08676	gene8652	109.667	106.339
CCM_03043	gene3034	109.658	119.439
CCM_06880	gene6860	109.625	121.841
CCM_00019	gene18	109.594	109.829
CCM_08546	gene8523	109.57	109.154
CCM_01499	gene1494	109.552	120.102
CCM_05650	gene5633	109.54	105.153
CCM_00810	gene808	109.504	114.386
CCM_05418	gene5401	109.444	107.573
CCM_01353	gene1348	109.43	117.273
CCM_08974	gene8948	109.426	109.087
CCM_01917	gene1910	109.412	100.764
CCM_06862	gene6842	109.307	111.335
CCM_00922	gene919	109.285	114.092
CCM_08524	gene8501	109.155	110.07
CCM_06529	gene6510	109.152	115.149
CCM_00178	gene177	109.015	120.638
CCM_06670	gene6651	108.975	107.359
CCM_01359	gene1354	108.86	122.807
CCM_05101	gene5086	108.719	108.929
CCM_07520	gene7500	108.55	100.191
CCM_00718	gene716	108.392	118.723
CCM_05291	gene5274	108.391	120.624
CCM_08659	gene8635	108.389	110.126
CCM_03242	gene3232	108.385	113.799
CCM_00903	gene901	108.283	120.911
CCM_05356	gene5339	108.261	105.109
CCM_03949	gene3936	108.254	115.822
CCM_04505	gene4493	108.227	110.627
CCM_02135	gene2127	108.209	116.63
CCM_09380	gene9353	108.001	107.421
CCM_03466	gene3456	107.924	103.351
CCM_01271	gene1266	107.9	110.896
CCM_04412	gene4400	107.87	111.996
CCM_05548	gene5531	107.801	109.325
CCM_01844	gene1837	107.69	114.943
CCM_00072	gene71	107.582	112.574
CCM_06765	gene6747	107.433	116.862
CCM_05905	gene5888	107.321	105.542
CCM_01620	gene1614	107.286	108.467
CCM_03711	gene3699	107.259	114.315
CCM_08127	gene8106	107.098	115.455
CCM_02870	gene2861	107.05	106.184
CCM_05594	gene5577	107.036	231.426
CCM_01036	gene1033	106.983	102.868
CCM_04317	gene4305	106.85	108.325
CCM_05566	gene5549	106.556	107.604
CCM_04665	gene4652	106.542	110.175
CCM_06086	gene6067	106.392	106.184
CCM_03335	gene3325	106.368	112.808
CCM_05482	gene5465	106.318	102.643
CCM_02639	gene2630	106.255	104.33
CCM_05579	gene5562	105.938	103.055
CCM_06858	gene6838	105.829	107.12
CCM_07650	gene7630	105.754	109.974
CCM_06344	gene6324	105.752	111.795
CCM_03829	gene3816	105.679	112.86
CCM_06535	gene6516	105.584	100.811
CCM_05321	gene5304	105.27	116.978
CCM_08263	gene8241	105.213	111.618
CCM_04365	gene4353	105.111	102.801
CCM_08433	gene8411	105.098	116.138
CCM_03637	gene3627	104.936	108.845
CCM_00080	gene79	104.922	108.296
CCM_00507	gene506	104.78	103.262
CCM_04521	gene4509	104.695	108.142
CCM_03505	gene3495	104.62	126.275
CCM_07688	gene7668	104.59	110.453
CCM_08395	gene8373	104.579	104.719
CCM_02140	gene2132	104.558	101.044
CCM_07346	gene7326	104.523	105.76
CCM_02522	gene2513	104.352	103.186
CCM_08620	gene8596	104.352	109.899
CCM_08534	gene8511	104.352	108.47
CCM_07762	gene7742	104.299	104.429
CCM_07580	gene7561	104.213	104.928
CCM_05800	gene5783	104.044	115.854
CCM_01792	gene1786	103.823	109.318
CCM_00786	gene784	103.807	106.857
CCM_02543	gene2534	103.797	118.41
CCM_05857	gene5840	103.751	108.587
CCM_01704	gene1698	103.741	107.58
CCM_06909	gene6889	103.518	105.47
CCM_00007	gene6	103.455	104.105
CCM_00977	gene974	103.416	119.45
CCM_07598	gene7579	103.384	100.6
CCM_04338	gene4326	103.277	103.473
CCM_03839	gene3826	103.251	104.293
CCM_00818	gene816	103.121	112.455
CCM_04732	gene4718	103.075	102.294
CCM_09566	gene9538	102.918	105.716
CCM_01472	gene1467	102.762	105.095
CCM_08556	gene8533	102.719	120.829
CCM_09451	gene9424	102.712	111.938
CCM_04259	gene4247	102.631	100.48
CCM_07007	gene6987	102.626	110.878
CCM_06487	gene6467	102.512	106.621
CCM_06203	gene6184	102.439	110.659
CCM_04198	gene4186	102.362	104.023
CCM_02905	gene2896	102.361	107.882
CCM_02312	gene2303	102.333	103.408
CCM_00102	gene101	102.303	103.604
CCM_06502	gene6482	102.173	107.198
CCM_09683	gene4185	102.125	108.034
CCM_06750	gene6732	102.075	110.627
CCM_08603	gene8579	101.973	102.818
CCM_01120	gene1116	101.934	107.498
CCM_01099	gene1096	101.907	107.751
CCM_02534	gene2525	101.755	102.832
CCM_05791	gene5774	101.59	108.092
CCM_07039	gene7019	101.486	109.744
CCM_01173	gene1169	101.471	100.555
CCM_08845	gene8820	101.157	104.644
CCM_08170	gene8149	101.142	108.015
CCM_02205	gene2196	100.986	118.48
CCM_01128	gene1124	100.864	106.989
CCM_01178	gene1174	100.841	106.158
CCM_06209	gene6190	100.833	102.961
CCM_05868	gene5851	100.829	123.121
CCM_02157	gene2149	100.537	102.534
CCM_06920	gene6900	100.533	112.127
CCM_08417	gene8395	100.442	107.018
CCM_03383	gene3373	100.365	103.616
CCM_03548	gene3538	100.325	102.315
CCM_00864	gene862	100.218	107.025
CCM_08796	gene8771	100.051	102.718
CCM_00991	gene988	102.893	88.3626
CCM_09643	gene9615	113.302	97.4826
CCM_07063	gene7043	110.79	85.6215
CCM_04958	gene4943	110.663	88.9187
CCM_01840	gene1833	131.716	98.8627
CCM_08725	gene8701	122.894	98.7582
CCM_00636	gene635	120.483	90.2666
CCM_02210	gene2201	119.25	99.788
CCM_00999	gene996	117.741	97.2109
CCM_00542	gene541	116.697	99.2791
CCM_04129	gene4116	116.202	99.0629
CCM_04816	gene4802	116.059	79.6205
CCM_03223	gene3213	115.744	87.5902
CCM_08708	gene8684	112.78	96.0746
CCM_07209	gene7189	112.349	85.0809
CCM_06564	gene6545	112.321	82.4718
CCM_05542	gene5525	110.389	81.219
CCM_05848	gene5831	110.212	97.7853
CCM_08661	gene8637	109.755	99.9563
CCM_08844	gene8819	109.399	98.6563
CCM_02316	gene2307	109.354	90.5678
CCM_04096	gene4083	108.718	94.1262
CCM_03503	gene3493	108.417	98.7035
CCM_04335	gene4323	106.906	99.2334
CCM_03159	gene3150	106.631	98.579
CCM_03439	gene3429	106.57	95.7695
CCM_01196	gene1192	105.455	96.7314
CCM_00213	gene212	104.903	97.8772
CCM_08097	gene8076	104.835	97.7167
CCM_07858	gene7838	104.834	97.1989
CCM_01513	gene1508	104.572	96.898
CCM_08042	gene8021	104.08	99.9643
CCM_09234	gene9207	104.073	91.2773
CCM_08336	gene8314	103.915	99.8244
CCM_01780	gene1774	103.382	93.9634
CCM_00813	gene811	103.301	90.0828
CCM_00681	gene679	102.613	92.7973
CCM_05451	gene5434	102.61	99.3311
CCM_03868	gene3855	102.558	94.3401
CCM_07270	gene7250	102.481	97.0989
CCM_05450	gene5433	102.471	72.6784
CCM_07572	gene7553	102.455	90.9414
CCM_04270	gene4258	102.403	99.0629
CCM_07795	gene7775	102.236	94.434
CCM_05641	gene5624	101.817	98.7218
CCM_07331	gene7311	101.59	92.5704
CCM_03873	gene3860	100.961	98.3901
CCM_07926	gene7906	100.754	96.3883
CCM_02792	gene2783	100.725	96.3359
CCM_06287	gene6268	100.461	89.2201
CCM_03516	gene3506	100.407	99.8443
CCM_00873	gene871	100.151	96.2831
CCM_03875	gene3862	100.117	89.1831
CCM_05186	gene5170	99.8657	108.827
CCM_09417	gene9390	99.8153	98.9298
CCM_07698	gene7678	99.7505	103.402
CCM_00747	gene745	99.7446	89.0433
CCM_06511	gene6491	99.6291	100.141
CCM_04893	gene4879	99.5971	87.6535
CCM_08259	gene8237	99.5255	124.846
CCM_03019	gene3010	99.5043	99.0724
CCM_03326	gene3316	99.4826	106.022
CCM_05440	gene5423	99.481	102.751
CCM_06191	gene6172	99.475	109.173
CCM_09308	gene9281	99.4449	100.706
CCM_00579	gene578	99.4094	107.748
CCM_08653	gene8629	99.3921	107.13
CCM_09528	gene9500	99.3886	99.5168
CCM_05961	gene5945	99.3787	103.464
CCM_04609	gene4597	99.3684	97.0256
CCM_02945	gene2936	99.3468	101.646
CCM_03969	gene3956	99.2412	101.794
CCM_00644	gene643	99.2214	117.581
CCM_08783	gene8758	99.2185	103.65
CCM_02365	gene2356	99.0961	98.2577
CCM_00538	gene537	99.0633	110.174
CCM_05577	gene5560	98.9974	103.255
CCM_06558	gene6539	98.9415	92.3519
CCM_01061	gene1058	98.9079	94.5179
CCM_05964	gene5948	98.8071	101.646
CCM_08033	gene8012	98.8032	70.0834
CCM_01712	gene1706	98.7186	99.5608
CCM_03681	gene3669	98.678	102.464
CCM_04069	gene4056	98.6262	92.1281
CCM_08721	gene8697	98.6157	90.3039
CCM_02734	gene2725	98.5533	102.933
CCM_06835	gene6815	98.5513	97.795
CCM_06136	gene6117	98.4868	100.338
CCM_05138	gene5123	98.4317	90.6973
CCM_05041	gene5026	98.4297	103.706
CCM_07460	gene7440	98.2337	99.0052
CCM_02991	gene2982	98.2045	99.3559
CCM_01951	gene1944	98.1341	93.4002
CCM_06138	gene6119	98.0499	101.331
CCM_02040	gene2033	97.9866	102.476
CCM_05294	gene5277	97.9708	87.9994
CCM_09273	gene9246	97.9321	96.2344
CCM_02628	gene2619	97.8492	92.4757
CCM_00109	gene108	97.8109	103.068
CCM_02719	gene2710	97.7736	96.0181
CCM_03521	gene3511	97.7443	100.875
CCM_03580	gene3570	97.7118	86.9765
CCM_01313	gene1308	97.6757	98.4908
CCM_00498	gene497	97.6618	102.862
CCM_07052	gene7032	97.6375	109.711
CCM_07466	gene7446	97.5333	102.916
CCM_09103	gene9076	97.4712	90.6665
CCM_03259	gene3249	97.3955	101.498
CCM_05633	gene5616	97.3736	108.73
CCM_09661	gene9633	97.3147	96.2533
CCM_06568	gene6549	97.2958	106.564
CCM_05275	gene5259	97.2789	96.0738
CCM_07102	gene7082	97.2125	83.5569
CCM_05331	gene5314	97.2041	76.2927
CCM_02948	gene2939	97.1361	105.307
CCM_01650	gene1644	97.0764	89.523
CCM_06559	gene6540	97.0054	100.043
CCM_06941	gene6921	96.9488	101.588
CCM_08759	gene8734	96.9344	101.37
CCM_03907	gene3894	96.804	109.513
CCM_00128	gene127	96.775	104.45
CCM_02975	gene2966	96.7156	93.7645
CCM_09118	gene9091	96.6941	111.674
CCM_00737	gene735	96.6656	92.3138
CCM_05469	gene5452	96.6632	97.4664
CCM_07543	gene7524	96.6632	93.2097
CCM_06921	gene6901	96.5814	98.7398
CCM_01716	gene1710	96.3494	94.1825
CCM_06572	gene6553	96.3481	103.415
CCM_07583	gene7564	96.2392	97.7456
CCM_09112	gene9085	96.1979	101.965
CCM_04301	gene4289	96.0545	83.9268
CCM_03905	gene3892	95.8607	91.1427
CCM_04138	gene4125	95.8218	92.7127
CCM_06624	gene6605	95.7232	97.034
CCM_06685	gene6666	95.7073	102.908
CCM_05534	gene5517	95.706	97.5672
CCM_01234	gene1230	95.5883	89.121
CCM_08014	gene7993	95.3741	108.382
CCM_07406	gene7386	95.2967	105.824
CCM_08828	gene8803	95.2735	93.8727
CCM_08858	gene8833	95.2426	93.1803
CCM_05170	gene5154	95.2399	108.894
CCM_06836	gene6816	95.1631	97.6398
CCM_08026	gene8005	95.1084	101.907
CCM_09456	gene9429	95.0432	100.298
CCM_03932	gene3919	95.0248	87.7335
CCM_01104	gene1101	95.0055	98.8884
CCM_00784	gene782	95.003	88.4024
CCM_05725	gene5708	94.9586	85.7451
CCM_07419	gene7399	94.9583	93.4337
CCM_01680	gene1674	94.8082	100.754
CCM_07447	gene7427	94.7963	97.2478
CCM_03805	gene3792	94.7095	107.085
CCM_01488	gene1483	94.6494	98.6701
CCM_05114	gene5099	94.525	101.538
CCM_01456	gene1451	94.4726	88.6986
CCM_07857	gene7837	94.451	101.055
CCM_06709	gene6692	94.451	94.5395
CCM_01644	gene1638	94.3708	105.941
CCM_01217	gene1213	94.3569	106.319
CCM_04582	gene4570	94.2908	87.5751
CCM_03858	gene3845	94.2689	89.0401
CCM_02249	gene2240	94.2304	105.373
CCM_05795	gene5778	94.2079	95.8241
CCM_03310	gene3300	94.1759	91.7753
CCM_05689	gene5672	94.1752	92.8013
CCM_05350	gene5333	94.0828	92.8729
CCM_08598	gene8574	93.8833	106.895
CCM_02509	gene2500	93.8474	93.68
CCM_01522	gene1517	93.719	78.1041
CCM_02309	gene2300	93.6532	100.082
CCM_00669	gene667	93.6273	98.9989
CCM_06167	gene6148	93.6102	103.365
CCM_09202	gene9175	93.5542	88.0508
CCM_00392	gene391	93.5199	88.0389
CCM_01916	gene1909	93.4924	87.3704
CCM_02263	gene2254	93.4558	92.685
CCM_04503	gene4491	93.4245	93.8207
CCM_03925	gene3912	93.4172	90.8422
CCM_03195	gene3185	93.3779	88.4574
CCM_01730	gene1724	93.3384	89.8157
CCM_03111	gene3102	93.0535	97.0017
CCM_05810	gene5793	93.0527	95.2366
CCM_05890	gene5873	93.0518	90.2727
CCM_00974	gene971	93.029	99.6522
CCM_05464	gene5447	93.0227	89.1822
CCM_08151	gene8130	92.9818	86.2709
CCM_02626	gene2617	92.9809	83.5326
CCM_02117	gene2109	92.9424	110.896
CCM_09322	gene9295	92.9292	93.7142
CCM_04124	gene4111	92.8225	85.9065
CCM_07728	gene7708	92.7905	95.8327
CCM_07850	gene7830	92.7161	79.3966
CCM_01047	gene1044	92.7079	83.9233
CCM_05018	gene5003	92.6929	95.7189
CCM_00124	gene123	92.6605	86.113
CCM_01749	gene1743	92.6462	99.4468
CCM_00229	gene228	92.64	86.4749
CCM_00615	gene614	92.5931	86.8089
CCM_04881	gene4867	92.5315	96.242
CCM_00251	gene250	92.5144	87.9195
CCM_00935	gene932	92.4723	98.4695
CCM_07325	gene7305	92.4406	86.5061
CCM_02856	gene2847	92.4264	71.4698
CCM_09306	gene9279	92.3232	95.9917
CCM_02168	gene2160	92.1965	92.4363
CCM_05447	gene5430	92.157	91.82
CCM_02293	gene2284	92.1559	105.104
CCM_08925	gene8900	92.1263	100.039
CCM_08827	gene8802	92.1161	84.4577
CCM_04540	gene4528	92.0975	90.2062
CCM_06297	gene6278	92.0668	97.5368
CCM_03934	gene3921	91.9647	99.781
CCM_01303	gene1298	91.8774	93.0794
CCM_02550	gene2541	91.7798	96.6708
CCM_03020	gene3011	91.7596	96.7405
CCM_00093	gene92	91.615	97.3493
CCM_03597	gene3587	91.5891	81.4868
CCM_05712	gene5695	91.4935	96.2767
CCM_05526	gene5509	91.4786	110.62
CCM_09012	gene8986	91.2969	93.8967
CCM_06901	gene6881	91.24	81.656
CCM_05871	gene5854	91.1829	97.391
CCM_07222	gene7202	91.1691	96.3099
CCM_08532	gene8509	91.1543	96.6725
CCM_05770	gene5753	91.137	103.512
CCM_00138	gene137	91.0202	109.829
CCM_01654	gene1648	90.9678	96.1143
CCM_07518	gene7498	90.9615	99.5895
CCM_05953	gene5937	90.9579	82.3028
CCM_05084	gene5069	90.821	94.9789
CCM_03823	gene3810	90.8105	81.9084
CCM_09655	gene9627	90.7749	91.538
CCM_08098	gene8077	90.7538	74.043
CCM_01612	gene1606	90.7527	94.6974
CCM_07613	gene7594	90.731	90.168
CCM_05110	gene5095	90.7227	100.609
CCM_02383	gene2374	90.705	97.3296
CCM_09667	gene9639	90.6613	86.831
CCM_09430	gene9403	90.4864	89.0925
CCM_00617	gene616	90.4811	87.7974
CCM_00730	gene728	90.3985	92.135
CCM_04801	gene4787	90.394	86.4685
CCM_05686	gene5669	90.3743	94.1166
CCM_09177	gene9150	90.3049	88.4922
CCM_09526	gene9498	90.2979	89.969
CCM_01008	gene1005	90.2779	92.7959
CCM_08741	gene8716	90.2758	89.5576
CCM_09031	gene9005	90.2476	76.025
CCM_05758	gene5741	90.2222	94.9222
CCM_06834	gene6814	90.1883	96.2078
CCM_05258	gene5242	90.188	87.7383
CCM_03999	gene3986	90.1856	91.3713
CCM_05313	gene5296	90.1536	95.97
CCM_05405	gene5388	89.8806	100.099
CCM_05109	gene5094	89.851	92.6314
CCM_09524	gene9496	89.7861	89.8579
CCM_03921	gene3908	89.743	88.7586
CCM_05557	gene5540	89.6986	90.0215
CCM_07581	gene7562	89.6238	94.8846
CCM_09529	gene9501	89.6158	90.877
CCM_07075	gene7055	89.6029	93.6768
[truncated: 7,513 more rows]

## Sheet: WTL15
GeneName	name	WTL151	WTL152
CCM_08839	gene8814	38795.4	69639.6
CCM_02567	gene2558	33869.7	26179.6
CCM_05564	gene5547	29010	24775.4
CCM_07116	gene7096	14028.7	15421.8
CCM_03832	gene3819	12426.2	13150.8
CCM_00871	gene869	12303.1	12059
CCM_07885	gene7865	9327.88	9197.32
CCM_00277	gene276	8552.33	8526.97
CCM_03442	gene3432	5941.14	7369.15
CCM_07449	gene7429	5526.57	5436.04
CCM_06031	gene6014	5066.07	5721.34
CCM_08422	gene8400	5043.45	5091.89
CCM_00809	gene807	4643.32	5095.84
CCM_01597	gene1592	4416.96	5456.1
CCM_09287	gene9260	4312.59	4516.41
CCM_07342	gene7322	4193.97	3643.18
CCM_06472	gene6452	4060.75	3574.98
CCM_03045	gene3036	3856.16	4262.76
CCM_06117	gene6098	3447.31	4045.15
CCM_02561	gene2552	3371.43	2893.33
CCM_04125	gene4112	3283.28	3665.15
CCM_02566	gene2557	3267.58	3003.46
CCM_06025	gene6009	3027.47	2801.06
CCM_01998	gene1991	3017.03	4272.75
CCM_09641	gene9613	3004.68	2867.39
CCM_02559	gene2550	2921.36	2583.32
CCM_02484	gene2475	2780.03	2652.15
CCM_02805	gene2796	2677.01	3863.31
CCM_06468	gene6448	2640.74	2271.4
CCM_02852	gene2843	2503.13	2880.42
CCM_08457	gene8434	2503.06	3079.68
CCM_03632	gene3622	2484.74	2244
CCM_05902	gene5885	2456.31	2929.42
CCM_02125	gene2117	2431.5	2814.46
CCM_03403	gene3393	2411.64	2336.75
CCM_04398	gene4386	2404.6	2748.48
CCM_01931	gene1924	2338.38	2217.4
CCM_06291	gene6272	2320.49	2624.64
CCM_04385	gene4373	2295.43	4137.49
CCM_09067	gene9040	2255.76	2119.68
CCM_04549	gene4537	2243.17	2225.83
CCM_00471	gene470	2234.46	2720.74
CCM_08119	gene8098	2231.01	2188.28
CCM_01715	gene1709	2196.6	1804.64
CCM_05491	gene5474	2155.04	2323.95
CCM_02668	gene2659	2104.51	2023.27
CCM_01358	gene1353	2087.91	1993.97
CCM_07689	gene7669	2041.07	2066.47
CCM_07126	gene7106	2038.42	2244.01
CCM_00487	gene486	2033.7	2029.28
CCM_02963	gene2954	2030.51	2076.64
CCM_07964	gene7944	1993.19	2649.09
CCM_01208	gene1204	1946.14	2127.54
CCM_08566	gene8542	1933.27	1590.23
CCM_02564	gene2555	1916.87	1540.73
CCM_07484	gene7464	1906.52	2117.05
CCM_06969	gene6949	1849.19	1607.55
CCM_06156	gene6137	1783.08	1702.34
CCM_04804	gene4790	1708.21	1705.45
CCM_00126	gene125	1705.63	1802.27
CCM_07934	gene7914	1702.16	1475.19
CCM_00290	gene289	1681.59	1899.39
CCM_01207	gene1203	1653.44	1747.14
CCM_00323	gene322	1628.29	1721.34
CCM_06532	gene6513	1567.76	1531.32
CCM_04684	gene4671	1567.76	1443.45
CCM_00240	gene239	1562.12	1649.73
CCM_04679	gene4666	1553.3	1492.42
CCM_03201	gene3191	1529.37	1428.47
CCM_07475	gene7455	1517.26	1409.51
CCM_01492	gene1487	1509.83	1879.07
CCM_01722	gene1716	1472.49	1660.15
CCM_01530	gene1525	1449.37	1385.07
CCM_09602	gene9574	1449.09	1389.58
CCM_03313	gene3303	1408.68	1698.87
CCM_02485	gene2476	1396.18	1599.43
CCM_02959	gene2950	1372.56	1335.98
CCM_05413	gene5396	1354.52	1365.12
CCM_01163	gene1159	1339.68	1223.28
CCM_01308	gene1303	1337.88	1392.08
CCM_07730	gene7710	1314.23	1463.68
CCM_01384	gene1379	1313.47	1220.6
CCM_06627	gene6608	1289.75	1253.54
CCM_02275	gene2266	1282.44	1350.81
CCM_01075	gene1072	1279.62	2052.91
CCM_04683	gene4670	1263.61	1201.51
CCM_03275	gene3265	1260.63	1694.98
CCM_09604	gene9576	1260.46	1302.73
CCM_03950	gene3937	1258.02	1316.01
CCM_03345	gene3335	1230.91	1344.14
CCM_00719	gene717	1227.54	1220.85
CCM_09391	gene9364	1216.32	1371.23
CCM_07886	gene7866	1213.9	1176.54
CCM_08526	gene8503	1190.17	1070.83
CCM_05891	gene5874	1179.21	1137.76
CCM_06254	gene6235	1163.67	1072.86
CCM_09197	gene9170	1151.51	1262.03
CCM_05560	gene5543	1147.82	1291.39
CCM_09281	gene9254	1144.89	1407.62
CCM_04753	gene4739	1129.83	1253.25
CCM_06807	gene6787	1116.22	1263.21
CCM_04202	gene4190	1092.85	1179.03
CCM_02569	gene2560	1086.58	970.863
CCM_01376	gene1371	1085.89	1272.27
CCM_07839	gene7819	1084.5	951.123
CCM_00150	gene149	1084.31	1162.51
CCM_01619	gene1613	1076.22	1100.23
CCM_01759	gene1753	1073.08	1077.98
CCM_06103	gene6084	1070.14	1102.41
CCM_07225	gene7205	1063.69	1063.46
CCM_06333	gene6313	1062.15	1573.92
CCM_06525	gene6506	1053.93	1232.44
CCM_04256	gene4244	1038.87	961.047
CCM_07115	gene7095	1033.12	1099.15
CCM_06322	gene6302	1033.05	1185.85
CCM_05719	gene5702	998.699	835.535
CCM_07874	gene7854	996.394	1021.73
CCM_03917	gene3904	993.524	948.468
CCM_05238	gene5222	992.175	966.429
CCM_05290	gene5273	991.574	1160.88
CCM_04265	gene4253	991.02	921.896
CCM_02671	gene2662	989.217	1052.15
CCM_08127	gene8106	989.159	945.793
CCM_07448	gene7428	988.201	956.627
CCM_04825	gene4811	970.106	1018.93
CCM_03350	gene3340	969.588	1103.04
CCM_09634	gene9606	966.334	946.107
CCM_03787	gene3774	963.213	1083.52
CCM_00769	gene767	958.134	944.815
CCM_00743	gene741	955.073	954.96
CCM_03177	gene3168	954.968	967.451
CCM_09065	gene9038	951.919	942.924
CCM_03086	gene3077	950.494	918.242
CCM_03968	gene3955	945.561	895.662
CCM_06383	gene6363	938.886	1022.3
CCM_01028	gene1025	918.502	1107.64
CCM_01138	gene1134	907.798	831.078
CCM_07272	gene7252	906.444	864.36
CCM_04541	gene4529	898.202	1052.46
CCM_03392	gene3382	895.834	815.738
CCM_09660	gene9632	894.689	1017.69
CCM_00793	gene791	891.463	870.48
CCM_06498	gene6478	887.134	952.958
CCM_05119	gene5104	880.88	1167.37
CCM_02827	gene2818	878.919	866.686
CCM_07172	gene7152	869.764	999.709
CCM_02183	gene2175	869.053	893.085
CCM_05280	gene5264	864.3	962.101
CCM_01284	gene1279	862.921	736.241
CCM_02284	gene2275	858.32	945.789
CCM_06914	gene6894	857.896	945.653
CCM_04404	gene4392	844.552	768.374
CCM_07212	gene7192	843.224	845.103
CCM_00851	gene849	837.849	857.135
CCM_04563	gene4551	832.793	926.919
CCM_00239	gene238	832.509	1022.44
CCM_04486	gene4474	832.162	822.998
CCM_05855	gene5838	831.424	929.18
CCM_06133	gene6114	829.172	873.81
CCM_00683	gene681	820.515	752.076
CCM_07260	gene7240	819.783	1086.41
CCM_04508	gene4496	819.037	782.254
CCM_08543	gene8520	818.241	860.781
CCM_01231	gene1227	817.947	765.448
CCM_07659	gene7639	816.56	893.286
CCM_06964	gene6944	813.529	922.989
CCM_01225	gene1221	806.403	735.364
CCM_05811	gene5794	798.529	892.765
CCM_05702	gene5685	789.223	710.424
CCM_01912	gene1905	788.907	820.858
CCM_07577	gene7558	788.496	723.104
CCM_05531	gene5514	785.157	741.928
CCM_00994	gene991	780.863	797.661
CCM_06952	gene6932	777.906	774.944
CCM_05020	gene5005	777.267	788.424
CCM_05784	gene5767	772.561	809.799
CCM_02562	gene2553	771.894	715.606
CCM_07653	gene7633	761.766	828.9
CCM_03713	gene3701	758.807	740.163
CCM_00990	gene987	753.653	750.976
CCM_07329	gene7309	749.168	858.195
CCM_01408	gene1403	741.267	844.558
CCM_04674	gene4661	740.219	836.313
CCM_04470	gene4458	737.571	700.884
CCM_01283	gene1278	734.64	733.05
CCM_00299	gene298	730.174	789.576
CCM_06542	gene6523	727.725	737.78
CCM_04006	gene3993	724.709	811.704
CCM_09170	gene9143	724.67	725.409
CCM_02573	gene2564	717.44	617.479
CCM_01151	gene1147	715.043	799.138
CCM_09457	gene9430	714.646	670.084
CCM_06382	gene6362	713.338	811.649
CCM_09285	gene9258	705.163	666.264
CCM_01346	gene1341	704.965	792.68
CCM_03709	gene3697	704.639	855.01
CCM_09578	gene9550	699.846	511.09
CCM_03874	gene3861	699.488	746.998
CCM_03602	gene3592	698.579	730.352
CCM_08201	gene8179	698.134	778.144
CCM_09648	gene9620	695.676	740.341
CCM_02246	gene2237	690.5	570.814
CCM_08329	gene8307	689.888	631.799
CCM_06346	gene6326	688.252	613.405
CCM_05179	gene5163	687.06	660.077
CCM_05260	gene5244	685.612	757.32
CCM_08437	gene8415	677.389	684.179
CCM_04131	gene4118	666.613	762.178
CCM_05734	gene5717	662.895	497.366
CCM_04983	gene4968	660.21	623.176
CCM_05227	gene5211	659.308	584.48
CCM_09023	gene8997	659.276	687.112
CCM_02236	gene2227	658.659	744.3
CCM_09440	gene9413	652.167	651.412
CCM_01048	gene1045	651.812	708.496
CCM_02155	gene2147	647.743	818.822
CCM_01609	gene1603	643.332	756.766
CCM_05316	gene5299	642.652	717.38
CCM_06689	gene6672	642.045	678.889
CCM_01464	gene1459	641.894	617.672
CCM_06295	gene6276	641.479	579.881
CCM_04613	gene4601	640.348	558.144
CCM_03394	gene3384	638.964	608.067
CCM_03349	gene3339	634.791	517.744
CCM_04849	gene4835	634.359	627.584
CCM_05028	gene5013	634.11	852.844
CCM_02400	gene2391	633.98	623.567
CCM_00534	gene533	633.482	656.704
CCM_09050	gene9023	631.51	640.121
CCM_04673	gene4660	630.056	635.308
CCM_00953	gene950	625.164	709.367
CCM_04437	gene4425	623.154	542.765
CCM_07423	gene7403	622.56	649.443
CCM_06802	gene6782	620.231	618.027
CCM_02585	gene2576	617.686	618.267
CCM_07426	gene7406	617.169	661.695
CCM_03376	gene3366	616.873	555.343
CCM_09475	gene9447	608.525	656.518
CCM_02717	gene2708	606.075	666.43
CCM_06062	gene6043	606.006	595.58
CCM_02658	gene2649	605.082	585.152
CCM_06134	gene6115	603.179	434.804
CCM_06284	gene6265	602.739	679.071
CCM_06982	gene6962	601.254	612.29
CCM_06188	gene6169	597.697	671.999
CCM_02007	gene2000	595.789	659.181
CCM_04630	gene4617	594.221	597.593
CCM_01639	gene1633	593.258	645.018
CCM_03278	gene3268	592.875	535.906
CCM_03900	gene3887	591.053	610.466
CCM_02454	gene2445	590.853	555.582
CCM_00488	gene487	589.194	623.594
CCM_09196	gene9169	587.136	626.293
CCM_04962	gene4947	586.015	560.378
CCM_08541	gene8518	583.419	586.246
CCM_08574	gene8550	581.641	633.302
CCM_07053	gene7033	581.489	659.41
CCM_06873	gene6853	577.398	541.096
CCM_05995	gene5979	576.967	681.058
CCM_04506	gene4494	576.269	723.042
CCM_03421	gene3411	574.379	483.582
CCM_07168	gene7148	574.3	722.228
CCM_08843	gene8818	572.682	508.498
CCM_01794	gene1788	572.473	492.688
CCM_00706	gene704	570.202	504.528
CCM_03935	gene3922	567.059	634.857
CCM_08309	gene8287	566.668	556.683
CCM_03517	gene3507	566.291	518.049
CCM_02460	gene2451	565.127	643.654
CCM_04542	gene4530	560.794	694.082
CCM_02989	gene2980	557.051	529.37
CCM_00528	gene527	555.701	548.22
CCM_01409	gene1404	552.92	595.344
CCM_06519	gene6499	552.315	624.827
CCM_06539	gene6520	552.262	588.463
CCM_00238	gene237	551.781	576.919
CCM_03971	gene3958	548.682	613.817
CCM_09221	gene9194	547.51	528.712
CCM_02404	gene2395	546.445	587.044
CCM_08377	gene8355	545.918	577.715
CCM_04059	gene4046	543.985	531.106
CCM_05182	gene5166	543.574	584.233
CCM_09441	gene9414	541.938	586.944
CCM_04178	gene4165	540.174	538.816
CCM_05458	gene5441	539.407	522.891
CCM_05785	gene5768	538.157	607.588
CCM_02260	gene2251	535.573	579.419
CCM_04122	gene4109	532.498	577.139
CCM_04539	gene4527	532.142	602.202
CCM_03005	gene2996	530.838	530.536
CCM_06990	gene6970	530.598	598.803
CCM_01943	gene1936	529.79	453.766
CCM_06403	gene6383	526.504	462.959
CCM_03813	gene3800	525.342	558.284
CCM_02560	gene2551	524.913	536.199
CCM_04880	gene4866	524.756	543.456
CCM_06497	gene6477	519.363	429.601
CCM_05092	gene5077	518.621	435.084
CCM_04073	gene4060	517.245	586.989
CCM_06608	gene6589	514.807	546.724
CCM_07316	gene7296	513.677	451.925
CCM_06172	gene6153	512.548	519.627
CCM_00137	gene136	508.267	442.151
CCM_04862	gene4848	507.701	540.476
CCM_08205	gene8183	507.123	431.476
CCM_06430	gene6410	506.488	484.456
CCM_03260	gene3250	506.33	529.329
CCM_05893	gene5876	506.099	457.443
CCM_02537	gene2528	504.428	501.238
CCM_00136	gene135	502.207	712.828
CCM_04828	gene4814	498.007	528.119
CCM_05411	gene5394	497.777	559.291
CCM_01015	gene1012	497.718	569.216
CCM_07602	gene7583	495.075	537.161
CCM_06633	gene6614	492.436	494.307
CCM_02338	gene2329	491.764	522.033
CCM_04921	gene4907	491.362	498.021
CCM_07891	gene7871	491.064	557.542
CCM_00733	gene731	490.566	474.417
CCM_05649	gene5632	490.496	522.835
CCM_04354	gene4342	487.296	431.578
CCM_03276	gene3266	486.811	484.551
CCM_05469	gene5452	486.732	500.817
CCM_04446	gene4434	485.865	477.608
CCM_09463	gene9435	485.694	474.767
CCM_03426	gene3416	483.739	464.1
CCM_07226	gene7206	483.716	468.229
CCM_00275	gene274	482.519	567.855
CCM_08025	gene8004	482.188	382.356
CCM_00510	gene509	481.684	527.084
CCM_04336	gene4324	478.027	487.81
CCM_00941	gene938	476.626	435.548
CCM_09418	gene9391	475.751	471.956
CCM_08656	gene8632	470.526	450.688
CCM_04164	gene4151	468.487	487.458
CCM_00074	gene73	465.409	520.801
CCM_02675	gene2666	463.637	405.076
CCM_03324	gene3314	463.589	474.954
CCM_05063	gene5048	463.381	470.703
CCM_04243	gene4231	462.388	455.068
CCM_06260	gene6241	462.265	470.475
CCM_00632	gene631	462.001	539.999
CCM_09557	gene9529	461.723	481.246
CCM_01319	gene1314	461.519	419.756
CCM_03393	gene3383	457.926	513.178
CCM_05899	gene5882	457.587	453.836
CCM_01006	gene1003	456.038	447.693
CCM_07170	gene7150	455.571	489.635
CCM_08270	gene8248	453.318	475.446
CCM_04671	gene4658	453.115	441.544
CCM_08745	gene8720	452.542	586.239
CCM_02277	gene2268	449.982	486.242
CCM_02825	gene2816	448.463	426.861
CCM_07244	gene7224	448.201	411.244
CCM_05522	gene5505	446.062	443.304
CCM_00345	gene344	445.666	440.683
CCM_06429	gene6409	445.64	455.184
CCM_00274	gene273	441.138	466.836
CCM_07174	gene7154	436.867	403.735
CCM_05535	gene5518	436.708	445.629
CCM_05367	gene5350	436.274	471.31
CCM_06659	gene6640	432.036	455.686
CCM_03947	gene3934	431.184	399.758
CCM_04140	gene4127	431.107	477.967
CCM_02828	gene2819	430.046	466.001
CCM_02669	gene2660	427.814	431.821
CCM_06471	gene6451	427.612	360.531
CCM_03610	gene3600	427.5	453.811
CCM_07888	gene7868	425.866	377.048
CCM_00301	gene300	423.826	477.854
CCM_06656	gene6637	422.898	414.642
CCM_08540	gene8517	421.91	445.245
CCM_04475	gene4463	419.507	427.449
CCM_05638	gene5621	418.653	443.228
CCM_06052	gene6033	418.466	375.059
CCM_06304	gene6285	417.704	416.333
CCM_02542	gene2533	417.415	355.448
CCM_00416	gene415	414.829	480.51
CCM_09286	gene9259	414.233	386.583
CCM_01817	gene1811	413.52	432.588
CCM_04736	gene4722	410.309	370.745
CCM_06171	gene6152	410.255	434.379
CCM_01033	gene1030	408.452	455.411
CCM_06664	gene6645	407.877	489.468
CCM_07867	gene7847	406.379	495.769
CCM_06864	gene6844	406.249	366.907
CCM_04775	gene4761	405.986	407.118
CCM_06518	gene6498	405.571	432.092
CCM_07013	gene6993	405.294	398.546
CCM_05213	gene5197	405.254	427.665
CCM_03378	gene3368	405.12	417.004
CCM_05189	gene5173	404.177	423.451
CCM_05551	gene5534	402.169	338.388
CCM_09387	gene9360	402.168	401.929
CCM_05403	gene5386	402.021	444.993
CCM_00420	gene419	400.257	379.845
CCM_06332	gene6312	399.509	377.865
CCM_07750	gene7730	399.484	384.648
CCM_05836	gene5819	398.072	345.527
CCM_08873	gene8848	397.594	355.215
CCM_01771	gene1765	397.56	407.653
CCM_01273	gene1268	397.357	422.299
CCM_01086	gene1083	397.123	419.207
CCM_00529	gene528	396.969	399.666
CCM_09501	gene9473	396.469	353.327
CCM_03913	gene3900	395.743	387.552
CCM_07401	gene7381	394.666	406.289
CCM_02308	gene2299	392.667	369.402
CCM_01398	gene1393	392.336	447.616
CCM_03357	gene3347	390.839	432.765
CCM_09613	gene9585	389.021	392.26
CCM_05703	gene5686	388.544	375.515
CCM_02977	gene2968	388.371	374.587
CCM_08296	gene8274	388.095	381.448
CCM_03395	gene3385	387.993	363.789
CCM_01641	gene1635	387.652	815.666
CCM_05825	gene5808	385.913	420.073
CCM_08758	gene8733	385.705	442.91
CCM_02798	gene2789	385.072	465.228
CCM_01481	gene1476	384.17	328.837
CCM_08535	gene8512	381.291	359.059
CCM_05789	gene5772	381.016	333.143
CCM_02985	gene2976	380.993	443.907
CCM_02632	gene2623	380.263	388.511
CCM_04179	gene4166	380.172	379.394
CCM_06470	gene6450	379.721	376.618
CCM_07339	gene7319	379.699	431.355
CCM_07103	gene7083	379.174	451.418
CCM_04681	gene4668	376.976	412.113
CCM_00370	gene369	376.167	370.638
CCM_00919	gene916	374.867	362.823
CCM_00761	gene759	374.047	386.99
CCM_01489	gene1484	373.018	373.924
CCM_08859	gene8834	372.367	424.883
CCM_06409	gene6389	370.263	317.456
CCM_00760	gene758	368.808	369.142
CCM_03753	gene3740	368.411	390.94
CCM_03891	gene3878	367.269	372.527
CCM_07230	gene7210	367.229	407.926
CCM_02666	gene2657	366.879	379.111
CCM_04471	gene4459	365.145	371.189
CCM_03190	gene3180	364.987	363.65
CCM_06066	gene6047	364.614	339.876
CCM_06707	gene6690	364.107	374.387
CCM_03991	gene3978	363.239	392.36
CCM_00725	gene723	362.272	324.9
CCM_01188	gene1184	359.009	333.656
CCM_05839	gene5822	358.867	391.922
CCM_04604	gene4592	358.142	348.917
CCM_00267	gene266	356.886	378.286
CCM_03647	gene3637	355.238	407.22
CCM_02738	gene2729	354.726	427.48
CCM_04016	gene4003	351.957	355.776
CCM_01674	gene1668	351.186	377.332
CCM_04616	gene4604	351.044	306.838
CCM_04688	gene4675	350.387	472.772
CCM_05117	gene5102	350.387	410.939
CCM_06393	gene6373	350.216	357.54
CCM_02602	gene2593	349.515	355.843
CCM_08048	gene8027	347.73	351.189
CCM_04511	gene4499	347.47	358.199
CCM_09142	gene9115	346.119	360.378
CCM_01465	gene1460	345.833	388.196
CCM_07446	gene7426	344.331	319.614
CCM_03495	gene3485	344.29	317.447
CCM_01106	gene1103	344.119	305.625
CCM_00573	gene572	343.504	301.159
CCM_07477	gene7457	343.043	397.242
CCM_06230	gene6211	343.022	388.843
CCM_04876	gene4862	342.226	367.687
CCM_05895	gene5878	341.943	306.659
CCM_02826	gene2817	341.084	448.939
CCM_06948	gene6928	340.786	310.837
CCM_09238	gene9211	339.262	386.032
CCM_05556	gene5539	339.199	303.426
CCM_05543	gene5526	339.077	374.775
CCM_06296	gene6277	338.852	338.046
CCM_01187	gene1183	337.015	347.877
CCM_05977	gene5961	337.001	350.026
CCM_02208	gene2199	336.401	333.027
CCM_04979	gene4964	334.665	417.864
CCM_01942	gene1935	334.195	283.965
CCM_01110	gene1107	333.175	292.913
CCM_08650	gene8626	332.197	304.58
CCM_01235	gene1231	332.058	337.97
CCM_03937	gene3924	331.876	338.986
CCM_05947	gene5931	331.525	298.592
CCM_07253	gene7233	331.005	445.753
CCM_06152	gene6133	330.863	349.237
CCM_03809	gene3796	330.461	357.603
CCM_09237	gene9210	330.101	421.299
CCM_08949	gene8923	329.32	304.76
CCM_04294	gene4282	329.23	340.816
CCM_01282	gene1277	328.981	291.881
CCM_01872	gene1865	328.156	297.634
CCM_02814	gene2805	327.453	279.132
CCM_01635	gene1629	327.327	306.17
CCM_02625	gene2616	327.327	335.306
CCM_00216	gene215	326.067	318.085
CCM_01536	gene1531	325.912	293.985
CCM_02328	gene2319	325.812	375.312
CCM_04382	gene4370	325.376	328.027
CCM_07242	gene7222	325.17	315.479
CCM_06958	gene6938	323.406	316.837
CCM_02962	gene2953	323.394	353.669
CCM_05858	gene5841	323.178	312.533
CCM_07625	gene7606	322.945	373.709
CCM_05465	gene5448	322.849	362.93
CCM_06957	gene6937	322.767	532.051
CCM_06937	gene6917	322.759	313.73
CCM_00875	gene873	322.489	333.907
CCM_03502	gene3492	321.046	347.021
CCM_03590	gene3580	319.905	431.18
CCM_02713	gene2704	319.61	325.555
CCM_01135	gene1131	319.026	367.13
CCM_08424	gene8402	318.99	302.892
CCM_07843	gene7823	318.528	337.887
CCM_03979	gene3966	316.927	328.383
CCM_08950	gene8924	314.952	421.995
CCM_08870	gene8845	314.505	325.814
CCM_06065	gene6046	313.567	282.024
CCM_07105	gene7085	313.294	371.09
CCM_08886	gene8861	312.941	309.629
CCM_03871	gene3858	312.734	316.488
CCM_07939	gene7919	311.674	336.702
CCM_08041	gene8020	311.378	332.044
CCM_02712	gene2703	311.068	363.957
CCM_03946	gene3933	310.845	323.91
CCM_00695	gene693	310.821	313.835
CCM_02163	gene2155	310.692	326.462
CCM_05489	gene5472	309.844	300.786
CCM_05957	gene5941	309.274	289.893
CCM_00971	gene968	309.004	312.962
CCM_04022	gene4009	308.391	353.876
CCM_02276	gene2267	308.288	193.1
CCM_01206	gene1202	307.873	295.135
CCM_07749	gene7729	307.186	329.606
CCM_06369	gene6349	305.278	290.591
CCM_02565	gene2556	304.877	297.359
CCM_06164	gene6145	304.524	357.706
CCM_03953	gene3940	303.705	303.132
CCM_09558	gene9530	301.727	270.125
CCM_01339	gene1334	301.404	280.562
CCM_02601	gene2592	300.414	277.39
CCM_03894	gene3881	299.962	329.052
CCM_07033	gene7013	298.801	294.421
CCM_00704	gene702	298.751	298.986
CCM_06376	gene6356	297.378	371.802
CCM_09559	gene9531	297.105	248.275
CCM_08842	gene8817	296.115	249.28
CCM_09573	gene9545	296.009	287.388
CCM_04254	gene4242	295.959	266.213
CCM_02694	gene2685	295.772	248.332
CCM_00116	gene115	295.605	277.803
CCM_01396	gene1391	295.373	297.644
CCM_04949	gene4935	295.282	333.869
CCM_07528	gene7508	295.106	303.696
CCM_09072	gene9045	294.978	308.879
CCM_05676	gene5659	294.686	356.207
CCM_00241	gene240	293.846	261.198
CCM_06925	gene6905	291.908	288.888
CCM_00099	gene98	291.873	304.419
CCM_02495	gene2486	291.701	355.827
CCM_09049	gene9022	291.398	322.68
CCM_01097	gene1094	290.869	293.38
CCM_05787	gene5770	290.698	293.666
CCM_04017	gene4004	288.796	328.487
CCM_04789	gene4775	288.761	276.128
CCM_03581	gene3571	287.886	262.715
CCM_07141	gene7121	287.444	289.554
CCM_02411	gene2402	287.404	277.07
CCM_09160	gene9133	287.069	268.516
CCM_01205	gene1201	286.928	272.881
CCM_01610	gene1604	286.068	311.438
CCM_06384	gene6364	285.83	230.549
CCM_04915	gene4901	285.578	273.037
CCM_00772	gene770	284.098	282.362
CCM_03705	gene3693	284.098	265.625
CCM_03850	gene3837	283.795	295.47
CCM_02960	gene2951	283.568	296.64
CCM_00034	gene33	283.146	321.909
CCM_00858	gene856	282.601	313.57
CCM_02311	gene2302	282.581	248.156
CCM_05804	gene5787	280.208	274.788
CCM_05987	gene5971	279.709	278.586
CCM_05388	gene5371	278.921	288.793
CCM_05271	gene5255	278.606	255.81
CCM_02823	gene2814	278.537	269.247
CCM_08058	gene8037	277.636	303.455
CCM_05735	gene5718	277.249	250.155
CCM_08269	gene8247	276.604	260.701
CCM_08830	gene8805	276.436	255.599
CCM_04896	gene4882	276.094	270.114
CCM_06947	gene6927	275.356	393.062
CCM_02301	gene2292	275.269	358.77
CCM_02358	gene2349	275.113	263.937
CCM_07140	gene7120	274.816	297.177
CCM_00508	gene507	274.576	272.136
CCM_03337	gene3327	274.467	290.012
CCM_03824	gene3811	274.341	282.308
CCM_00231	gene230	274.186	289.175
CCM_06936	gene6916	273.078	241.97
CCM_05843	gene5826	272.628	318.739
CCM_04114	gene4101	272.528	267.26
CCM_09438	gene9411	272.412	257.239
CCM_00295	gene294	271.904	262.025
CCM_02394	gene2385	271.365	345.074
CCM_09073	gene9046	270.786	284.471
CCM_06797	gene6777	270.046	331.854
CCM_07684	gene7664	269.44	283.265
CCM_08361	gene8339	269.286	240.225
CCM_08891	gene8866	268.459	267.703
CCM_05678	gene5661	268.386	315.367
CCM_09185	gene9158	267.916	275.893
CCM_08860	gene8835	267.426	266.586
CCM_01941	gene1934	266.915	210.037
CCM_05420	gene5403	266.393	263.733
CCM_00088	gene87	266.298	276.637
CCM_04266	gene4254	266.096	248.497
CCM_01791	gene1785	266.064	282.377
CCM_05126	gene5111	265.778	259.462
CCM_09271	gene9244	265.743	247.159
CCM_09403	gene9376	265.553	289.618
CCM_09208	gene9181	265.053	218.371
CCM_05786	gene5769	264.721	270.014
CCM_08683	gene8659	264.59	262.441
CCM_03861	gene3848	264.124	243.754
CCM_01555	gene1550	263.131	278.528
CCM_04107	gene4094	262.848	304.773
CCM_00814	gene812	262.815	267.55
CCM_06672	gene6653	262.75	237.135
CCM_06825	gene6805	262.442	291.525
CCM_07794	gene7774	262.185	256.046
CCM_05838	gene5821	261.16	246.687
CCM_05477	gene5460	260.987	264.877
CCM_06954	gene6934	260.767	261.644
CCM_06418	gene6398	259.58	306.363
CCM_06395	gene6375	259.445	228.875
CCM_08103	gene8082	258.772	239.557
CCM_06494	gene6474	258.628	281.642
CCM_05913	gene5896	258.164	267.558
CCM_07176	gene7156	257.349	285.162
CCM_01014	gene1011	256.465	259.228
CCM_03972	gene3959	256.33	285.065
CCM_01850	gene1843	255.262	279.678
CCM_02873	gene2864	255.191	245.174
CCM_00918	gene915	255.057	291.39
CCM_02943	gene2934	254.654	244.149
CCM_01226	gene1222	254.443	244.925
CCM_09124	gene9097	254.072	249.915
CCM_03295	gene3285	253.135	238.744
CCM_01426	gene1421	252.59	260.72
CCM_00979	gene976	251.919	269.515
CCM_00724	gene722	250.981	265.938
CCM_02222	gene2213	249.848	250.089
CCM_06280	gene6261	249.711	253.912
CCM_05364	gene5347	249.059	272.578
CCM_03802	gene3789	247.667	270.23
CCM_07028	gene7008	247.54	250.445
CCM_08689	gene8665	247.421	242.839
CCM_02682	gene2673	247.405	257.898
CCM_00897	gene895	247.193	291.455
CCM_05671	gene5654	247.152	222.732
CCM_08268	gene8246	246.764	209.258
CCM_09168	gene9141	246.435	251.775
CCM_02349	gene2340	246.418	267.013
CCM_06061	gene6042	245.785	241.817
CCM_05428	gene5411	245.78	246.638
CCM_04473	gene4461	245.485	276.611
CCM_01084	gene1081	245.214	246.717
CCM_05061	gene5046	245.145	249.247
CCM_03942	gene3929	244.294	215.243
CCM_08194	gene8173	243.794	223.341
CCM_04055	gene4042	243.567	258.426
CCM_05545	gene5528	243.356	267.774
CCM_05228	gene5212	243.19	232.799
CCM_06408	gene6388	242.932	179.048
CCM_08757	gene8732	242.915	254.944
CCM_04372	gene4360	242.767	244.138
CCM_02095	gene2088	242.511	249.399
CCM_01604	gene1598	242.067	269.526
CCM_08125	gene8104	241.493	234.105
CCM_00343	gene342	240.019	248.066
CCM_09070	gene9043	239.965	231.497
CCM_04534	gene4522	239.56	213.931
CCM_00414	gene413	239.233	217.521
CCM_08212	gene8190	238.747	241.528
CCM_01035	gene1032	237.866	261.89
CCM_01668	gene1662	237.778	257.759
CCM_05010	gene4995	236.948	232.177
CCM_01944	gene1937	236.821	190.226
CCM_03006	gene2997	235.764	241.729
CCM_04507	gene4495	235.504	165.046
CCM_05400	gene5383	235.395	245.045
CCM_05103	gene5088	235.245	252.155
CCM_07369	gene7349	234.539	237.17
CCM_05329	gene5312	234.381	228.545
CCM_06966	gene6946	234.183	244.826
CCM_07061	gene7041	233.654	244.171
CCM_09467	gene9439	233.479	239.308
CCM_09465	gene9437	233.06	252.708
CCM_08522	gene8499	232.671	223.056
CCM_01757	gene1751	232.31	213.571
CCM_03650	gene3640	232.223	209.026
CCM_03009	gene3000	232.209	259.846
CCM_08382	gene8360	231.674	237.992
CCM_02122	gene2114	231.25	265.329
CCM_00720	gene718	231.197	239.244
CCM_04093	gene4080	230.968	241.978
CCM_07410	gene7390	230.901	254.699
CCM_06983	gene6963	230.849	234.757
CCM_00434	gene433	230.499	208.985
CCM_03943	gene3930	230.461	208.481
CCM_04516	gene4504	229.707	257.942
CCM_06876	gene6856	229.328	232.749
CCM_00337	gene336	229.303	237.66
CCM_03515	gene3505	228.924	198.42
CCM_03821	gene3808	228.602	219.435
CCM_04799	gene4785	228.444	260.886
CCM_05087	gene5072	228.416	234.588
CCM_01059	gene1056	227.885	237.098
CCM_00468	gene467	227.825	233.907
CCM_03778	gene3765	226.968	313.135
CCM_06629	gene6610	226.76	209.189
CCM_08516	gene8493	226.582	214.01
CCM_05514	gene5497	226.502	207.352
CCM_03011	gene3002	226.164	221.253
CCM_05067	gene5052	225.977	187.742
CCM_06960	gene6940	225.469	252.469
CCM_04709	gene4695	225.076	269.882
CCM_05774	gene5757	224.92	220.514
CCM_05339	gene5322	224.902	234.404
CCM_08770	gene8745	224.838	202.041
CCM_06688	gene6671	224.794	215.764
CCM_05187	gene5171	224.649	212.807
CCM_07146	gene7126	224.349	247.092
CCM_03576	gene3566	224.002	196.627
CCM_07203	gene7183	223.676	231.988
CCM_02709	gene2700	223.559	187.598
CCM_04329	gene4317	223.517	211.116
CCM_06005	gene5989	222.965	221.336
CCM_00094	gene93	222.947	212.702
CCM_00114	gene113	222.653	251.707
CCM_08809	gene8784	222.616	257.235
CCM_06919	gene6899	222.351	214.349
CCM_09186	gene9159	222.186	265.515
CCM_08496	gene8473	222.108	236.916
CCM_00887	gene885	222.091	215.872
CCM_00209	gene208	221.904	216.866
CCM_09406	gene9379	221.675	232.958
CCM_00385	gene384	221.485	282.364
CCM_00259	gene258	221.322	230.838
CCM_07605	gene7586	221.212	222.272
CCM_09381	gene9354	221.094	196.277
CCM_00658	gene656	221.039	205.758
CCM_00145	gene144	220.466	218.102
CCM_01500	gene1495	220.454	241.918
CCM_06292	gene6273	220.269	224.021
CCM_06996	gene6976	220.003	179.729
CCM_03319	gene3309	219.904	209.412
CCM_00121	gene120	219.511	250.747
CCM_04004	gene3991	219.497	217.953
CCM_04770	gene4756	219.161	224.857
CCM_06323	gene6303	219.111	204.914
CCM_02455	gene2446	218.936	244.18
CCM_06116	gene6097	218.748	203.595
CCM_05712	gene5695	218.694	210.318
CCM_07996	gene7976	218.492	246.643
CCM_06770	gene6752	218.463	210.813
CCM_08104	gene8083	216.979	192.012
CCM_08945	gene8919	216.89	207.066
CCM_05366	gene5349	216.812	219.349
CCM_05156	gene5140	216.661	188.216
CCM_06500	gene6480	216.306	184.368
CCM_06377	gene6357	215.722	200.262
CCM_00189	gene188	215.441	203.856
CCM_05903	gene5886	214.864	236.268
CCM_02651	gene2642	214.803	235.06
CCM_05588	gene5571	214.72	217.326
CCM_09329	gene9302	214.528	207.883
CCM_01349	gene1344	214.488	269.859
CCM_01642	gene1636	214.378	186.672
CCM_03271	gene3261	214.374	200.039
CCM_05882	gene5865	214.11	202.55
CCM_03004	gene2995	214.016	211.039
CCM_06055	gene6036	213.942	215.744
CCM_08751	gene8726	212.938	225.846
CCM_03863	gene3850	212.469	207.412
CCM_02653	gene2644	211.877	217.265
CCM_09473	gene9445	211.774	197.982
CCM_03640	gene3630	211.746	229.37
CCM_02038	gene2031	211.705	204.305
CCM_08467	gene8444	211.684	188.014
CCM_03248	gene3238	211.378	193.949
CCM_02197	gene2188	211.321	186.577
CCM_02942	gene2933	210.383	220.594
CCM_01485	gene1480	210.324	198.032
CCM_03550	gene3540	210.171	240.664
CCM_00382	gene381	210.105	188.967
CCM_09280	gene9253	209.849	243.415
CCM_03486	gene3476	209.739	187.621
CCM_05470	gene5453	209.192	206.396
CCM_00018	gene17	209.042	202.12
CCM_01333	gene1328	208.694	203.483
CCM_09662	gene9634	208.45	207.106
CCM_09028	gene9002	208.381	192.083
CCM_06206	gene6187	208.338	210.534
CCM_04077	gene4064	208.066	163.29
CCM_03752	gene3739	207.356	205.019
CCM_07691	gene7671	207.324	213.155
CCM_01343	gene1338	207.128	246.104
CCM_01839	gene1832	206.925	213.105
CCM_05298	gene5281	206.804	206.179
CCM_02150	gene2142	206.528	236.199
CCM_07215	gene7195	206.459	165.23
CCM_00750	gene748	206.408	184.013
CCM_07034	gene7014	206.25	235.132
CCM_07654	gene7634	206.072	239.98
CCM_03352	gene3342	205.965	198.387
CCM_04702	gene4689	205.926	180.789
CCM_03401	gene3391	205.407	188.199
CCM_06090	gene6071	205.374	209.369
CCM_03228	gene3218	205.223	216.358
CCM_07341	gene7321	205.199	185.585
CCM_02131	gene2123	205.069	245.737
CCM_02732	gene2723	204.871	191.125
CCM_05076	gene5061	204.803	204.913
CCM_02340	gene2331	204.779	212.847
CCM_06692	gene6675	203.661	272.795
CCM_09198	gene9171	203.613	164.521
CCM_06150	gene6131	203.596	199.057
CCM_07387	gene7367	203.581	174.659
CCM_03292	gene3282	203.532	196.136
CCM_01191	gene1187	203.435	208.3
CCM_08823	gene8798	202.692	197.678
CCM_04832	gene4818	202.651	233.214
CCM_02577	gene2568	202.29	171.955
CCM_03463	gene3453	201.973	158.345
CCM_08049	gene8028	201.95	197.775
CCM_01092	gene1089	201.698	162.048
CCM_06861	gene6841	201.618	192.136
CCM_00157	gene156	201.55	202.332
CCM_01910	gene1903	200.884	201.206
CCM_08139	gene8118	200.869	256.451
CCM_08924	gene8899	200.869	201.737
CCM_03384	gene3374	200.617	190.659
CCM_07675	gene7655	199.88	207.604
CCM_08587	gene8563	198.522	228.157
CCM_03553	gene3543	198.44	173.923
CCM_05108	gene5093	197.945	215.319
CCM_05410	gene5393	197.914	199.228
CCM_00869	gene867	197.894	185.145
CCM_06551	gene6532	197.786	224.297
CCM_07633	gene7614	197.431	182.905
CCM_08132	gene8111	197.12	180.647
CCM_00554	gene553	197.021	226.173
CCM_01022	gene1019	196.907	217.669
CCM_06077	gene6058	196.864	204.667
CCM_03885	gene3872	196.509	200.331
CCM_01546	gene1541	196.464	177.115
CCM_02366	gene2357	196.417	198.99
CCM_07508	gene7488	196.347	179.692
CCM_03725	gene3713	196.314	197.044
CCM_01288	gene1283	196.073	174.807
CCM_01194	gene1190	195.308	199.912
CCM_05194	gene5178	195.271	198.248
CCM_01312	gene1307	195.173	170.271
CCM_00756	gene754	195.01	167.043
CCM_01331	gene1326	194.699	175.056
CCM_07732	gene7712	194.112	196.072
CCM_05954	gene5938	194.026	174.594
CCM_05683	gene5666	193.958	188.559
CCM_04975	gene4960	193.641	184.432
CCM_01637	gene1631	193.396	177.957
CCM_01016	gene1013	193.371	177.166
CCM_04946	gene4932	192.943	223.055
CCM_07130	gene7110	192.864	204.793
CCM_01212	gene1208	192.653	173.374
CCM_03492	gene3482	192.591	273.06
CCM_05662	gene5645	192	173.998
CCM_04981	gene4966	191.746	176.719
CCM_00134	gene133	191.718	164.558
CCM_01709	gene1703	191.578	210.61
CCM_03238	gene3228	191.463	193.481
CCM_02578	gene2569	190.732	354.215
CCM_08267	gene8245	190.494	182.671
CCM_02302	gene2293	190.493	161.73
CCM_09076	gene9049	190.053	193.268
CCM_08702	gene8678	189.739	199.934
CCM_00834	gene832	189.688	217.986
CCM_06951	gene6931	189.577	225.521
CCM_01484	gene1479	189.399	193.274
CCM_08947	gene8921	188.791	200.606
CCM_01460	gene1455	188.586	171.47
CCM_03938	gene3925	188.412	168.747
CCM_02837	gene2828	188.405	177.632
CCM_00205	gene204	188.255	196.523
CCM_01981	gene1974	187.752	180.265
CCM_00332	gene331	187.743	193.016
CCM_04062	gene4049	187.577	209.154
CCM_00601	gene600	186.9	178.901
CCM_08168	gene8147	186.711	178.531
CCM_01542	gene1537	186.646	226.23
CCM_08128	gene8107	186.321	213.645
CCM_00961	gene958	186.07	174.807
CCM_05663	gene5646	186	164.968
CCM_03586	gene3576	185.505	201.922
CCM_01128	gene1124	185.455	191.028
CCM_06747	gene6729	185.317	165.296
CCM_02523	gene2514	185.172	187.44
CCM_05415	gene5398	184.664	168.81
CCM_04665	gene4652	184.664	162.508
CCM_00165	gene164	184.348	219.648
CCM_03955	gene3942	184.059	168.387
CCM_04598	gene4586	184.033	187.476
CCM_03174	gene3165	183.93	163.572
CCM_06642	gene6623	183.871	198.538
CCM_01627	gene1621	183.712	179.3
CCM_03188	gene3178	183.653	192.224
CCM_05842	gene5825	183.581	109.219
CCM_08533	gene8510	183.539	167.987
CCM_09077	gene9050	183.326	165.827
CCM_05812	gene5795	183.237	174.293
CCM_02243	gene2234	182.982	165.303
CCM_08280	gene8258	182.868	196.255
CCM_08753	gene8728	182.526	180.977
CCM_00925	gene922	182.349	189.287
CCM_08626	gene8602	182.285	165.336
CCM_07312	gene7292	182.211	178.212
CCM_07188	gene7168	181.969	180.871
CCM_04441	gene4429	181.823	171.853
CCM_03680	gene3668	181.754	161.259
CCM_02008	gene2001	181.49	185.506
CCM_05394	gene5377	181.429	203.945
CCM_06170	gene6151	181.241	198.312
CCM_00383	gene382	181.013	168.895
CCM_06721	gene6704	180.942	185.659
CCM_05191	gene5175	180.902	171.632
CCM_08721	gene8697	180.722	168.047
CCM_04442	gene4430	180.627	181.907
CCM_02034	gene2027	180.624	193.774
CCM_06281	gene6262	180.56	200.817
CCM_01779	gene1773	180.382	175.275
CCM_02579	gene2570	180.307	232.736
CCM_04514	gene4502	180.3	171.036
CCM_08195	gene8174	180.294	201.242
CCM_05218	gene5202	180.216	171.311
CCM_05643	gene5626	180.087	156.496
CCM_09017	gene8991	179.978	151.133
CCM_07104	gene7084	179.929	170.547
CCM_06686	gene6669	179.871	175.29
CCM_07711	gene7691	179.829	234.408
CCM_05818	gene5801	179.778	183.8
CCM_06235	gene6216	179.398	184.334
CCM_07483	gene7463	179.35	189.289
CCM_04703	gene4690	179.323	177.411
CCM_02207	gene2198	179.198	158.34
CCM_04685	gene4672	179.073	171.23
CCM_05586	gene5569	178.885	189.367
CCM_07107	gene7087	178.715	172.828
CCM_09377	gene9350	178.519	164.345
CCM_03810	gene3797	178.472	128.701
CCM_08759	gene8734	178.186	180.239
CCM_02341	gene2332	177.935	171.558
CCM_03912	gene3899	177.766	163.665
CCM_00544	gene543	177.692	184.99
CCM_07450	gene7430	177.618	176.834
CCM_02597	gene2588	177.528	150.016
CCM_04067	gene4054	177.512	150.971
CCM_03304	gene3294	177.104	187.533
CCM_06999	gene6979	176.946	187.1
CCM_00200	gene199	176.706	188.909
CCM_06469	gene6449	176.616	141.649
CCM_09635	gene9607	176.423	158.403
CCM_02219	gene2210	176.198	187.238
CCM_08817	gene8792	176.088	170.226
CCM_06637	gene6618	176.017	182.452
CCM_07887	gene7867	175.901	178.456
CCM_06681	gene6662	175.811	163.934
CCM_02582	gene2573	175.766	160.625
CCM_00984	gene981	175.715	158.284
CCM_04431	gene4419	175.156	162.456
CCM_05381	gene5364	174.944	233.703
CCM_06432	gene6412	174.605	166.801
CCM_02954	gene2945	174.576	169.539
CCM_03211	gene3201	174.48	166.356
CCM_03733	gene3720	174.397	158.498
CCM_05946	gene5930	174.392	175.498
CCM_00396	gene395	174.314	159.002
CCM_09200	gene9173	174.174	158.702
CCM_01798	gene1792	174.154	171.322
CCM_05796	gene5779	173.866	165.837
CCM_01655	gene1649	173.837	160.41
CCM_01291	gene1286	173.304	166.341
CCM_07859	gene7839	173.083	164.442
CCM_01410	gene1405	173.008	138.761
CCM_08173	gene8152	172.826	213.009
CCM_02345	gene2336	172.701	147.249
CCM_01636	gene1630	172.61	147.758
CCM_03617	gene3607	172.487	168.084
CCM_04891	gene4877	172.224	184.947
CCM_05118	gene5103	172.208	145.572
CCM_04584	gene4572	172.202	154.29
CCM_01317	gene1312	172.126	182.542
CCM_00774	gene772	171.725	187.963
CCM_05496	gene5479	171.559	166.439
CCM_07015	gene6995	171.262	175.08
CCM_03961	gene3948	170.981	190.075
CCM_01982	gene1975	170.739	179.562
CCM_04816	gene4802	170.603	199.993
CCM_05652	gene5635	170.566	168.146
CCM_06138	gene6119	170.459	163.538
CCM_02470	gene2461	170.387	163.048
CCM_04436	gene4424	170.077	143.051
CCM_00262	gene261	170.016	171.323
CCM_02839	gene2830	169.796	148.3
CCM_05963	gene5947	169.544	178.525
CCM_07847	gene7827	169.527	251.01
CCM_02770	gene2761	169.527	173.118
CCM_04171	gene4158	169.193	175.903
CCM_01193	gene1189	169.056	152.762
CCM_00215	gene214	168.521	204.621
CCM_04812	gene4798	168.419	164.682
CCM_02227	gene2218	168.354	165.682
CCM_04192	gene4179	168.241	181.825
CCM_04242	gene4230	168.182	158.558
CCM_07705	gene7685	168.13	196.784
CCM_04871	gene4857	168.037	220.198
CCM_06039	gene6022	167.959	168.214
CCM_01638	gene1632	167.909	160.544
CCM_02371	gene2362	167.857	155.317
CCM_06819	gene6799	167.506	187.611
CCM_09064	gene9037	167.456	156.384
CCM_03416	gene3406	167.422	162.658
CCM_08669	gene8645	167.134	119.825
CCM_04505	gene4493	167.127	163.34
CCM_01968	gene1961	167.095	154.573
CCM_00707	gene705	167.028	184.183
CCM_01623	gene1617	166.936	135.627
CCM_01371	gene1366	166.89	184.738
CCM_04987	gene4972	166.806	150.954
CCM_03797	gene3784	166.802	163.329
CCM_05031	gene5016	166.265	202.058
CCM_03307	gene3297	165.752	160.941
CCM_05854	gene5837	165.706	161.333
CCM_05482	gene5465	165.448	178.178
CCM_05513	gene5496	165.428	170.013
CCM_02430	gene2421	165.244	145.485
CCM_02913	gene2904	165.09	165.172
CCM_00354	gene353	164.936	168.64
CCM_03332	gene3322	164.791	158.191
CCM_07785	gene7765	164.602	141.933
CCM_06226	gene6207	164.458	148.644
CCM_06768	gene6750	164.436	141.429
CCM_01281	gene1276	164.388	154.735
CCM_05741	gene5724	164.349	140.768
CCM_07295	gene7275	164.107	157.485
CCM_02282	gene2273	164.107	181.942
CCM_09380	gene9353	164.101	149.368
CCM_00649	gene647	164.081	172.255
CCM_07582	gene7563	164.012	161.302
CCM_07489	gene7469	163.908	170.454
CCM_03986	gene3973	163.711	148.747
CCM_00747	gene745	163.572	187.231
CCM_09207	gene9180	163.466	136.685
CCM_05455	gene5438	163.356	170.82
CCM_08914	gene8889	163.335	173.655
CCM_06970	gene6950	163.244	250.376
CCM_01232	gene1228	163.234	168.309
CCM_02266	gene2257	163.123	190.137
CCM_04787	gene4773	163.012	143.754
CCM_05007	gene4992	162.943	157.369
CCM_08226	gene8204	162.808	139.221
CCM_06769	gene6751	162.628	170.666
CCM_07379	gene7359	162.448	166.15
CCM_03391	gene3381	162.373	182.777
CCM_00938	gene935	162.161	178.453
CCM_01216	gene1212	162.15	153.795
CCM_07442	gene7422	162.143	154.546
CCM_01930	gene1923	162.056	151.237
CCM_00663	gene661	161.824	189.495
CCM_02549	gene2540	161.659	154.894
CCM_06512	gene6492	161.631	164.308
CCM_08766	gene8741	161.396	190.685
CCM_09637	gene9609	161.102	182.353
CCM_04472	gene4460	160.873	176.327
CCM_08169	gene8148	160.81	141.044
CCM_03135	gene3126	160.725	134.593
CCM_04711	gene4697	160.713	161.701
CCM_00341	gene340	160.57	174.232
CCM_02132	gene2124	160.441	163.895
CCM_05376	gene5359	160.415	179.505
CCM_05395	gene5378	160.413	147.361
CCM_08044	gene8023	160.376	127.39
CCM_08161	gene8140	160.344	188.754
CCM_02006	gene1999	160.227	168.956
CCM_05803	gene5786	160.194	140.907
CCM_03137	gene3128	160.161	152.781
CCM_01079	gene1076	160.124	166.416
CCM_08157	gene8136	160.084	154.03
CCM_06641	gene6622	159.799	164.609
CCM_04284	gene4272	159.672	133.685
CCM_06609	gene6590	159.67	155.539
CCM_06127	gene6108	159.591	195.18
CCM_00665	gene663	159.554	177.669
CCM_00703	gene701	159.426	168.353
CCM_08453	gene8430	159.135	155.492
CCM_05450	gene5433	159.023	242.313
CCM_08584	gene8560	158.981	147.501
CCM_09292	gene9265	158.801	162.133
CCM_04449	gene4437	158.715	149.101
CCM_01156	gene1152	158.681	181.262
CCM_00096	gene95	158.663	157.26
CCM_02909	gene2900	158.54	151.301
CCM_00837	gene835	158.501	156.847
CCM_05907	gene5890	158.453	176.544
CCM_05817	gene5800	158.315	162.348
CCM_08529	gene8506	158.287	153.236
CCM_00464	gene463	158.204	150.449
CCM_00110	gene109	158.115	157.105
CCM_08235	gene8213	157.996	173.913
CCM_05487	gene5470	157.646	202.466
CCM_01980	gene1973	157.422	139.217
CCM_07944	gene7924	157.29	168.667
CCM_04712	gene4698	157.043	149.067
CCM_05631	gene5614	156.889	148.828
CCM_06219	gene6200	156.692	142.66
CCM_06655	gene6636	156.607	192.823
CCM_01558	gene1553	156.492	156.008
CCM_09234	gene9207	156.46	170.591
CCM_09069	gene9042	156.416	149.195
CCM_07137	gene7117	156.157	150.859
CCM_00444	gene443	156.141	144.782
CCM_02607	gene2598	156.089	168.304
CCM_03595	gene3585	155.858	254.277
CCM_00292	gene291	155.841	151.51
CCM_06949	gene6929	155.668	145.59
CCM_01457	gene1452	155.518	164.63
CCM_02716	gene2707	155.509	145.676
CCM_04392	gene4380	155.473	145.194
CCM_03314	gene3304	155.467	171.77
CCM_01539	gene1534	155.331	160.697
CCM_02033	gene2026	154.102	176.605
CCM_02898	gene2889	154.063	139.119
CCM_03454	gene3444	153.983	132.233
CCM_06572	gene6553	153.886	162.794
CCM_03387	gene3377	153.843	133.514
CCM_03173	gene3164	153.794	138.006
CCM_07136	gene7116	153.634	145.776
CCM_01320	gene1315	153.453	131.044
CCM_08494	gene8471	153.406	138.449
CCM_08367	gene8345	153.273	178.872
CCM_04072	gene4059	153.103	177.288
CCM_01996	gene1989	152.962	177.967
CCM_08562	gene8538	152.913	170.433
CCM_06262	gene6243	152.89	169.233
CCM_04557	gene4545	152.664	160.772
CCM_05214	gene5198	152.616	149.732
CCM_01377	gene1372	152.585	162.917
CCM_07699	gene7679	152.571	138.733
CCM_02558	gene2549	152.188	125.887
CCM_05098	gene5083	151.941	142.449
CCM_03290	gene3280	151.861	174.283
CCM_00770	gene768	151.698	127.115
CCM_02029	gene2022	151.605	165.154
CCM_00732	gene730	151.519	153.434
CCM_05475	gene5458	151.499	137.156
CCM_01321	gene1316	151.42	133.475
CCM_08954	gene8928	151.3	152.673
CCM_01198	gene1194	151.272	114.993
CCM_04760	gene4746	151.051	165.403
CCM_03136	gene3127	150.981	204.336
CCM_05542	gene5525	150.878	147.109
CCM_09146	gene9119	150.735	149.032
CCM_06331	gene6311	150.579	171.034
CCM_05448	gene5431	150.447	151.671
CCM_01793	gene1787	150.105	148.45
CCM_06264	gene6245	150.033	150.864
CCM_00445	gene444	149.989	139.792
CCM_03945	gene3932	149.774	146.904
CCM_08617	gene8593	149.652	152.307
CCM_01222	gene1218	149.614	154.437
CCM_03915	gene3902	149.251	148.533
CCM_05377	gene5360	149.131	155.207
CCM_05606	gene5589	149.074	155.452
CCM_05759	gene5742	149.034	146.057
CCM_00895	gene893	148.808	136.373
CCM_00122	gene121	148.784	179.727
CCM_08237	gene8215	148.692	164.543
CCM_02903	gene2894	148.267	146.588
CCM_05096	gene5081	148.083	183.255
CCM_08308	gene8286	148.054	162.608
CCM_03450	gene3440	147.731	147.354
CCM_05200	gene5184	147.514	123.2
CCM_09474	gene9446	147.428	155.719
CCM_05570	gene5553	147.365	157.255
CCM_05050	gene5035	147.352	139.924
CCM_03364	gene3354	147.3	146.766
CCM_02527	gene2518	147.231	182.934
CCM_08827	gene8802	147	140.68
CCM_01091	gene1088	146.868	151.065
CCM_05558	gene5541	146.756	149.92
CCM_00285	gene284	146.674	169.066
CCM_09367	gene9340	146.581	147.999
CCM_02686	gene2677	146.526	145.75
CCM_01838	gene1831	146.258	146.446
CCM_01858	gene1851	146.155	156.588
CCM_00635	gene634	146.095	159.423
CCM_03172	gene3163	146.051	171.277
CCM_05984	gene5968	146.041	135.744
CCM_04737	gene4723	145.799	140.135
CCM_05792	gene5775	145.699	143.522
CCM_09669	gene9641	145.415	141.368
CCM_01796	gene1790	145.36	148.915
CCM_08691	gene8667	145.324	152.504
CCM_00340	gene339	145.281	240.124
CCM_07634	gene7615	145.233	155.042
CCM_06488	gene6468	145.206	135.644
CCM_02288	gene2279	145.062	160.946
CCM_05500	gene5483	145.021	144.594
CCM_09664	gene9636	144.937	232.211
CCM_02667	gene2658	144.927	131.65
CCM_02492	gene2483	144.89	164.313
CCM_05628	gene5611	144.843	144.632
CCM_03719	gene3707	144.73	134.424
CCM_00560	gene559	144.706	141.871
CCM_05856	gene5839	144.655	152.666
CCM_05248	gene5232	144.632	147.738
CCM_05292	gene5275	144.608	141.714
CCM_01630	gene1624	144.604	153.521
CCM_01224	gene1220	144.495	131.188
CCM_05064	gene5049	144.406	133.209
CCM_05095	gene5080	144.402	144.676
CCM_04757	gene4743	144.296	165.876
CCM_07447	gene7427	144.096	139.235
CCM_04517	gene4505	144.091	156.681
CCM_04002	gene3989	144.029	157.119
CCM_08433	gene8411	143.74	142.948
CCM_00949	gene946	143.624	133.976
CCM_02046	gene2039	143.455	126.951
CCM_09599	gene9571	143.446	152.14
CCM_06639	gene6620	143.431	139.218
CCM_01898	gene1891	143.278	170.21
CCM_00237	gene236	143.272	143.37
CCM_02285	gene2276	143.027	153.452
CCM_02935	gene2926	142.922	139.904
CCM_04656	gene4643	142.807	154.417
CCM_04958	gene4943	142.529	151.079
CCM_03715	gene3703	142.503	187.134
CCM_03880	gene3867	142.354	140.614
CCM_00124	gene123	142.297	134.177
CCM_07366	gene7346	142.141	151.567
CCM_01177	gene1173	142.015	142.815
CCM_00210	gene209	141.981	146.828
CCM_03516	gene3506	141.955	141.261
CCM_04519	gene4507	141.657	132.042
CCM_01820	gene1814	141.492	147.819
CCM_07397	gene7377	141.377	115.487
CCM_04272	gene4260	141.356	149.148
CCM_01515	gene1510	141.234	136.765
CCM_07663	gene7643	141.22	179.223
CCM_06798	gene6778	140.956	102.507
CCM_07076	gene7056	140.927	136.838
CCM_02720	gene2711	140.833	127.831
CCM_01751	gene1745	140.754	147.47
CCM_01979	gene1972	140.748	137.943
CCM_06269	gene6250	140.655	171.964
CCM_04300	gene4288	140.602	158.225
CCM_06793	gene6773	140.443	141.028
CCM_02760	gene2751	140.234	147.381
CCM_09615	gene9587	140.191	147.085
CCM_03706	gene3694	139.513	138.585
CCM_03777	gene3764	139.397	127.207
CCM_04328	gene4316	139.287	172.654
CCM_04008	gene3995	139.249	161.827
CCM_06535	gene6516	138.97	182.422
CCM_08083	gene8062	138.929	145.427
CCM_04228	gene4216	138.828	163.9
CCM_00749	gene747	138.811	122.74
CCM_07892	gene7872	138.804	157.328
CCM_05875	gene5858	138.542	119.802
CCM_02999	gene2990	138.353	129.192
CCM_02483	gene2474	138.269	137.152
CCM_04127	gene4114	138.265	147.577
CCM_02232	gene2223	138.246	144.862
CCM_04268	gene4256	138.126	113.716
CCM_00862	gene860	138.112	118.063
CCM_03303	gene3293	138.109	135.932
CCM_07468	gene7448	138.003	139.723
CCM_03269	gene3259	137.92	131.597
CCM_03518	gene3508	137.766	136.011
CCM_07332	gene7312	137.725	136.443
CCM_08803	gene8778	137.523	145.006
CCM_03749	gene3736	137.455	158.614
CCM_00948	gene945	137.352	125.846
CCM_05823	gene5806	137.239	136.103
CCM_04715	gene4701	137.106	147.278
CCM_00394	gene393	136.912	116.463
CCM_02074	gene2067	136.884	163.68
CCM_07479	gene7459	136.837	139.54
CCM_09193	gene9166	136.722	119.422
CCM_03131	gene3122	136.639	139.154
CCM_00022	gene21	136.618	147.205
CCM_03317	gene3307	136.532	146.209
CCM_09643	gene9615	136.471	161.385
CCM_01000	gene997	136.424	126.329
CCM_09536	gene9508	136.391	140.236
CCM_06594	gene6575	136.306	132.942
CCM_03927	gene3914	136.268	115.716
CCM_06850	gene6830	136.136	118.14
CCM_05321	gene5304	135.856	137.232
CCM_03645	gene3635	135.744	123.194
CCM_08390	gene8368	135.683	164.576
CCM_07816	gene7796	135.594	132.492
CCM_00978	gene975	135.4	128.502
CCM_08754	gene8729	135.341	123.742
CCM_06922	gene6902	135.285	137.508
CCM_05701	gene5684	135.252	146.345
CCM_02319	gene2310	135.149	123.792
CCM_00705	gene703	134.897	129.158
CCM_08712	gene8688	134.852	133.976
CCM_01237	gene1233	134.852	125.993
CCM_00023	gene22	134.804	124.982
CCM_05111	gene5096	134.738	151.48
CCM_02983	gene2974	134.683	130.744
CCM_05283	gene5267	134.456	135.183
CCM_06882	gene6862	134.026	127.597
CCM_02252	gene2243	133.972	150.442
CCM_02626	gene2617	133.739	151.357
CCM_04945	gene4931	133.637	139.006
CCM_03249	gene3239	133.603	134.551
CCM_06007	gene5991	133.436	121.029
CCM_06189	gene6170	133.323	122.777
CCM_06674	gene6655	133.313	127.152
CCM_06979	gene6959	133.301	120.488
CCM_06087	gene6068	133.043	142.608
CCM_03485	gene3475	132.906	183.145
CCM_05498	gene5481	132.792	140.77
CCM_09680	gene6667	132.679	108.719
CCM_05651	gene5634	132.542	134.383
CCM_05243	gene5227	132.507	154.638
CCM_05664	gene5647	132.471	123.826
CCM_07497	gene7477	132.466	130.217
CCM_07074	gene7054	132.396	129.457
CCM_02534	gene2525	132.326	149.118
CCM_04522	gene4510	132.263	153.275
CCM_07983	gene7963	132.202	111.009
CCM_01640	gene1634	132.144	130.75
CCM_01750	gene1744	132.114	135.991
CCM_05326	gene5309	132.051	130.997
CCM_02212	gene2203	131.993	136.761
CCM_07700	gene7680	131.784	140.401
CCM_03109	gene3100	131.709	159.874
CCM_00016	gene15	131.682	131.711
CCM_07487	gene7467	131.639	127.8
CCM_01545	gene1540	131.638	126.371
CCM_05640	gene5623	131.562	129.994
CCM_02972	gene2963	131.475	138.268
CCM_05533	gene5516	131.441	134.518
CCM_04922	gene4908	131.375	143.063
CCM_07184	gene7164	131.254	137.537
CCM_02554	gene2545	131.219	117.787
CCM_02048	gene2041	130.997	120.264
CCM_06980	gene6960	130.702	152.279
CCM_02441	gene2432	130.464	146.055
CCM_02431	gene2422	130.384	134.802
CCM_06064	gene6045	130.347	129.64
CCM_05976	gene5960	130.329	164.486
CCM_00151	gene150	130.325	124.295
CCM_05996	gene5980	130.247	141.738
CCM_02365	gene2356	130.194	138.513
CCM_00553	gene552	129.787	143.989
CCM_04477	gene4465	129.655	125.948
CCM_05761	gene5744	129.605	136.011
CCM_05750	gene5733	129.476	139.464
CCM_06749	gene6731	129.439	122.175
CCM_00196	gene195	129.422	131.626
CCM_07519	gene7499	129.337	115.872
CCM_04452	gene4440	129.316	116.777
CCM_05102	gene5087	129.173	138.686
CCM_08735	gene8710	129.054	133.896
CCM_02615	gene2606	128.9	113.781
CCM_01378	gene1373	128.791	113.88
CCM_05005	gene4990	128.774	128.252
CCM_08748	gene8723	128.77	122.638
CCM_08560	gene8536	128.67	119.846
CCM_06491	gene6471	128.571	140.508
CCM_08111	gene8090	128.513	123.163
CCM_01844	gene1837	128.42	115.659
CCM_01495	gene1490	128.381	153.313
CCM_07267	gene7247	128.351	130.505
CCM_02213	gene2204	128.177	116.05
CCM_09252	gene9225	128.024	121.782
CCM_05134	gene5119	127.991	129.34
CCM_06673	gene6654	127.883	123.285
CCM_00977	gene974	127.785	131.365
CCM_08556	gene8533	127.717	112.778
CCM_00731	gene729	127.581	116.521
CCM_04323	gene4311	127.551	130.42
CCM_03221	gene3211	127.438	123.187
CCM_00877	gene875	127.386	125.985
CCM_07481	gene7461	127.324	129.441
CCM_07330	gene7310	127.305	124.189
CCM_01129	gene1125	127.191	141.313
CCM_05121	gene5106	127.107	126.959
CCM_08934	gene8909	126.961	134.751
CCM_07010	gene6990	126.957	136.724
CCM_01382	gene1377	126.947	114.36
CCM_01662	gene1656	126.911	127.684
CCM_00870	gene868	126.909	123.939
CCM_07709	gene7689	126.834	118.647
CCM_00930	gene927	126.724	122.709
CCM_08661	gene8637	126.669	139.067
CCM_02239	gene2230	126.476	126.25
CCM_02434	gene2425	126.467	119.491
CCM_08542	gene8519	126.451	117.839
CCM_07132	gene7112	126.44	126.749
CCM_02764	gene2755	126.198	104.139
CCM_00709	gene707	126.17	133.203
CCM_08475	gene8452	126.102	130.914
CCM_01841	gene1834	125.836	111.519
CCM_08834	gene8809	125.779	148.31
CCM_05680	gene5663	125.564	140.398
CCM_07593	gene7574	125.202	122.866
CCM_03505	gene3495	125.1	104.089
CCM_04907	gene4893	125.033	136.855
CCM_01673	gene1667	125.03	124.012
CCM_04469	gene4457	124.918	108.144
CCM_00540	gene539	124.898	119.09
CCM_04779	gene4765	124.604	107.198
CCM_05495	gene5478	124.515	128.259
CCM_08112	gene8091	124.314	111.241
CCM_00080	gene79	124.272	121.254
CCM_08738	gene8713	124.269	103.045
CCM_01374	gene1369	124.068	125.376
CCM_06484	gene6464	123.97	106.359
CCM_05822	gene5805	123.813	124.201
CCM_06827	gene6807	123.811	130.857
CCM_01840	gene1833	123.77	173.106
CCM_05566	gene5549	123.756	120.662
CCM_04412	gene4400	123.748	119.192
CCM_00221	gene220	123.715	130.225
CCM_04642	gene4629	123.691	119.007
CCM_03464	gene3454	123.632	114.191
CCM_05059	gene5044	123.532	122.006
CCM_00159	gene158	123.527	117.489
CCM_09383	gene9356	123.421	138.183
CCM_03152	gene3143	123.335	127.369
CCM_00266	gene265	123.322	126.244
CCM_07889	gene7869	123.085	117.971
CCM_08032	gene8011	123.084	124.364
CCM_07883	gene7863	123.009	131.156
CCM_07469	gene7449	122.957	124.807
CCM_00125	gene124	122.794	121.804
CCM_01185	gene1181	122.56	101.125
CCM_07157	gene7137	122.526	140.749
CCM_08336	gene8314	122.513	139.263
CCM_05557	gene5540	122.505	106.122
CCM_06693	gene6676	122.478	120.579
CCM_03118	gene3109	122.448	119.956
CCM_05589	gene5572	122.405	121.04
CCM_05699	gene5682	122.248	113.927
CCM_07815	gene7795	122.221	144.668
CCM_04209	gene4197	122.123	133.877
CCM_04999	gene4984	122.057	128.742
CCM_00342	gene341	121.94	135.361
CCM_06787	gene6767	121.874	118.79
CCM_07404	gene7384	121.834	120.174
CCM_04864	gene4850	121.784	134.77
CCM_02210	gene2201	121.65	116.673
CCM_05440	gene5423	121.57	120.005
CCM_09302	gene9275	121.275	122.736
CCM_01111	gene1108	121.195	136.725
CCM_01021	gene1018	121.171	118.162
CCM_02863	gene2854	121.169	125.291
CCM_00694	gene692	121.149	121.447
CCM_03377	gene3367	120.991	107.211
CCM_00806	gene804	120.823	133.316
CCM_00225	gene224	120.779	116.14
CCM_01060	gene1057	120.624	121.612
CCM_03397	gene3387	120.526	133.802
CCM_00778	gene776	120.513	132.482
CCM_07393	gene7373	120.467	125.187
CCM_07268	gene7248	120.44	121.044
CCM_06878	gene6858	120.424	126.74
CCM_06140	gene6121	120.42	122.328
CCM_06227	gene6208	120.407	118.034
CCM_04319	gene4307	120.4	119.392
CCM_06293	gene6274	120.368	131.555
CCM_04620	gene4607	120.334	112.611
CCM_02247	gene2238	120.31	116.311
CCM_04479	gene4467	120.306	113.144
CCM_08797	gene8772	120.298	123.958
CCM_06159	gene6140	120.083	110.275
CCM_02191	gene2182	120.08	132.482
CCM_00986	gene983	119.872	108.504
CCM_07430	gene7410	119.85	115.202
CCM_05168	gene5152	119.786	122.896
CCM_00040	gene39	119.633	109.542
CCM_02413	gene2404	119.623	127.339
CCM_04879	gene4865	119.385	115.052
CCM_01917	gene1910	119.348	129.337
CCM_09413	gene9386	119.304	106.684
CCM_07805	gene7785	119.206	101.872
CCM_06815	gene6795	119.191	114.879
CCM_00366	gene365	119.183	131.242
CCM_08546	gene8523	119.163	135.136
CCM_04036	gene4023	118.97	120.911
CCM_04459	gene4447	118.82	118.801
CCM_07871	gene7851	118.763	118.073
CCM_03388	gene3378	118.721	130.592
CCM_07062	gene7042	118.696	133.375
CCM_03711	gene3699	118.695	114.837
CCM_02896	gene2887	118.387	116.749
CCM_09155	gene9128	118.329	120.734
CCM_00766	gene764	118.254	101.633
CCM_04031	gene4018	118.075	125.716
CCM_07222	gene7202	118.04	108.973
CCM_09293	gene9266	117.762	114.136
CCM_03383	gene3373	117.704	111.251
CCM_04512	gene4500	117.641	113.245
CCM_08657	gene8633	117.505	121.514
CCM_04347	gene4335	117.47	109.16
CCM_03901	gene3888	117.431	103.483
CCM_01951	gene1944	117.401	118.245
CCM_02991	gene2982	117.273	111.35
CCM_00313	gene312	117.269	108.87
CCM_00310	gene309	117.261	119.632
CCM_03354	gene3344	117.039	109.889
CCM_03430	gene3420	116.933	138.387
CCM_07777	gene7757	116.828	109.256
CCM_03579	gene3569	116.548	149.036
CCM_06598	gene6579	116.489	110.111
CCM_00033	gene32	116.39	122.083
CCM_02659	gene2650	116.354	110.932
CCM_07311	gene7291	116.339	108.237
CCM_06223	gene6204	116.335	131.865
CCM_06483	gene6463	116.326	100.132
CCM_02458	gene2449	116.284	118.686
CCM_07346	gene7326	116.24	126.525
CCM_07095	gene7075	116.105	138.62
CCM_06884	gene6864	116.099	105.391
CCM_01268	gene1263	116.037	111.445
CCM_04235	gene4223	116.016	120.616
CCM_02928	gene2919	115.829	111.905
CCM_07438	gene7418	115.681	116.801
CCM_05590	gene5573	115.664	117.181
CCM_03176	gene3167	115.652	125.555
CCM_01656	gene1650	115.582	102.042
CCM_01190	gene1186	115.523	108.724
CCM_00818	gene816	115.364	113.643
CCM_03466	gene3456	115.355	127.939
CCM_06626	gene6607	115.313	112.352
CCM_01836	gene1829	115.247	116.823
CCM_03744	gene3731	115.212	115.326
CCM_02312	gene2303	115.044	127.802
CCM_01704	gene1698	114.888	106.985
CCM_03320	gene3310	114.879	118.108
CCM_01476	gene1471	114.864	102.559
CCM_04562	gene4550	114.827	122.298
CCM_06959	gene6939	114.747	107.66
CCM_05170	gene5154	114.706	110.075
CCM_06886	gene6866	114.705	109.286
CCM_06344	gene6324	114.679	117.813
CCM_03153	gene3144	114.621	119.232
CCM_04282	gene4270	114.601	117.849
CCM_09589	gene9561	114.433	115.84
CCM_02522	gene2513	114.341	136.039
CCM_00331	gene330	114.17	123.781
CCM_06670	gene6651	114.148	102.377
CCM_00253	gene252	114.133	107.847
CCM_07139	gene7119	114.121	152.629
CCM_01314	gene1309	114.106	116.817
CCM_08493	gene8470	113.912	113.641
CCM_01303	gene1298	113.854	120.259
CCM_08524	gene8501	113.847	116.463
CCM_01099	gene1096	113.836	129.441
CCM_03250	gene3240	113.774	135.931
CCM_00661	gene659	113.732	114.65
CCM_00020	gene19	113.686	141.03
CCM_03272	gene3262	113.639	117.762
CCM_03596	gene3586	113.639	124.197
CCM_01708	gene1702	113.577	105.741
CCM_09351	gene9324	113.574	104.067
CCM_01950	gene1943	113.5	104.282
CCM_03854	gene3841	113.485	100.988
CCM_00129	gene128	113.476	112.197
CCM_06901	gene6881	113.441	135.58
CCM_09362	gene9335	113.312	117.069
CCM_07831	gene7811	113.304	105.352
CCM_00083	gene82	113.257	117.544
CCM_06651	gene6632	113.221	113.462
CCM_00462	gene461	113.113	131.119
CCM_01025	gene1022	112.889	113.819
CCM_04130	gene4117	112.884	107.049
CCM_02858	gene2849	112.756	102.713
CCM_06283	gene6264	112.658	117.506
CCM_01049	gene1046	112.619	120.824
CCM_03907	gene3894	112.482	103.307
CCM_00288	gene287	112.447	107.074
CCM_03795	gene3782	112.2	108.363
CCM_01213	gene1209	112.11	110.32
CCM_07209	gene7189	111.987	108.338
CCM_03368	gene3358	111.928	110.199
CCM_02278	gene2269	111.827	115.666
CCM_06875	gene6855	111.721	132.765
CCM_09577	gene9549	111.626	103.046
CCM_08293	gene8271	111.58	116.709
CCM_04094	gene4081	111.281	105.52
CCM_03994	gene3981	111.221	119.045
CCM_06833	gene6813	111.199	110.788
CCM_03957	gene3944	111.189	100.392
CCM_05911	gene5894	111.159	102.191
CCM_09451	gene9424	111.158	102.969
CCM_03439	gene3429	111.153	111.846
CCM_08138	gene8117	111.116	111.111
CCM_03681	gene3669	110.977	112.001
CCM_01621	gene1615	110.962	107.021
CCM_02040	gene2033	110.875	121.675
CCM_09313	gene9286	110.841	117.229
CCM_04521	gene4509	110.728	102.875
CCM_08295	gene8273	110.697	112.945
CCM_01724	gene1718	110.594	117.014
CCM_02628	gene2619	110.592	110.732
CCM_00415	gene414	110.498	115.222
CCM_07946	gene7926	110.489	124.242
CCM_06379	gene6359	110.452	109.855
CCM_04518	gene4506	110.419	115.698
CCM_09432	gene9405	110.389	117.49
CCM_08003	gene7983	110.267	101.787
CCM_09449	gene9422	110.261	108.009
CCM_07039	gene7019	110.136	107.581
CCM_04826	gene4812	110.069	122.236
CCM_04200	gene4188	110.052	121.235
CCM_02142	gene2134	109.947	107.538
CCM_06921	gene6901	109.912	102.722
CCM_01105	gene1102	109.689	103.732
CCM_00991	gene988	109.666	104.531
CCM_02961	gene2952	109.664	104.676
CCM_00681	gene679	109.581	128.28
CCM_01695	gene1689	109.567	108.958
CCM_01633	gene1627	109.522	107.722
CCM_03326	gene3316	109.5	116.326
CCM_08340	gene8318	109.479	115.058
CCM_00922	gene919	109.162	109.356
CCM_07213	gene7193	109.043	119.481
CCM_01444	gene1439	108.925	121.969
CCM_01008	gene1005	108.859	108.937
CCM_05523	gene5506	108.791	111.134
CCM_03259	gene3249	108.757	105.824
CCM_02028	gene2021	108.748	132.084
CCM_09333	gene9306	108.655	105.267
CCM_03521	gene3511	108.642	102.363
CCM_04523	gene4511	108.578	108.567
CCM_03043	gene3034	108.342	101.456
CCM_09683	gene4185	108.266	125.428
CCM_02205	gene2196	108.053	114.396
CCM_06502	gene6482	108.009	102.071
CCM_04675	gene4662	107.843	107.237
CCM_05725	gene5708	107.82	101.428
CCM_00244	gene243	107.777	108.609
CCM_07032	gene7012	107.776	102.901
CCM_02383	gene2374	107.719	116.943
CCM_06842	gene6822	107.634	105.967
CCM_06880	gene6860	107.525	123.702
CCM_03637	gene3627	107.511	101.304
CCM_01217	gene1213	107.181	104.241
CCM_00987	gene984	107.111	111.028
CCM_00538	gene537	107.023	103.17
CCM_01660	gene1654	106.942	118.221
CCM_07510	gene7490	106.893	119.653
CCM_00079	gene78	106.766	108.91
CCM_06487	gene6467	106.725	102.246
CCM_05018	gene5003	106.656	106.818
CCM_05754	gene5737	106.648	106.212
CCM_05356	gene5339	106.481	103.379
CCM_02500	gene2491	106.477	109.3
CCM_04138	gene4125	106.466	101.257
CCM_09272	gene9245	106.27	126.082
CCM_01271	gene1266	106.181	111.258
CCM_00762	gene760	106.099	107.583
CCM_05289	gene5272	106.063	104.107
CCM_03242	gene3232	106.045	112.341
CCM_09429	gene9402	106.02	106.917
CCM_06100	gene6081	105.999	111.069
CCM_00356	gene355	105.919	103.922
CCM_08133	gene8112	105.886	117.528
CCM_01541	gene1536	105.825	128.489
CCM_03828	gene3815	105.678	114.041
CCM_03882	gene3869	105.655	116.338
CCM_02719	gene2710	105.61	106.828
CCM_05530	gene5513	105.507	144.357
CCM_05331	gene5314	105.415	118.583
CCM_03417	gene3407	105.281	104.996
CCM_09417	gene9390	105.267	104.111
CCM_08676	gene8652	105.074	113.568
CCM_05641	gene5624	104.966	104.552
CCM_01730	gene1724	104.917	103.611
CCM_00102	gene101	104.861	109.418
CCM_00587	gene586	104.843	113.611
CCM_01142	gene1138	104.834	100.286
CCM_05405	gene5388	104.793	111.437
CCM_04058	gene4045	104.674	106.527
CCM_04998	gene4983	104.497	105.874
CCM_09202	gene9175	104.466	102.455
CCM_08082	gene8061	104.437	111.377
CCM_05930	gene5914	104.312	104.907
CCM_04225	gene4213	104.301	122.926
CCM_08510	gene8487	104.3	104.498
CCM_00864	gene862	104.125	101.295
CCM_02249	gene2240	103.929	113.422
CCM_06814	gene6794	103.836	110.124
CCM_07182	gene7162	103.817	104.912
CCM_09447	gene9420	103.81	108.659
CCM_05607	gene5590	103.763	109.847
CCM_07812	gene7792	103.745	113.123
CCM_07550	gene7531	103.655	101.109
CCM_09201	gene9174	103.485	106.432
CCM_07365	gene7345	103.464	103.614
CCM_05964	gene5948	103.346	105.914
CCM_07615	gene7596	103.291	129.241
CCM_08659	gene8635	103.008	112.58
CCM_08395	gene8373	102.934	100.794
CCM_09582	gene9554	102.867	109.334
CCM_06909	gene6889	102.73	115.067
CCM_01104	gene1101	102.513	106.412
CCM_00903	gene901	102.447	101.042
CCM_00019	gene18	102.336	103.988
CCM_03548	gene3538	102.009	110.808
CCM_01036	gene1033	101.862	101.791
CCM_05058	gene5043	101.848	115.729
CCM_09667	gene9639	101.745	132.598
CCM_08397	gene8375	101.417	111.974
CCM_08576	gene8552	101.147	117.416
CCM_04733	gene4719	100.947	107.043
CCM_05675	gene5658	100.873	101.224
CCM_04609	gene4597	100.738	103.878
CCM_06685	gene6666	100.286	100.863
CCM_03839	gene3826	100.118	103.3
CCM_06308	gene6289	145.093	94.6721
CCM_04345	gene4333	117.877	90.8862
CCM_09409	gene9382	134.512	87.3972
CCM_03270	gene3260	126.257	91.126
CCM_07026	gene7006	124.74	95.6975
CCM_04318	gene4306	123.041	91.429
CCM_06722	gene6705	114.439	93.487
CCM_08170	gene8149	112.981	95.0326
CCM_04465	gene4453	112.9	92.5754
CCM_04397	gene4385	111.202	95.6571
CCM_05041	gene5026	111.08	98.5425
CCM_06910	gene6890	110.929	98.1085
CCM_06063	gene6044	110.815	90.4089
CCM_03949	gene3936	110.767	96.448
CCM_07622	gene7603	110.751	93.9878
CCM_06228	gene6209	110.294	88.3226
CCM_06302	gene6283	109.93	91.9187
CCM_05869	gene5852	109.78	99.2697
CCM_03335	gene3325	109.627	97.6055
CCM_05537	gene5520	109.22	99.3127
CCM_06889	gene6869	108.811	94.384
CCM_09162	gene9135	108.367	93.7243
CCM_04593	gene4581	108.241	99.211
CCM_02687	gene2678	107.982	89.5728
CCM_05800	gene5783	107.792	88.3748
CCM_04104	gene4091	107.754	90.024
CCM_02179	gene2171	107.275	99.7295
CCM_00128	gene127	106.585	98.6627
CCM_04783	gene4769	106.412	89.4496
CCM_01620	gene1614	105.871	91.3315
CCM_01792	gene1786	105.789	95.8414
CCM_01680	gene1674	105.409	97.3318
CCM_06618	gene6599	105.155	91.7868
CCM_07683	gene7663	105.098	80.6861
CCM_01945	gene1938	105.007	73.7804
CCM_08838	gene8813	104.882	74.8087
CCM_06203	gene6184	103.932	94.1823
CCM_08417	gene8395	103.906	94.3892
CCM_01178	gene1174	103.461	97.5309
CCM_00533	gene532	103.308	99.6745
CCM_09225	gene9198	103.222	99.2064
CCM_00873	gene871	102.816	93.709
CCM_09458	gene9431	102.735	98.7975
CCM_07007	gene6987	102.501	95.5216
CCM_06750	gene6732	102.367	87.6822
CCM_04198	gene4186	102.363	89.6186
CCM_08796	gene8771	102.292	89.65
CCM_08725	gene8701	102.134	92.2967
CCM_08603	gene8579	102.044	89.535
CCM_09544	gene9516	101.955	88.021
CCM_04805	gene4791	101.866	94.318
CCM_08692	gene8668	101.672	94.8126
CCM_06141	gene6122	101.473	95.3051
CCM_00229	gene228	101.314	98.1542
CCM_02870	gene2861	101.141	95.6975
CCM_07466	gene7446	101.113	92.8929
CCM_04124	gene4111	101.057	93.2692
CCM_05857	gene5840	100.818	97.9028
CCM_06306	gene6287	100.407	79.442
CCM_02844	gene2835	100.315	95.3636
CCM_03969	gene3956	100	97.5947
CCM_00741	gene739	99.8023	93.5158
CCM_08146	gene8125	99.7844	94.9282
CCM_08858	gene8833	99.7733	110.328
CCM_04918	gene4904	99.7532	103.879
CCM_03914	gene3901	99.4343	94.6508
CCM_07688	gene7668	99.3266	92.87
CCM_02905	gene2896	99.1476	94.1171
CCM_00542	gene541	99.0319	104.392
CCM_03112	gene3103	99.0308	95.955
CCM_01173	gene1169	98.9396	86.8419
CCM_09526	gene9498	98.8656	90.7899
CCM_03921	gene3908	98.848	97.6114
CCM_08845	gene8820	98.8424	103.772
CCM_02134	gene2126	98.7523	99.6356
CCM_08783	gene8758	98.7506	92.627
CCM_00810	gene808	98.692	102.319
CCM_03358	gene3348	98.6653	101.505
CCM_09528	gene9500	98.5896	104.181
CCM_06287	gene6268	98.4231	97.7736
CCM_01353	gene1348	98.3859	92.298
CCM_08828	gene8803	98.3757	101.536
CCM_00947	gene944	98.3222	113.076
CCM_00813	gene811	97.9695	105.887
CCM_04260	gene4248	97.8715	90.0405
CCM_02639	gene2630	97.7504	108.496
CCM_06529	gene6510	97.735	87.6949
CCM_05633	gene5616	97.7165	91.5315
CCM_04906	gene4892	97.6949	87.0066
CCM_00999	gene996	97.6773	172.496
CCM_05594	gene5577	97.6756	139.445
CCM_01234	gene1230	97.665	90.7934
CCM_05819	gene5802	97.6586	102.542
CCM_07701	gene7681	97.6322	92.1308
CCM_08925	gene8900	97.6075	83.0037
CCM_05414	gene5397	97.491	77.1111
CCM_01397	gene1392	97.4814	92.6698
CCM_00786	gene784	97.4227	96.3021
CCM_08047	gene8026	97.405	106.956
CCM_08620	gene8596	97.3544	112.69
CCM_07581	gene7562	97.3238	90.4478
CCM_04270	gene4258	97.1969	89.1774
CCM_00850	gene848	97.1571	97.3777
CCM_01916	gene1909	97.1218	90.2449
CCM_05961	gene5945	97.0965	89.2594
CCM_08151	gene8130	96.954	111.888
CCM_08662	gene8638	96.9451	88.5864
CCM_07522	gene7502	96.9376	99.5254
CCM_00730	gene728	96.8524	93.7798
CCM_04342	gene4330	96.8246	111.047
CCM_09514	gene9486	96.7269	97.2342
CCM_00507	gene506	96.693	90.8287
CCM_02157	gene2149	96.668	102.352
CCM_08097	gene8076	96.5604	88.3588
CCM_04317	gene4305	96.48	85.637
CCM_00737	gene735	96.4432	89.5499
CCM_07063	gene7043	96.3954	85.6992
CCM_00109	gene108	96.3012	95.6499
CCM_03980	gene3967	96.3003	95.3006
CCM_05905	gene5888	96.2987	93.741
CCM_06765	gene6747	96.289	95.9191
CCM_00974	gene971	96.1601	91.8288
CCM_02117	gene2109	96.1562	79.2396
CCM_08708	gene8684	96.1332	104.029
CCM_07692	gene7672	95.8892	108.825
CCM_02743	gene2734	95.8653	96.2707
CCM_01654	gene1648	95.6835	85.8488
CCM_08449	gene8426	95.4795	94.5284
CCM_05313	gene5296	95.4755	103.855
CCM_04261	gene4249	95.3757	94.3304
CCM_04455	gene4443	95.36	83.4015
CCM_01780	gene1774	95.36	81.2316
CCM_00921	gene918	95.3282	82.1279
CCM_02391	gene2382	95.1786	103.554
CCM_08365	gene8343	95.1081	111.67
CCM_01663	gene1657	95.101	94.8275
CCM_06136	gene6117	95.0707	113.023
CCM_07682	gene7662	94.9926	105.098
CCM_08061	gene8040	94.8694	99.8807
CCM_02263	gene2254	94.779	105.046
CCM_06941	gene6921	94.7572	104.36
CCM_01313	gene1308	94.7417	97.7099
CCM_07419	gene7399	94.6153	89.6713
CCM_00579	gene578	94.5332	97.1245
CCM_02135	gene2127	94.4934	88.4161
CCM_07850	gene7830	94.4728	85.3696
CCM_03557	gene3547	94.4557	116.252
CCM_02509	gene2500	94.404	97.1042
CCM_06422	gene6402	94.2992	94.1474
CCM_04129	gene4116	94.283	94.7861
CCM_07576	gene7557	94.2755	91.7504
CCM_05084	gene5069	94.1096	90.229
CCM_05384	gene5367	94.0518	87.8454
CCM_05577	gene5560	94.0451	87.2295
CCM_02550	gene2541	94.0147	76.3274
CCM_07460	gene7440	93.9767	90.2785
CCM_00755	gene753	93.944	86.3626
CCM_04365	gene4353	93.781	79.4579
CCM_03412	gene3402	93.7722	100.516
CCM_02664	gene2655	93.693	92.7599
CCM_08653	gene8629	93.6376	92.7793
CCM_04338	gene4326	93.48	89.7831
CCM_03875	gene3862	93.4738	94.065
CCM_05824	gene5807	93.4624	94.4475
CCM_02933	gene2924	93.4606	96.6262
CCM_05650	gene5633	93.4403	94.923
CCM_00025	gene24	93.4401	83.3708
CCM_07075	gene7055	93.4277	92.5188
CCM_05791	gene5774	93.3995	92.273
CCM_04713	gene4699	93.3464	92.49
CCM_09401	gene9374	93.2501	84.941
CCM_03873	gene3860	93.0421	87.5632
CCM_02948	gene2939	92.9658	94.0755
CCM_04335	gene4323	92.9412	94.8899
CCM_08808	gene8783	92.8378	71.9597
CCM_03999	gene3986	92.8219	88.5412
CCM_02204	gene2195	92.7643	96.053
CCM_04245	gene4233	92.7344	89.7957
CCM_08544	gene8521	92.7315	100.503
CCM_04503	gene4491	92.5858	104.405
CCM_03223	gene3213	92.4896	95.1392
CCM_07751	gene7731	92.4036	97.8065
CCM_03868	gene3855	92.275	107.219
CCM_00718	gene716	92.2554	91.5128
CCM_08283	gene8261	92.1303	93.4068
CCM_02316	gene2307	92.0383	99.6519
CCM_06604	gene6585	91.9657	108.523
CCM_04795	gene4781	91.8983	117.128
CCM_00251	gene250	91.8428	90.4263
CCM_07814	gene7794	91.8363	91.647
CCM_03555	gene3545	91.7564	64.4338
CCM_06425	gene6405	91.638	86.5614
CCM_07270	gene7250	91.6228	90.8721
CCM_07572	gene7553	91.6161	84.8936
CCM_05868	gene5851	91.6071	80.0734
CCM_00203	gene202	91.562	86.7735
CCM_06558	gene6539	91.4257	93.4527
CCM_05418	gene5401	91.1723	101.792
CCM_04801	gene4787	91.1062	95.6975
CCM_04881	gene4867	91.0842	83.3878
CCM_01088	gene1085	91.0626	79.942
CCM_07742	gene7722	91.0498	75.477
CCM_01533	gene1528	91.0311	85.4847
CCM_01387	gene1382	91.0309	89.2993
CCM_03478	gene3468	91.0029	112.382
CCM_00437	gene436	90.9594	76.766
CCM_08927	gene8902	90.9488	94.0867
CCM_06862	gene6842	90.8841	89.5012
CCM_09118	gene9091	90.8487	94.3371
CCM_07023	gene7003	90.8083	90.6958
CCM_03459	gene3449	90.6368	91.4258
CCM_09488	gene9460	90.6262	95.2344
CCM_07858	gene7838	90.6199	82.5943
CCM_06167	gene6148	90.5771	100.539
CCM_02405	gene2396	90.4957	84.5288
CCM_04944	gene4930	90.4941	81.4993
CCM_07583	gene7564	90.4848	96.8777
CCM_04259	gene4247	90.4427	82.5958
CCM_00007	gene6	90.4226	94.2569
CCM_07762	gene7742	90.3304	96.0181
CCM_03310	gene3300	90.3165	90.2667
CCM_07580	gene7561	90.3123	87.7262
CCM_03142	gene3133	90.2151	88.94
CCM_06559	gene6540	90.1561	97.4862
CCM_05101	gene5086	90.103	104.827
CCM_08539	gene8516	90.0662	93.3308
CCM_00226	gene225	90.031	96.7758
CCM_01513	gene1508	89.9145	106.677
CCM_06920	gene6900	89.8764	93.5145
CCM_04861	gene4847	89.8306	79.7118
CCM_07650	gene7630	89.6799	89.5431
CCM_07003	gene6983	89.6684	79.6482
CCM_09373	gene9346	89.6321	124.407
CCM_04339	gene4327	89.6299	77.3762
CCM_07406	gene7386	89.6273	80.5156
CCM_08532	gene8509	89.6126	83.8128
CCM_01359	gene1354	89.5864	77.0073
CCM_01472	gene1467	89.5585	101.713
CCM_05110	gene5095	89.5456	85.1512
CCM_09322	gene9295	89.5441	93.9987
CCM_05447	gene5430	89.5365	85.4359
CCM_00307	gene306	89.4986	116.249
CCM_00896	gene894	89.3787	89.2387
CCM_02688	gene2679	89.2528	89.0572
CCM_05186	gene5170	89.2095	97.7316
CCM_02025	gene2018	89.1935	117.656
CCM_04742	gene4728	89.01	91.2835
CCM_08875	gene8850	88.9626	90.4246
CCM_09456	gene9429	88.9083	78.5201
CCM_02637	gene2628	88.8625	78.183
CCM_01275	gene1270	88.8352	81.9686
CCM_01267	gene1262	88.7307	90.711
CCM_03398	gene3388	88.7098	84.1374
CCM_07052	gene7032	88.6056	99.0261
CCM_09112	gene9085	88.5448	92.995
CCM_02975	gene2966	88.4809	80.1556
CCM_03020	gene3011	88.4659	78.9403
CCM_03429	gene3419	88.4317	78.8076
CCM_05890	gene5873	88.4168	99.3386
CCM_07795	gene7775	88.4038	88.3112
[truncated: 7,513 more rows]

## Sheet: WTL1h
GeneName	name	WTL1h1	WTL1h2
CCM_08839	gene8814	77601.7	87613.2
CCM_00277	gene276	20027.4	21486.7
CCM_02567	gene2558	19802.5	21010
CCM_05564	gene5547	18174.4	17305
CCM_03832	gene3819	16625.1	16307.8
CCM_07116	gene7096	13336	12612.3
CCM_00871	gene869	10687.9	11819.6
CCM_03442	gene3432	7964.9	8884.82
CCM_07885	gene7865	7437.04	8561.96
CCM_01597	gene1592	7378.55	8021.06
CCM_05902	gene5885	5055.01	5197.35
CCM_08422	gene8400	5008.96	5532.83
CCM_06031	gene6014	4942.43	5122.52
CCM_00809	gene807	4798.49	4611.49
CCM_02125	gene2117	4630.27	4933.06
CCM_07449	gene7429	4628.65	5095.9
CCM_08127	gene8106	4559.09	4757.88
CCM_08119	gene8098	3958.17	3682.06
CCM_02484	gene2475	3940.79	4132.65
CCM_03045	gene3036	3846.34	4081.27
CCM_04125	gene4112	3673.63	3746.67
CCM_02805	gene2796	3664.3	4482.09
CCM_00990	gene987	3612.93	3584.63
CCM_04385	gene4373	3606.06	4409.6
CCM_05702	gene5685	3594.19	3620.19
CCM_09641	gene9613	3422.71	3615.11
CCM_01998	gene1991	3310.98	3707.99
CCM_07874	gene7854	3202.59	3299.6
CCM_06969	gene6949	3201.6	3179.51
CCM_09660	gene9632	3139.75	3354
CCM_08457	gene8434	3134.07	3366.93
CCM_06472	gene6452	3027.7	3280.25
CCM_00323	gene322	3024.78	3404.97
CCM_02585	gene2576	3004.06	2766.37
CCM_09287	gene9260	2991.76	2885.24
CCM_03403	gene3393	2953.43	3110.93
CCM_01492	gene1487	2905.05	2822.64
CCM_02963	gene2954	2811.64	3229.97
CCM_04398	gene4386	2724.29	2911.07
CCM_00471	gene470	2618.13	2333.16
CCM_01530	gene1525	2512.55	2388.29
CCM_03900	gene3887	2425.22	2248.87
CCM_05491	gene5474	2370.54	2403.96
CCM_09604	gene9576	2266.63	2354.29
CCM_01931	gene1924	2253.15	2328.82
CCM_02566	gene2557	2212.17	2383.29
CCM_04549	gene4537	2153.28	2220.24
CCM_04804	gene4790	2134.43	2095.92
CCM_03313	gene3303	2117.18	2183.76
CCM_06025	gene6009	2115.69	1876.05
CCM_06117	gene6098	2114.58	2156.54
CCM_07126	gene7106	2108.46	2138.4
CCM_01358	gene1353	2105.82	2074.17
CCM_02561	gene2552	2070.03	2057.77
CCM_02485	gene2476	2065.72	2236.2
CCM_07342	gene7322	2015.67	1498.39
CCM_00468	gene467	2011.02	2231.67
CCM_07484	gene7464	2002.54	2153.26
CCM_08566	gene8542	1995.92	2008.49
CCM_06468	gene6448	1947.24	1927.74
CCM_05028	gene5013	1944.98	2235.87
CCM_05560	gene5543	1914.08	2061.89
CCM_02559	gene2550	1891.85	2051.59
CCM_01208	gene1204	1876.32	2034.87
CCM_09391	gene9364	1868.75	1909.48
CCM_07964	gene7944	1868.12	1607.98
CCM_03632	gene3622	1816.44	1628.19
CCM_07653	gene7633	1794.57	1965.02
CCM_00126	gene125	1725.27	1715.1
CCM_01015	gene1012	1724.74	1831.1
CCM_07689	gene7669	1665.02	1648.77
CCM_06532	gene6513	1647.34	1643.06
CCM_04202	gene4190	1636.52	1678.67
CCM_06291	gene6272	1628.25	2093.41
CCM_00420	gene419	1608.28	1494.94
CCM_05280	gene5264	1599.48	1598.4
CCM_00487	gene486	1583.18	1500.17
CCM_06322	gene6302	1562.6	1759.34
CCM_06333	gene6313	1538.61	1659.7
CCM_08103	gene8082	1527.94	1604.58
CCM_02668	gene2659	1522.46	1481.32
CCM_08526	gene8503	1485.81	1494.63
CCM_06254	gene6235	1485.09	1508.3
CCM_02852	gene2843	1483.72	1680.92
CCM_00834	gene832	1452.43	1466.16
CCM_01722	gene1716	1450.15	1500.17
CCM_04684	gene4671	1448.94	1215.9
CCM_05290	gene5273	1435.17	1470.93
CCM_09067	gene9040	1432.98	1463.22
CCM_01715	gene1709	1424.21	1403.36
CCM_00719	gene717	1413.25	1421.4
CCM_04404	gene4392	1386.69	1467.97
CCM_04506	gene4494	1366.3	1404.44
CCM_07839	gene7819	1358.11	1305.11
CCM_01207	gene1203	1343.67	1477.31
CCM_06807	gene6787	1335.16	1777.62
CCM_09602	gene9574	1333.83	1659.26
CCM_07730	gene7710	1323.58	1852.08
CCM_03275	gene3265	1307.2	1418.36
CCM_09197	gene9170	1231.94	1179.98
CCM_00240	gene239	1202.4	1203.28
CCM_05413	gene5396	1201.91	1312.73
CCM_01308	gene1303	1193.32	1210.64
CCM_05734	gene5717	1156.67	1007.84
CCM_03950	gene3937	1145.1	1167.36
CCM_07934	gene7914	1138.27	1078.9
CCM_06525	gene6506	1136.71	1212.36
CCM_07475	gene7455	1132.5	1100.9
CCM_08843	gene8818	1130.07	1207.8
CCM_08377	gene8355	1112.56	1079.96
CCM_02959	gene2950	1110.03	1145.27
CCM_04753	gene4739	1104.04	1176.54
CCM_05891	gene5874	1079.25	1065.43
CCM_01759	gene1753	1076.44	1082.14
CCM_05703	gene5686	1065.05	1071.85
CCM_08574	gene8550	1060.57	1018.83
CCM_03787	gene3774	1054.15	1081.11
CCM_03576	gene3566	1036.99	1033.38
CCM_00851	gene849	1023.36	1026.49
CCM_07172	gene7152	1000.18	1088.02
CCM_04541	gene4529	995.862	1069.38
CCM_06498	gene6478	992.504	1039.1
CCM_05039	gene5024	991.326	1155.82
CCM_02564	gene2555	989.763	1072.44
CCM_01619	gene1613	972.714	1022.69
CCM_03345	gene3335	971.542	970.088
CCM_06156	gene6137	971.401	994.749
CCM_00528	gene527	970.586	874.417
CCM_04508	gene4496	969.778	898.178
CCM_01408	gene1403	967.723	1109.79
CCM_07225	gene7205	963.313	957.696
CCM_01163	gene1159	953.62	958.396
CCM_07886	gene7866	953.332	984.853
CCM_03350	gene3340	946.844	1110.58
CCM_03086	gene3077	940.957	982.903
CCM_02183	gene2175	936.684	1010.4
CCM_08543	gene8520	929.132	973.75
CCM_02275	gene2266	928.587	978.086
CCM_03917	gene3904	920.725	932.674
CCM_00150	gene149	919.945	834.767
CCM_06383	gene6363	911.449	958.524
CCM_03426	gene3416	904.151	866.665
CCM_07260	gene7240	895.563	880.069
CCM_04679	gene4666	895.057	968.444
CCM_04006	gene3993	880.67	938.679
CCM_09285	gene9258	879.005	778.918
CCM_02671	gene2662	877.762	769.399
CCM_08104	gene8083	874.589	965.855
CCM_04962	gene4947	869.056	843.256
CCM_03709	gene3697	867.825	861.235
CCM_04265	gene4253	856.793	928.694
CCM_09281	gene9254	854.933	923.782
CCM_04511	gene4499	852.263	814.581
CCM_04256	gene4244	845.771	907.978
CCM_01376	gene1371	845.254	733.354
CCM_00769	gene767	843.256	1231.22
CCM_04563	gene4551	842.451	896.054
CCM_00743	gene741	836.316	831.104
CCM_03968	gene3955	829.948	829.092
CCM_01138	gene1134	829.4	798.865
CCM_06382	gene6362	816.042	960.198
CCM_01028	gene1025	808.647	841.569
CCM_09634	gene9606	802.73	846.826
CCM_03177	gene3168	796.772	778.565
CCM_09023	gene8997	794.033	729.027
CCM_06103	gene6084	787.973	876.886
CCM_03392	gene3382	787.629	843.203
CCM_05719	gene5702	786.356	749.618
CCM_02675	gene2666	779.666	681.728
CCM_00290	gene289	778.867	714.546
CCM_07577	gene7558	777.958	830.285
CCM_00683	gene681	776.495	714.567
CCM_00953	gene950	766.322	871.363
CCM_08842	gene8817	761.578	746.156
CCM_00994	gene991	761.247	805.046
CCM_04486	gene4474	746.728	775.278
CCM_05238	gene5222	744.77	645.995
CCM_01384	gene1379	735.698	741.969
CCM_02284	gene2275	732.513	705.76
CCM_06627	gene6608	731.962	739.237
CCM_07448	gene7428	731.878	825.159
CCM_07212	gene7192	730.913	808.003
CCM_08329	gene8307	723.95	669.066
CCM_01075	gene1072	723.231	1148.9
CCM_05465	gene5448	723.161	784.815
CCM_03874	gene3861	721.043	680.016
CCM_04131	gene4118	716.281	731.648
CCM_09170	gene9143	712.485	717.366
CCM_02569	gene2560	711.605	722.523
CCM_00632	gene631	710.456	830.128
CCM_01346	gene1341	705.398	743.055
CCM_04674	gene4661	702.561	715.755
CCM_07115	gene7095	701.555	776.256
CCM_06284	gene6265	699.373	691.668
CCM_04073	gene4060	694.99	701.358
CCM_01225	gene1221	694.284	709.264
CCM_00793	gene791	694.022	833.44
CCM_07329	gene7309	693.805	760.102
CCM_00239	gene238	691.653	650.917
CCM_04059	gene4046	691.18	657.229
CCM_02155	gene2147	687.391	787.151
CCM_06542	gene6523	685.79	702.983
CCM_03376	gene3366	684.954	659.966
CCM_00941	gene938	679.16	659.995
CCM_01231	gene1227	677.416	711.855
CCM_05784	gene5767	677.229	668.212
CCM_08205	gene8183	672.572	658.423
CCM_07272	gene7252	669.348	633.492
CCM_07659	gene7639	667.69	571.512
CCM_02989	gene2980	660.907	749.163
CCM_03813	gene3800	657.064	670.727
CCM_06952	gene6932	652.329	619.893
CCM_05855	gene5838	650.336	606.607
CCM_05020	gene5005	647.843	647.478
CCM_05811	gene5794	642.661	648.519
CCM_00299	gene298	642.361	691.314
CCM_06539	gene6520	642.023	721.443
CCM_01639	gene1633	637.867	764.731
CCM_05995	gene5979	637.404	704.407
CCM_09457	gene9430	636.65	614.167
CCM_09065	gene9038	635.579	636.991
CCM_06403	gene6383	626.367	575.05
CCM_09196	gene9169	620.372	605.403
CCM_06188	gene6169	619.801	627.796
CCM_04683	gene4670	617.202	569.312
CCM_06964	gene6944	615.257	631.698
CCM_09160	gene9133	613.914	569.748
CCM_00534	gene533	609.026	603.228
CCM_00938	gene935	607.276	571.137
CCM_07891	gene7871	603.076	517.703
CCM_06613	gene6594	602.652	607.936
CCM_03190	gene3180	599.984	650.587
CCM_04542	gene4530	598.108	630.664
CCM_08201	gene8179	595.527	636.213
CCM_06689	gene6672	592.875	579.181
CCM_02873	gene2864	589.062	623.118
CCM_04122	gene4109	585.424	563.819
CCM_05403	gene5386	583.128	567.008
CCM_02827	gene2818	582.993	589.448
CCM_04437	gene4425	582.353	565.424
CCM_05377	gene5360	581.399	609.004
CCM_06164	gene6145	580.766	610.718
CCM_01151	gene1147	579.6	511.911
CCM_03324	gene3314	576.046	579.871
CCM_02460	gene2451	575.81	629.956
CCM_02985	gene2976	575.329	563.926
CCM_04825	gene4811	574.242	493.861
CCM_05411	gene5394	567.84	576.282
CCM_08817	gene8792	563.498	516.312
CCM_08541	gene8518	563.465	603.491
CCM_03349	gene3339	562.976	506.825
CCM_08309	gene8287	562.279	627.616
CCM_04514	gene4502	561.934	563.619
CCM_02562	gene2553	561.836	597.186
CCM_07426	gene7406	561.477	531.7
CCM_09050	gene9023	557.386	589.787
CCM_06608	gene6589	556.507	620.28
CCM_04178	gene4165	556.103	556.943
CCM_06802	gene6782	549.055	530.698
CCM_04243	gene4231	546.567	561.034
CCM_03517	gene3507	544.601	558.637
CCM_03713	gene3701	542.727	498.307
CCM_02007	gene2000	542.245	533.234
CCM_03201	gene3191	541.644	458.352
CCM_05063	gene5048	540.281	576.753
CCM_01862	gene1855	538.837	529.106
CCM_05712	gene5695	538.423	507.724
CCM_06873	gene6853	536.912	521.127
CCM_07423	gene7403	535.055	557.886
CCM_03935	gene3922	534.212	595.258
CCM_06497	gene6477	532.082	466.458
CCM_03971	gene3958	531.088	559.516
CCM_04849	gene4835	529.593	514.6
CCM_08859	gene8834	528.906	525.395
CCM_02236	gene2227	528.504	533.3
CCM_09440	gene9413	524.971	481.976
CCM_05531	gene5514	520.856	495.098
CCM_01048	gene1045	520.32	550.343
CCM_06633	gene6614	518.473	535.184
CCM_09648	gene9620	515.541	504.114
CCM_06346	gene6326	512.395	539.926
CCM_00074	gene73	512.174	532.018
CCM_05316	gene5299	512.028	471.092
CCM_01912	gene1905	511.59	437.439
CCM_03778	gene3765	511.297	567.252
CCM_05701	gene5684	509.512	490.547
CCM_02246	gene2237	507.526	471.99
CCM_03602	gene3592	507.318	498.562
CCM_02260	gene2251	505.685	488.806
CCM_00345	gene344	504.304	466.989
CCM_01430	gene1425	500.905	507.648
CCM_05179	gene5163	498.319	474.314
CCM_06260	gene6241	496.824	520.879
CCM_01609	gene1603	496.397	454.499
CCM_05469	gene5452	495.971	534.42
CCM_06914	gene6894	494.3	637.456
CCM_04671	gene4658	492.058	509.614
CCM_03011	gene3002	488.729	436.599
CCM_02400	gene2391	488.527	500.688
CCM_05119	gene5104	487.814	579.967
CCM_05260	gene5244	487.793	477.768
CCM_03005	gene2996	486.697	444.037
CCM_07226	gene7206	483.657	508.974
CCM_06133	gene6114	481.792	476.58
CCM_00706	gene704	481.025	449.58
CCM_04673	gene4660	479.242	435.327
CCM_06656	gene6637	479.064	476.296
CCM_02717	gene2708	478.688	468.213
CCM_00858	gene856	477.153	489.051
CCM_08270	gene8248	473.174	507.129
CCM_06614	gene6595	470.036	554.941
CCM_02573	gene2564	467.569	482.893
CCM_02760	gene2751	467.44	446.923
CCM_04336	gene4324	467.063	481.125
CCM_06052	gene6033	467.015	444.639
CCM_01794	gene1788	466.015	462.918
CCM_04958	gene4943	464.423	446.618
CCM_06281	gene6262	462.685	512.594
CCM_00274	gene273	459.728	524.644
CCM_00275	gene274	456.694	516.975
CCM_01187	gene1183	456.463	460.441
CCM_00151	gene150	456.041	433.134
CCM_07750	gene7730	454.99	496.479
CCM_01457	gene1452	454.871	492.305
CCM_09475	gene9447	453.948	424.847
CCM_02338	gene2329	453.772	448.87
CCM_09557	gene9529	453.771	433.811
CCM_09387	gene9360	453.273	472.84
CCM_03394	gene3384	452.821	424.001
CCM_06295	gene6276	451.508	452.334
CCM_06982	gene6962	451.323	418.69
CCM_06172	gene6153	451.008	447.085
CCM_04354	gene4342	449.753	497.926
CCM_05556	gene5539	448.348	436.16
CCM_04471	gene4459	447.359	412.468
CCM_02669	gene2660	446.568	476.246
CCM_09286	gene9259	446.272	527.531
CCM_03278	gene3268	444.365	444.232
CCM_06990	gene6970	444.144	449.992
CCM_05594	gene5577	442.116	435.555
CCM_08437	gene8415	437.359	453.641
CCM_01817	gene1811	436.622	460.238
CCM_04880	gene4866	436.117	491.165
CCM_01489	gene1484	436.07	433.093
CCM_03004	gene2995	435.665	407.934
CCM_02658	gene2649	435.285	480.929
CCM_05496	gene5479	433.538	408.394
CCM_06519	gene6499	433.097	414.689
CCM_07053	gene7033	433.038	448.49
CCM_09237	gene9210	429.828	435.117
CCM_00116	gene115	429.005	407.595
CCM_07013	gene6993	427.933	475.701
CCM_04983	gene4968	426.467	414.502
CCM_03913	gene3900	426.358	417.571
CCM_08745	gene8720	424.823	478.801
CCM_06430	gene6410	424.121	384.428
CCM_04022	gene4009	423.845	432.748
CCM_04539	gene4527	423.319	383.127
CCM_04164	gene4151	423.191	403.245
CCM_00488	gene487	423.165	432.99
CCM_04470	gene4458	420.784	367.824
CCM_03378	gene3368	420.288	462.484
CCM_04630	gene4617	420.157	450.149
CCM_03943	gene3930	417.925	398.556
CCM_05535	gene5518	417.247	376.803
CCM_04862	gene4848	416.351	404.194
CCM_05785	gene5768	415.606	419.988
CCM_02404	gene2395	415.47	411.483
CCM_04016	gene4003	414.975	484.065
CCM_08758	gene8733	414.658	456.194
CCM_03891	gene3878	413.887	409.136
CCM_04179	gene4166	413.324	458.256
CCM_05458	gene5441	412.909	404.905
CCM_06664	gene6645	412.901	433.273
CCM_01464	gene1459	412.866	382.304
CCM_06280	gene6261	412.569	403.167
CCM_05329	gene5312	410.52	446.902
CCM_00733	gene731	409.645	384.811
CCM_03894	gene3881	408.271	466.284
CCM_04475	gene4463	408.126	416.039
CCM_01086	gene1083	406.222	409.94
CCM_09463	gene9435	405.896	395.688
CCM_01006	gene1003	405.253	470.995
CCM_03393	gene3383	405.235	386.326
CCM_02366	gene2357	403.669	360.339
CCM_02454	gene2445	403.352	458.885
CCM_01409	gene1404	401.865	385.863
CCM_00238	gene237	400.707	376.309
CCM_06429	gene6409	400.033	413.766
CCM_06304	gene6285	400.029	393.038
CCM_09441	gene9414	399.837	381.905
CCM_03357	gene3347	398.192	465.901
CCM_01110	gene1107	397.856	395.049
CCM_06948	gene6928	396.859	335.225
CCM_00529	gene528	396.506	404.109
CCM_04507	gene4495	395.283	304.036
CCM_08656	gene8632	395.209	365.347
CCM_04921	gene4907	394.52	424.287
CCM_02977	gene2968	391.29	446.058
CCM_04140	gene4127	391.075	389.094
CCM_07105	gene7085	385.85	406.105
CCM_04736	gene4722	385.042	441.708
CCM_08540	gene8517	384.751	424.252
CCM_05182	gene5166	384.174	362.374
CCM_05126	gene5111	383.15	360.103
CCM_00760	gene758	382.851	384.403
CCM_02666	gene2657	382.545	400.477
CCM_07174	gene7154	382.148	421.363
CCM_05367	gene5350	381.812	378.412
CCM_03610	gene3600	380.719	410.853
CCM_01128	gene1124	379.984	350.422
CCM_05774	gene5757	377.829	389.09
CCM_01771	gene1765	377.638	377.473
CCM_01872	gene1865	377.015	387.764
CCM_00510	gene509	376.611	392.106
CCM_05649	gene5632	376.485	347.617
CCM_03276	gene3266	374.024	346.292
CCM_07843	gene7823	373.678	335.966
CCM_09238	gene9211	373.239	356.461
CCM_01942	gene1935	373.037	406.586
CCM_05227	gene5211	372.603	429.948
CCM_00340	gene339	371.508	409.215
CCM_03953	gene3940	371.114	380.713
CCM_05789	gene5772	371.031	365.692
CCM_00919	gene916	368.326	387.601
CCM_00971	gene968	367.235	359.244
CCM_06659	gene6640	367.078	342.706
CCM_01097	gene1094	364.504	402.999
CCM_07141	gene7121	364.321	373.263
CCM_06947	gene6927	363.989	379.496
CCM_03809	gene3796	363.798	384.177
CCM_05189	gene5173	363.55	358.481
CCM_05117	gene5102	363.532	402.837
CCM_00034	gene33	363.313	364.584
CCM_06796	gene6776	361.706	335.183
CCM_08048	gene8027	360.846	380.008
CCM_02798	gene2789	360.408	387.986
CCM_02328	gene2319	360.114	369.534
CCM_05482	gene5465	359.605	356.542
CCM_06707	gene6690	359.439	390.602
CCM_03590	gene3580	358.92	341.808
CCM_07867	gene7847	357.987	389
CCM_01284	gene1279	357.562	300.446
CCM_01273	gene1268	357.383	320.366
CCM_01943	gene1936	356.197	412.183
CCM_00301	gene300	355.778	386.999
CCM_05543	gene5526	354.466	336.583
CCM_03991	gene3978	353.894	336.604
CCM_00370	gene369	353.447	413.294
CCM_04828	gene4814	353.424	330.145
CCM_04876	gene4862	352.003	402.998
CCM_08535	gene8512	351.547	319.426
CCM_07477	gene7457	351.045	396.296
CCM_00772	gene770	349.966	341.264
CCM_02008	gene2001	349.756	366.862
CCM_04294	gene4282	349.548	347.775
CCM_00416	gene415	348.924	401.16
CCM_07244	gene7224	348.242	304.082
CCM_06152	gene6133	347.612	395.076
CCM_04604	gene4592	346.643	340.058
CCM_06409	gene6389	346.372	340.308
CCM_07749	gene7729	346.257	385.09
CCM_00747	gene745	345.847	344.893
CCM_05477	gene5460	345.478	371.604
CCM_03260	gene3250	345.213	324.813
CCM_06230	gene6211	343.473	331.767
CCM_05893	gene5876	342.912	281.1
CCM_09558	gene9530	341.22	343.767
CCM_04775	gene4761	340.967	384.919
CCM_02163	gene2155	340.893	371.947
CCM_09221	gene9194	340.416	382.412
CCM_01035	gene1032	340.166	358.829
CCM_06797	gene6777	339.146	375.321
CCM_07253	gene7233	338.035	432.313
CCM_09072	gene9045	337.675	342.369
CCM_09559	gene9531	336.897	367.578
CCM_09418	gene9391	336.472	316.232
CCM_01283	gene1278	335.917	287.822
CCM_02537	gene2528	335.73	366.513
CCM_06958	gene6938	335.356	317.344
CCM_03395	gene3385	335.01	371.729
CCM_00774	gene772	332.99	305.533
CCM_07528	gene7508	332.488	327.631
CCM_00709	gene707	332.183	315.453
CCM_02713	gene2704	331.758	307.122
CCM_03871	gene3858	331.516	331.22
CCM_00544	gene543	330.265	362.248
CCM_07705	gene7685	329.975	343.32
CCM_03647	gene3637	329.821	315.42
CCM_01235	gene1231	329.712	308.908
CCM_08721	gene8697	328.007	293.178
CCM_05858	gene5841	327.306	326.041
CCM_08770	gene8745	326.752	322.262
CCM_09501	gene9473	326.549	348.434
CCM_05899	gene5882	326.472	299.404
CCM_02712	gene2703	325.829	340.862
CCM_05836	gene5819	325.773	332.983
CCM_06062	gene6043	323.882	317.174
CCM_09329	gene9302	323.364	301
CCM_03947	gene3934	322.042	310.882
CCM_05759	gene5742	319.835	337.578
CCM_05638	gene5621	319.784	288.165
CCM_03979	gene3966	317.581	316.664
CCM_08128	gene8107	317.565	349.351
CCM_06283	gene6264	317.29	345.529
CCM_07654	gene7634	317.039	321.858
CCM_04709	gene4695	316.932	335.92
CCM_06332	gene6312	316.75	353.882
CCM_08662	gene8638	316.726	304.62
CCM_03753	gene3740	315.629	326.016
CCM_02632	gene2623	315.5	291.411
CCM_02411	gene2402	315.196	287.07
CCM_06134	gene6115	314.242	237.705
CCM_04382	gene4370	314.171	302.42
CCM_07625	gene7606	314.001	384.01
CCM_05213	gene5197	313.517	307.418
CCM_01135	gene1131	313.506	313.206
CCM_09185	gene9158	313.385	317.204
CCM_01627	gene1621	312.383	332.3
CCM_03421	gene3411	312.263	302.261
CCM_09049	gene9022	311.393	329.775
CCM_01188	gene1184	310.989	328.652
CCM_06055	gene6036	310.873	312.968
CCM_04372	gene4360	310.603	303.304
CCM_05825	gene5808	309.605	326.246
CCM_06005	gene5989	308.604	336.609
CCM_02277	gene2268	307.42	353.544
CCM_00307	gene306	307.42	396.68
CCM_03937	gene3924	305.794	298.664
CCM_01033	gene1030	305.264	305.58
CCM_07602	gene7583	304.539	299.493
CCM_05678	gene5661	303.073	287.574
CCM_00758	gene756	301.501	282.669
CCM_05522	gene5505	301.395	286.233
CCM_08683	gene8659	300.444	279.078
CCM_05977	gene5961	300.09	337.808
CCM_09073	gene9046	300.054	327.687
CCM_07339	gene7319	300.018	268.724
CCM_04114	gene4101	299.975	307.213
CCM_01555	gene1550	297.965	283.324
CCM_09613	gene9585	297.703	272.466
CCM_03705	gene3693	297.629	300.016
CCM_06171	gene6152	297.554	258.199
CCM_07794	gene7774	296.927	309.737
CCM_05804	gene5787	296.047	323.893
CCM_06296	gene6277	295.639	311.425
CCM_04789	gene4775	293.88	310.474
CCM_07033	gene7013	293.637	277.687
CCM_05843	gene5826	293.095	309.623
CCM_03502	gene3492	292.358	312.551
CCM_03946	gene3933	292.355	314.629
CCM_07888	gene7868	292.024	293.133
CCM_04681	gene4668	291.849	315.265
CCM_02560	gene2551	291.822	343.447
CCM_01536	gene1531	291.623	344.138
CCM_03777	gene3764	291.142	256.875
CCM_03581	gene3571	290.973	297.884
CCM_06518	gene6498	290.732	280.72
CCM_01339	gene1334	290.536	289.184
CCM_02962	gene2953	290.436	294.968
CCM_02038	gene2031	289.937	303.116
CCM_05735	gene5718	287.76	269.952
CCM_00573	gene572	287.374	294.532
CCM_01674	gene1668	287.294	281.899
CCM_07242	gene7222	285.226	281.398
CCM_06957	gene6937	285.209	354.98
CCM_05364	gene5347	284.846	302.244
CCM_07230	gene7210	284.66	312.487
CCM_05987	gene5971	284.543	288.193
CCM_02565	gene2556	284.134	281.325
CCM_01396	gene1391	283.284	300.576
CCM_04446	gene4434	282.599	274.176
CCM_00704	gene702	282.486	281.308
CCM_04665	gene4652	282.156	269.67
CCM_00918	gene915	281.798	301.62
CCM_02365	gene2356	281.685	273.193
CCM_07684	gene7664	281.513	285.285
CCM_08757	gene8732	281.45	269.028
CCM_02738	gene2729	281.362	265.517
CCM_04987	gene4972	281.164	253.918
CCM_02349	gene2340	280.812	297.233
CCM_06937	gene6917	280.75	348.826
CCM_04979	gene4964	280.587	358.814
CCM_02311	gene2302	280.337	274.736
CCM_00099	gene98	280.213	308.836
CCM_02828	gene2819	279.983	345.817
CCM_03515	gene3505	278.849	259.672
CCM_03824	gene3811	278.425	288.262
CCM_05271	gene5255	277.14	296.905
CCM_05339	gene5322	276.659	349.238
CCM_06925	gene6905	276.255	305.008
CCM_00695	gene693	276.212	265.178
CCM_01930	gene1923	275.65	275.778
CCM_08397	gene8375	275.328	303.761
CCM_04603	gene4591	275.004	274.763
CCM_00761	gene759	273.861	238.877
CCM_02301	gene2292	273.483	284.875
CCM_02308	gene2299	273.1	242.84
CCM_01319	gene1314	273.016	335.538
CCM_07316	gene7296	271.967	274.012
CCM_04254	gene4242	271.325	283.628
CCM_03337	gene3327	271.293	289.139
CCM_04017	gene4004	270.344	261.045
CCM_04613	gene4601	269.688	242.743
CCM_02578	gene2569	269.567	277.192
CCM_02208	gene2199	268.651	251.592
CCM_07040	gene7020	268.45	267.276
CCM_09142	gene9115	268.157	260.154
CCM_07401	gene7381	267.749	254.042
CCM_00875	gene873	267.052	296.474
CCM_05839	gene5822	266.594	247.115
CCM_08496	gene8473	265.423	279.743
CCM_06470	gene6450	265.381	277.878
CCM_06393	gene6373	265.134	244.89
CCM_08269	gene8247	264.741	266.637
CCM_07103	gene7083	263.561	299.817
CCM_03972	gene3959	262.868	263.421
CCM_05907	gene5890	262.288	300.485
CCM_03295	gene3285	261.779	255.389
CCM_00231	gene230	261.705	266.632
CCM_07061	gene7041	261.578	246.866
CCM_04266	gene4254	261.141	257.991
CCM_00088	gene87	260.988	268.861
CCM_07855	gene7835	260.974	174.938
CCM_00267	gene266	260.766	242.37
CCM_01206	gene1202	260.44	268.682
CCM_05495	gene5478	260.398	247.674
CCM_01226	gene1222	259.881	302.87
CCM_07663	gene7643	259.23	278.959
CCM_05108	gene5093	258.632	279.23
CCM_00508	gene507	257.898	266.657
CCM_00136	gene135	257.249	276.034
CCM_02542	gene2533	256.908	172.054
CCM_09473	gene9445	256.691	258.2
CCM_04834	gene4820	256.212	231.893
CCM_09380	gene9353	255.463	281.74
CCM_02625	gene2616	255.332	260.292
CCM_01014	gene1011	254.532	241.116
CCM_08830	gene8805	254.417	266.539
CCM_06376	gene6356	254.371	260.716
CCM_00295	gene294	253.35	223.015
CCM_08041	gene8020	253.02	256.728
CCM_04534	gene4522	252.376	258.148
CCM_00337	gene336	252.355	271.179
CCM_06572	gene6553	252.352	266.149
CCM_08950	gene8924	252.335	270.596
CCM_01465	gene1460	251.116	241.205
CCM_07176	gene7156	250.247	252.853
CCM_02602	gene2593	249.85	220.484
CCM_05786	gene5769	249.803	311.62
CCM_04945	gene4931	249.786	237.251
CCM_05545	gene5528	249.203	234.338
CCM_07170	gene7150	249.053	247.348
CCM_01205	gene1201	248.846	247.908
CCM_06551	gene6532	248.553	273.758
CCM_06954	gene6934	247.786	251.832
CCM_00771	gene769	247.604	238.163
CCM_05076	gene5061	247.29	227.286
CCM_04062	gene4049	246.791	219.677
CCM_07410	gene7390	246.59	254.816
CCM_05092	gene5077	246.485	282.084
CCM_02122	gene2114	246.18	230.266
CCM_02455	gene2446	245.54	277.503
CCM_02665	gene2656	245.321	223.84
CCM_05590	gene5573	245.068	247.454
CCM_06819	gene6799	244.969	264.133
CCM_02394	gene2385	244.879	286.964
CCM_02814	gene2805	244.671	227.045
CCM_02826	gene2817	244.345	299.638
CCM_00724	gene722	244.286	246.81
CCM_05388	gene5371	244.017	247.533
CCM_08689	gene8665	243.229	273.022
CCM_04004	gene3991	242.243	256.199
CCM_05947	gene5931	241.494	231.685
CCM_01111	gene1108	241.318	251.95
CCM_08296	gene8274	240.737	389.359
CCM_05787	gene5770	240.693	234.71
CCM_08873	gene8848	240.284	246.473
CCM_00907	gene905	240.053	253.48
CCM_06951	gene6931	240.05	231.322
CCM_02495	gene2486	239.972	212.685
CCM_03861	gene3848	239.613	232.298
CCM_08382	gene8360	238.625	248.441
CCM_02960	gene2951	238.002	231.54
CCM_05470	gene5453	237.922	268.498
CCM_02222	gene2213	237.651	242.479
CCM_08650	gene8626	237.386	287.526
CCM_08049	gene8028	237.252	231.733
CCM_02682	gene2673	237.161	236.557
CCM_01941	gene1934	236.974	241.264
CCM_02095	gene2088	236.576	244.935
CCM_06919	gene6899	236.452	247.697
CCM_06395	gene6375	236.058	222.418
CCM_08361	gene8339	235.076	255.159
CCM_04077	gene4064	234.57	190.324
CCM_00241	gene240	234.353	251.761
CCM_05103	gene5088	234.144	191.723
CCM_05957	gene5941	234.14	266.566
CCM_02601	gene2592	234.099	269.066
CCM_05903	gene5886	234.078	255.192
CCM_03595	gene3585	233.978	263.588
CCM_00720	gene718	233.495	234.442
CCM_06876	gene6856	233.491	229.612
CCM_06369	gene6349	233.008	253.466
CCM_06384	gene6364	232.391	235.292
CCM_08125	gene8104	232.379	230.866
CCM_06970	gene6950	232.254	262.688
CCM_05676	gene5659	231.793	241.415
CCM_06936	gene6916	231.747	248.574
CCM_06672	gene6653	231.467	226.253
CCM_03518	gene3508	231.155	232.274
CCM_01481	gene1476	230.734	265.75
CCM_07939	gene7919	230.715	221.488
CCM_07146	gene7126	230.595	215.717
CCM_07675	gene7655	230.235	224.544
CCM_04055	gene4042	229.796	230.727
CCM_00979	gene976	229.317	231.584
CCM_00216	gene215	228.617	217.628
CCM_00887	gene885	228.282	227.738
CCM_00165	gene164	228.278	238.998
CCM_05366	gene5349	226.86	239.189
CCM_06960	gene6940	226.669	243.561
CCM_01668	gene1662	226.59	225.975
CCM_06077	gene6058	226.192	229.317
CCM_09168	gene9141	226.036	216.61
CCM_02825	gene2816	226.014	212.868
CCM_00414	gene413	225.954	231.164
CCM_06471	gene6451	225.852	244.649
CCM_00145	gene144	225.782	229.783
CCM_04702	gene4689	225.392	242.36
CCM_07847	gene7827	225.195	232.388
CCM_05570	gene5553	224.95	197.192
CCM_07140	gene7120	224.613	224.495
CCM_00114	gene113	224.184	243.616
CCM_00750	gene748	224.179	221.199
CCM_06966	gene6946	223.739	249.011
CCM_01398	gene1393	223.332	212.251
CCM_05187	gene5171	222.369	218.24
CCM_07028	gene7008	221.693	246.821
CCM_05420	gene5403	221.601	222.75
CCM_05588	gene5571	220.339	227.737
CCM_01542	gene1537	219.872	233.044
CCM_01610	gene1604	218.826	199.629
CCM_04107	gene4094	218.649	219.29
CCM_06061	gene6042	218.585	204.339
CCM_05773	gene5756	218.534	200.451
CCM_06692	gene6675	218.253	228.856
CCM_03942	gene3929	217.585	229.251
CCM_03228	gene3218	217.512	217.864
CCM_04616	gene4604	217.176	197.413
CCM_08886	gene8861	217.082	212.844
CCM_08424	gene8402	216.871	190.142
CCM_02651	gene2642	216.706	207.683
CCM_06629	gene6610	216.6	209.601
CCM_06500	gene6480	216.468	197.442
CCM_05010	gene4995	216.423	203.092
CCM_04816	gene4802	216.276	210.858
CCM_05428	gene5411	216.264	212.683
CCM_07508	gene7488	216.242	211.139
CCM_02913	gene2904	216.052	213.395
CCM_08949	gene8923	215.909	209.96
CCM_00343	gene342	215.909	218.964
CCM_08587	gene8563	215.649	344.396
CCM_07369	gene7349	215.559	229.54
CCM_09465	gene9437	215.489	207.094
CCM_07497	gene7477	215.416	222.29
CCM_03901	gene3888	215.271	193.258
CCM_09186	gene9159	214.852	238.265
CCM_01623	gene1617	214.419	244.421
CCM_04442	gene4430	214.266	204.24
CCM_05895	gene5878	214.007	201.004
CCM_02942	gene2933	213.897	221.123
CCM_02653	gene2644	213.852	234.662
CCM_06980	gene6960	213.83	233.215
CCM_06065	gene6046	213.648	222.606
CCM_08268	gene8246	213.496	200.846
CCM_08870	gene8845	213.018	211.138
CCM_06983	gene6963	212.783	209.546
CCM_09381	gene9354	212.717	244.855
CCM_03248	gene3238	212.366	202.702
CCM_04799	gene4785	212.263	231.117
CCM_06688	gene6671	212.135	204.566
CCM_02219	gene2210	212.09	222.523
CCM_01604	gene1598	211.836	230.65
CCM_01850	gene1843	211.778	213.09
CCM_06864	gene6844	211.663	195.172
CCM_04329	gene4317	211.342	207.299
CCM_01349	gene1344	211.003	224.778
CCM_01641	gene1635	210.873	240.535
CCM_02340	gene2331	210.401	204.623
CCM_05663	gene5646	210.368	213.559
CCM_06206	gene6187	210.185	221.534
CCM_02358	gene2349	209.859	189.226
CCM_07034	gene7014	209.613	225.107
CCM_07996	gene7976	208.906	239.064
CCM_08308	gene8286	208.669	221.81
CCM_06066	gene6047	208.622	217.832
CCM_05376	gene5359	208.287	236.475
CCM_05156	gene5140	207.989	211.972
CCM_07711	gene7691	207.702	241.232
CCM_01431	gene1426	207.623	195.266
CCM_00434	gene433	207.499	197.686
CCM_00094	gene93	207.201	184.722
CCM_09377	gene9350	207.198	200.057
CCM_01500	gene1495	207.034	232.189
CCM_03640	gene3630	206.995	195.138
CCM_08516	gene8493	206.048	193.626
CCM_09280	gene9253	205.924	213.653
CCM_03009	gene3000	205.852	215.228
CCM_07633	gene7614	205.755	197.644
CCM_08914	gene8889	205.657	216.303
CCM_00215	gene214	205.443	225.809
CCM_09124	gene9097	205.374	194.724
CCM_08189	gene8168	205.164	188.266
CCM_00137	gene136	205.126	218.5
CCM_06494	gene6474	205.046	197.069
CCM_09664	gene9636	205.045	108.92
CCM_04915	gene4901	204.911	179.906
CCM_05087	gene5072	204.209	199.526
CCM_02943	gene2934	204.122	213.846
CCM_05628	gene5611	203.748	192.433
CCM_07130	gene7110	203.566	202.718
CCM_03006	gene2997	203.309	251.271
CCM_08661	gene8637	202.826	219.236
CCM_01709	gene1703	202.744	203.246
CCM_05489	gene5472	202.334	175.383
CCM_08194	gene8173	201.933	189.554
CCM_01757	gene1751	201.573	202.39
CCM_04871	gene4857	201.556	242.967
CCM_00814	gene812	201.519	191.67
CCM_08139	gene8118	201.491	212.911
CCM_08947	gene8921	201.368	208.008
CCM_05229	gene5213	200.616	187.444
CCM_00121	gene120	200.593	227.503
CCM_06150	gene6131	200.236	200.549
CCM_00658	gene656	200.197	189.03
CCM_04449	gene4437	200.129	189.566
CCM_01022	gene1019	199.168	221.691
CCM_06825	gene6805	198.986	192.675
CCM_06235	gene6216	198.907	191.582
CCM_01191	gene1187	198.869	190.105
CCM_09362	gene9335	198.619	193.545
CCM_01910	gene1903	198.396	188.633
CCM_09438	gene9411	198.395	190.393
CCM_01016	gene1013	198.274	190.733
CCM_01106	gene1103	198.144	201.22
CCM_03319	gene3309	198.02	179.169
CCM_09406	gene9379	197.742	184.225
CCM_02150	gene2142	197.594	222.587
CCM_04235	gene4223	196.972	253.125
CCM_05381	gene5364	196.956	301.761
CCM_01630	gene1624	196.687	204.846
CCM_09578	gene9550	196.598	165.962
CCM_03352	gene3342	196.386	198.581
CCM_08562	gene8538	196.224	221.374
CCM_07446	gene7426	196.205	183.448
CCM_09662	gene9634	196.166	207.203
CCM_00665	gene663	195.861	204.803
CCM_03821	gene3808	195.826	179.704
CCM_04557	gene4545	195.6	190.86
CCM_07366	gene7346	195.047	205.887
CCM_01092	gene1089	194.807	170.552
CCM_01981	gene1974	194.61	191.015
CCM_07859	gene7839	194.513	282.984
CCM_06292	gene6273	194.399	189.231
CCM_00984	gene981	193.702	191.916
CCM_03850	gene3837	193.645	247.193
CCM_05671	gene5654	193.618	211.728
CCM_00897	gene895	193.153	205.501
CCM_03802	gene3789	192.866	187.136
CCM_03550	gene3540	192.798	215.306
CCM_01343	gene1338	192.67	197.41
CCM_04505	gene4493	192.654	206.309
CCM_04008	gene3995	192.625	208.546
CCM_05400	gene5383	192.379	214.336
CCM_00018	gene17	192.313	207.327
CCM_03961	gene3948	191.69	196.917
CCM_03495	gene3485	191.239	171.147
CCM_04685	gene4672	191.205	163.231
CCM_05095	gene5080	191.164	207.031
CCM_01365	gene1360	190.59	196.52
CCM_09671	gene9643	190.437	186.365
CCM_08132	gene8111	189.863	200.095
CCM_09292	gene9265	189.847	192.692
CCM_05007	gene4992	189.674	205.487
CCM_01546	gene1541	188.865	198.825
CCM_05191	gene5175	188.651	186.838
CCM_01484	gene1479	188.416	191.38
CCM_09403	gene9376	188.001	206.407
CCM_08860	gene8835	187.457	165.044
CCM_06570	gene6551	187.358	201.263
CCM_01820	gene1814	187.192	165.63
CCM_04093	gene4080	187.138	236.606
CCM_05683	gene5666	187.071	175.257
CCM_01212	gene1208	186.684	173.097
CCM_08173	gene8152	186.288	188.087
CCM_08924	gene8899	186.251	188.685
CCM_07605	gene7586	186.24	171.556
CCM_00134	gene133	186.219	174.33
CCM_07107	gene7087	185.984	156.232
CCM_00554	gene553	185.647	175.825
CCM_05557	gene5540	185.62	183.283
CCM_07871	gene7851	185.211	167.454
CCM_07450	gene7430	185.169	184.858
CCM_07550	gene7531	184.694	173.944
CCM_00385	gene384	184.529	215.168
CCM_06138	gene6119	184.129	176.789
CCM_03885	gene3872	183.789	200.564
CCM_02579	gene2570	183.359	196.806
CCM_07215	gene7195	183.139	167.158
CCM_09271	gene9244	183.104	185.775
CCM_05818	gene5801	182.661	189.483
CCM_04516	gene4504	182.64	191.584
CCM_09467	gene9439	182.403	198.277
CCM_01968	gene1961	182.362	187.194
CCM_00383	gene382	182.128	193.488
CCM_05812	gene5795	182.043	175.888
CCM_07312	gene7292	182.006	177.502
CCM_03516	gene3506	181.847	182.434
CCM_04770	gene4756	181.705	189.712
CCM_01839	gene1832	181.588	183.347
CCM_01194	gene1190	181.467	173.694
CCM_01333	gene1328	181.277	182.467
CCM_01460	gene1455	181.16	164.74
CCM_01288	gene1283	181.131	188.395
CCM_01232	gene1228	181.059	194.37
CCM_00925	gene922	181.049	160.605
CCM_01633	gene1627	181.01	161.492
CCM_04473	gene4461	180.808	164.257
CCM_04896	gene4882	180.785	208.845
CCM_01059	gene1056	180.784	203.511
CCM_05031	gene5016	180.318	200.061
CCM_03586	gene3576	180.153	148.396
CCM_01730	gene1724	179.499	163.316
CCM_08891	gene8866	179.348	171.377
CCM_02988	gene2979	179.108	162.846
CCM_09615	gene9587	179.005	183.426
CCM_05838	gene5821	178.74	203.214
CCM_01858	gene1851	178.704	172.291
CCM_02549	gene2540	178.616	167.384
CCM_03172	gene3163	178.604	181.117
CCM_03364	gene3354	178.178	173.262
CCM_04225	gene4213	178.155	168.999
CCM_08823	gene8798	177.793	255.367
CCM_05586	gene5569	177.77	185.241
CCM_08058	gene8037	177.756	211.214
CCM_05298	gene5281	177.563	187.461
CCM_07168	gene7148	177.542	190.895
CCM_05067	gene5052	177.529	142.999
CCM_03430	gene3420	177.518	188.846
CCM_02935	gene2926	176.998	184.055
CCM_01426	gene1421	176.861	160.573
CCM_01084	gene1081	176.703	176.565
CCM_08702	gene8678	176.577	178.689
CCM_05882	gene5865	176.53	177.007
CCM_05954	gene5938	176.477	190.605
CCM_06641	gene6622	176.257	177.732
CCM_04431	gene4419	176.089	175.835
CCM_05214	gene5198	175.911	201.646
CCM_00205	gene204	175.746	184.829
CCM_02470	gene2461	175.728	183.009
CCM_05415	gene5398	175.728	184.103
CCM_00332	gene331	175.645	175.145
CCM_05228	gene5212	175.079	213.923
CCM_03596	gene3586	174.83	161.885
CCM_02522	gene2513	174.595	178.562
CCM_06170	gene6151	174.485	174.593
CCM_07634	gene7615	174.341	167.88
CCM_05796	gene5779	174.319	183.325
CCM_03401	gene3391	173.672	223.453
CCM_06999	gene6979	173.632	170.129
CCM_03725	gene3713	173.62	174.272
CCM_08753	gene8728	173.461	177.652
CCM_01485	gene1480	173.46	184.246
CCM_03955	gene3942	173.271	162.979
CCM_08390	gene8368	173.069	176.652
CCM_05542	gene5525	173.024	175.711
CCM_00778	gene776	172.168	166.875
CCM_02582	gene2573	172.158	173.927
CCM_05194	gene5178	172.11	173.556
CCM_05551	gene5534	172.047	148.156
CCM_00200	gene199	172.037	169.54
CCM_06721	gene6704	171.659	179.878
CCM_03617	gene3607	171.648	159.813
CCM_05475	gene5458	171.641	156.007
CCM_01636	gene1630	171.542	155.018
CCM_03715	gene3703	171.188	226.92
CCM_05118	gene5103	171.159	158.501
CCM_09208	gene9181	171.014	208.779
CCM_04447	gene4435	170.963	155.387
CCM_00869	gene867	170.719	157.012
CCM_02341	gene2332	170.666	155.684
CCM_08336	gene8314	170.637	160.964
CCM_06331	gene6311	170.137	179.55
CCM_00209	gene208	169.96	158.93
CCM_00382	gene381	169.957	168.163
CCM_00705	gene703	169.934	174.149
CCM_08751	gene8726	169.655	184.17
CCM_03810	gene3797	169.033	152.656
CCM_00707	gene705	168.96	208.659
CCM_08280	gene8258	168.535	166.753
CCM_02006	gene1999	168.514	152.741
CCM_08235	gene8213	168.403	155.817
CCM_04192	gene4179	168.355	175.759
CCM_01724	gene1718	168.068	166.457
CCM_02131	gene2123	167.957	191.003
CCM_07691	gene7671	167.957	149.434
CCM_05487	gene5470	167.95	178.12
CCM_01655	gene1649	167.667	196.305
CCM_07944	gene7924	167.569	169.036
CCM_03131	gene3122	167.369	167.758
CCM_09635	gene9607	167.212	154.075
CCM_05823	gene5806	167.2	181.481
CCM_03188	gene3178	167.159	176.104
CCM_08267	gene8245	167.086	168.93
CCM_05963	gene5947	166.898	155.406
CCM_04228	gene4216	166.782	171.757
CCM_07469	gene7449	166.477	170.913
CCM_03409	gene3399	166.412	150.583
CCM_07203	gene7183	166.123	146.138
CCM_02954	gene2945	166.007	153.271
CCM_09077	gene9050	165.648	169.475
CCM_01650	gene1644	165.64	183.516
CCM_04472	gene4460	165.379	155.351
CCM_05331	gene5314	165.271	168.47
CCM_00756	gene754	165.259	159.955
CCM_06686	gene6669	165.257	167.649
CCM_00110	gene109	165.063	162.647
CCM_03752	gene3739	164.948	166.895
CCM_09070	gene9043	164.873	148.066
CCM_08759	gene8734	164.82	154.749
CCM_00354	gene353	164.665	161.896
CCM_03271	gene3261	164.549	226.486
CCM_02577	gene2568	164.521	141.997
CCM_00341	gene340	164.16	167.265
CCM_03492	gene3482	164.05	154.746
CCM_00837	gene835	163.729	165.589
CCM_02074	gene2067	163.665	160.662
CCM_09669	gene9641	163.644	174.674
CCM_03314	gene3304	163.607	180.515
CCM_06323	gene6303	163.502	219.337
CCM_01779	gene1773	163.494	159.726
CCM_07700	gene7680	163.193	159.624
CCM_06996	gene6976	162.897	149.282
CCM_00259	gene258	162.855	185.962
CCM_04031	gene4018	162.779	158.398
CCM_00725	gene723	162.732	158.565
CCM_04436	gene4424	162.717	151.018
CCM_01312	gene1307	162.665	157.628
CCM_08161	gene8140	162.537	178.771
CCM_06039	gene6022	162.505	173.622
CCM_02527	gene2518	162.452	193.493
CCM_06535	gene6516	162.41	169.468
CCM_01558	gene1553	162.182	166.539
CCM_00703	gene701	162.03	166.015
CCM_03124	gene3115	161.916	172.986
CCM_09599	gene9571	161.689	151.546
CCM_05410	gene5393	161.515	178.066
CCM_08945	gene8919	161.431	148.91
CCM_03244	gene3234	161.075	179.685
CCM_03317	gene3307	161.014	162.369
CCM_06655	gene6636	160.965	191.112
CCM_02282	gene2273	160.91	163.161
CCM_02276	gene2267	160.864	168.704
CCM_09474	gene9446	160.504	175.028
CCM_01156	gene1152	160.496	156.572
CCM_08954	gene8928	160.491	162.016
CCM_02034	gene2027	160.211	168.038
CCM_00908	gene906	159.706	132.327
CCM_01637	gene1631	159.252	140.126
CCM_00906	gene904	159.024	159.087
CCM_09488	gene9460	158.938	156.926
CCM_04703	gene4690	158.907	167.359
CCM_08617	gene8593	158.874	170.121
CCM_02243	gene2234	158.862	139.259
CCM_00961	gene958	158.718	163.761
CCM_01996	gene1989	158.689	174.376
CCM_02431	gene2422	158.662	163.219
CCM_08803	gene8778	158.555	145.8
CCM_06815	gene6795	158.155	141.353
CCM_07932	gene7912	158.063	155.437
CCM_04067	gene4054	157.964	139.727
CCM_06949	gene6929	157.796	146.31
CCM_07586	gene7567	157.746	141.596
CCM_04711	gene4697	157.701	164.018
CCM_05842	gene5825	157.649	119.198
CCM_06829	gene6809	157.475	147.312
CCM_02597	gene2588	157.412	155.352
CCM_00464	gene463	157.245	167.497
CCM_07188	gene7168	157.243	146.274
CCM_02770	gene2761	157.208	161.812
CCM_06377	gene6357	157.148	128.165
CCM_02709	gene2700	157.123	142.89
CCM_03304	gene3294	156.966	165.031
CCM_03863	gene3850	156.214	151.377
CCM_08522	gene8499	156.172	126.251
CCM_00124	gene123	156.144	158.783
CCM_01291	gene1286	155.925	151.537
CCM_05243	gene5227	155.873	171.934
CCM_00601	gene600	155.784	177.84
CCM_03326	gene3316	155.607	189.024
CCM_02694	gene2685	155.55	134.494
CCM_09017	gene8991	155.358	145.018
CCM_08367	gene8345	155.334	144.886
CCM_01091	gene1088	155.286	157.626
CCM_03463	gene3453	154.794	164.898
CCM_03907	gene3894	154.652	143.011
CCM_09637	gene9609	154.645	150.581
CCM_02983	gene2974	154.64	167.187
CCM_07367	gene7347	154.194	168.307
CCM_01193	gene1189	154.13	152.781
CCM_05096	gene5081	154.083	164.39
CCM_03211	gene3201	154.062	176.233
CCM_03173	gene3164	154.052	151.71
CCM_02523	gene2514	154.026	153.817
CCM_02232	gene2223	154.007	156.697
CCM_04975	gene4960	154.007	158.642
CCM_07588	gene7569	153.984	151.467
CCM_08827	gene8802	153.937	160.907
CCM_03391	gene3381	153.853	170.75
CCM_07015	gene6995	153.736	147.923
CCM_08226	gene8204	153.687	149.355
CCM_00540	gene539	153.636	182.153
CCM_07582	gene7563	153.588	151.599
CCM_00285	gene284	153.582	157.018
CCM_03553	gene3543	153.528	135.918
CCM_03137	gene3128	153.187	139.284
CCM_00444	gene443	153.17	144.432
CCM_06861	gene6841	152.761	147.917
CCM_03292	gene3282	152.717	161.256
CCM_03733	gene3720	152.552	145.704
CCM_01321	gene1316	152.359	148.753
CCM_05061	gene5046	152.245	173.884
CCM_06116	gene6097	152.08	155.929
CCM_06262	gene6243	151.813	153.622
CCM_09201	gene9174	151.807	138.545
CCM_00649	gene647	151.785	162.483
CCM_04949	gene4935	151.706	122.508
CCM_05248	gene5232	151.702	141.652
CCM_03240	gene3230	151.633	176.622
CCM_05792	gene5775	151.408	156.136
CCM_05111	gene5096	151.144	142.353
CCM_08626	gene8602	151.048	159.423
CCM_02204	gene2195	150.966	153.201
CCM_06637	gene6618	150.595	130.007
CCM_08934	gene8909	150.42	157.918
CCM_03650	gene3640	150.376	145.125
CCM_09643	gene9615	150.331	151.234
CCM_09683	gene4185	150.229	156.445
CCM_02492	gene2483	150.122	167.568
CCM_01793	gene1787	149.974	152.789
CCM_07137	gene7117	149.69	155.372
CCM_00635	gene634	149.665	161.179
CCM_05064	gene5049	149.543	123.136
CCM_08089	gene8068	149.414	134.587
CCM_00292	gene291	149.411	162.399
CCM_06418	gene6398	149.386	198.055
CCM_03557	gene3547	149.235	150.359
CCM_05050	gene5035	149.179	136.199
CCM_06798	gene6778	148.982	133.978
CCM_08195	gene8174	148.848	160.765
CCM_04072	gene4059	148.743	148.141
CCM_06609	gene6590	148.717	175.61
CCM_03238	gene3228	148.693	205.394
CCM_06681	gene6662	148.441	153.426
CCM_00445	gene444	148.384	151.234
CCM_02483	gene2474	148.327	152.003
CCM_08919	gene8894	148.226	134.681
CCM_06618	gene6599	148.197	116.233
CCM_07062	gene7042	148.153	141.258
CCM_02982	gene2973	148.107	147.503
CCM_01844	gene1837	147.628	124.067
CCM_08533	gene8510	147.517	145.939
CCM_05566	gene5549	147.443	157.935
CCM_03013	gene3004	147.378	130.701
CCM_03486	gene3476	147.229	156.701
CCM_00022	gene21	147.227	141.893
CCM_04392	gene4380	147.203	149.72
CCM_06512	gene6492	146.936	167.696
CCM_03912	gene3899	146.907	149.408
CCM_05394	gene5377	146.837	155.146
CCM_09302	gene9275	146.766	147.297
CCM_01750	gene1744	146.713	145.539
CCM_02823	gene2814	146.586	153.495
CCM_08529	gene8506	146.437	145.261
CCM_01177	gene1173	146.424	146.945
CCM_01635	gene1629	146.059	120.267
CCM_04328	gene4316	146.021	171.819
CCM_07149	gene7129	145.921	144.807
CCM_05041	gene5026	145.738	141.379
CCM_06469	gene6449	145.735	124.162
CCM_00732	gene730	145.386	159.977
CCM_03416	gene3406	145.383	137.507
CCM_05440	gene5423	145.178	144.105
CCM_04584	gene4572	145.018	169.729
CCM_06226	gene6207	144.99	123.486
CCM_02266	gene2257	144.872	155.92
CCM_05498	gene5481	144.825	164.668
CCM_01662	gene1656	144.666	130.443
CCM_08735	gene8710	144.594	149.951
CCM_03680	gene3668	144.087	139.685
CCM_02837	gene2828	143.967	140.435
CCM_02191	gene2182	143.87	144.758
CCM_02371	gene2362	143.598	133.099
CCM_07346	gene7326	143.586	147.35
CCM_03290	gene3280	143.177	152.355
CCM_07483	gene7463	143.086	150.322
CCM_05450	gene5433	142.856	168.545
CCM_06408	gene6388	142.736	150.407
CCM_05913	gene5896	142.701	140.643
CCM_07732	gene7712	142.569	179.939
CCM_07447	gene7427	142.568	164.936
CCM_08754	gene8729	142.325	161.877
CCM_00157	gene156	142.199	133.139
CCM_02981	gene2972	141.903	130.315
CCM_06901	gene6881	141.704	132.601
CCM_02033	gene2026	141.647	160.706
CCM_05652	gene5635	141.603	162.228
CCM_06227	gene6208	141.561	140.45
CCM_02029	gene2022	141.491	162.959
CCM_09198	gene9171	141.452	119.449
CCM_02138	gene2130	141.399	146.31
CCM_07139	gene7119	141.008	133.633
CCM_09028	gene9002	140.988	142.149
CCM_05326	gene5309	140.818	138.487
CCM_01539	gene1534	140.712	132.51
CCM_06827	gene6807	140.656	146.417
CCM_07699	gene7679	140.523	139.855
CCM_03938	gene3925	140.373	126.029
CCM_01317	gene1312	140.018	129.295
CCM_02227	gene2218	139.973	137.486
CCM_01515	gene1510	139.917	142.621
CCM_03259	gene3249	139.804	146.154
CCM_00237	gene236	139.767	135.125
CCM_07692	gene7672	139.636	148.225
CCM_05589	gene5572	139.544	138.838
CCM_02732	gene2723	139.451	155.693
CCM_09252	gene9225	139.396	141.067
CCM_08025	gene8004	139.33	117.96
CCM_07892	gene7872	139.295	130.031
CCM_00342	gene341	139.129	148.446
CCM_08237	gene8215	138.933	145.065
CCM_01216	gene1212	138.898	132.631
CCM_06770	gene6752	138.829	148.998
CCM_01796	gene1790	138.704	139.758
CCM_05856	gene5839	138.628	128.025
CCM_07379	gene7359	138.567	142.814
CCM_06488	gene6468	138.528	145.353
CCM_01642	gene1636	138.524	149.823
CCM_01638	gene1632	138.475	165.617
CCM_04200	gene4188	138.232	136.321
CCM_09064	gene9037	138.133	120.004
CCM_02132	gene2124	138.116	134.224
CCM_06922	gene6902	138.072	143.793
CCM_01838	gene1831	138.046	152.66
CCM_04513	gene4501	137.98	120.692
CCM_04891	gene4877	137.955	133.419
CCM_01185	gene1181	137.92	120.624
CCM_01377	gene1372	137.89	140.179
CCM_05455	gene5438	137.821	136.867
CCM_06747	gene6729	137.81	145.294
CCM_07209	gene7189	137.704	131.792
CCM_01371	gene1366	137.671	142.029
CCM_08588	gene8564	137.643	135.106
CCM_03136	gene3127	137.615	163.493
CCM_00677	gene675	137.601	133.457
CCM_09536	gene9508	137.551	141.152
CCM_06159	gene6140	137.53	121.997
CCM_02972	gene2963	137.52	153.992
CCM_04737	gene4723	137.5	158.122
CCM_07095	gene7075	137.492	138.885
CCM_03384	gene3374	137.338	157.439
CCM_02319	gene2310	137.247	139.676
CCM_02667	gene2658	137.142	158.197
CCM_05513	gene5496	137.13	148.871
CCM_04171	gene4158	136.854	136.56
CCM_04593	gene4581	136.701	149.237
CCM_06594	gene6575	136.462	125.708
CCM_02239	gene2230	136.342	123.452
CCM_04272	gene4260	136.296	135.189
CCM_03249	gene3239	135.878	144.725
CCM_03915	gene3902	135.844	142.643
CCM_00987	gene984	135.61	129.601
CCM_01237	gene1233	135.533	141.613
CCM_05448	gene5431	135.151	129.231
CCM_02046	gene2039	135.144	131.284
CCM_08712	gene8688	135.109	146.294
CCM_02212	gene2203	134.924	129.665
CCM_04981	gene4966	134.802	130.646
CCM_01303	gene1298	134.722	139.153
CCM_05699	gene5682	134.69	126.32
CCM_07026	gene7006	134.454	115.87
CCM_04787	gene4773	134.427	138.468
CCM_00331	gene330	134.388	141.529
CCM_05558	gene5541	134.23	127.762
CCM_01751	gene1745	134.225	134.189
CCM_03303	gene3293	134.132	134.234
CCM_04323	gene4311	134.095	134.906
CCM_06642	gene6623	133.952	133.53
CCM_03109	gene3100	133.831	131.862
CCM_05514	gene5497	133.811	125.948
CCM_05121	gene5106	133.776	128.269
CCM_04598	gene4586	133.659	136.403
CCM_02028	gene2021	133.52	135.28
CCM_07104	gene7084	133.481	140.792
CCM_04688	gene4675	133.469	160.756
CCM_02252	gene2243	133.42	144.785
CCM_04852	gene4838	133.258	140.678
CCM_04242	gene4230	133.185	124.22
CCM_02285	gene2276	132.725	124.932
CCM_05340	gene5323	132.697	181.162
CCM_04519	gene4507	132.555	144.302
CCM_01282	gene1277	132.512	100.001
CCM_00313	gene312	132.451	122.484
CCM_04562	gene4550	132.174	128.848
CCM_02288	gene2279	132.138	152.151
CCM_07387	gene7367	132.093	142.126
CCM_05500	gene5483	132.006	126.581
CCM_00396	gene395	131.829	116.66
CCM_03716	gene3704	131.67	127.668
CCM_08467	gene8444	131.669	117.69
CCM_02863	gene2854	131.549	152.085
CCM_02865	gene2856	131.214	124.627
CCM_08546	gene8523	131.073	131.91
CCM_09350	gene9323	131.007	137.875
CCM_04832	gene4818	130.729	132.34
CCM_03221	gene3211	130.548	116.952
CCM_00806	gene804	130.194	129.563
CCM_07442	gene7422	130.159	128.863
CCM_05803	gene5786	130.131	128.628
CCM_02870	gene2861	130.131	129.218
CCM_05854	gene5837	129.99	118.727
CCM_01982	gene1975	129.897	133.603
CCM_04397	gene4385	129.863	125.369
CCM_03945	gene3932	129.748	134.607
CCM_03417	gene3407	129.605	152.989
CCM_00016	gene15	129.53	126.834
CCM_07076	gene7056	129.468	132.851
CCM_05793	gene5776	129.445	132.108
CCM_06219	gene6200	129.425	123.601
CCM_04149	gene4136	129.405	125.82
CCM_09367	gene9340	129.347	125.446
CCM_03797	gene3784	129.299	144.433
CCM_03882	gene3869	128.834	134.43
CCM_07327	gene7307	128.681	124.722
CCM_02040	gene2033	128.681	127.577
CCM_04209	gene4197	128.658	137.581
CCM_04946	gene4932	128.482	144.926
CCM_03269	gene3259	128.435	157.613
CCM_00159	gene158	128.161	128.843
CCM_03272	gene3262	128.041	126.183
CCM_06995	gene6975	127.917	129.136
CCM_08766	gene8741	127.912	141.152
CCM_01222	gene1218	127.787	138.845
CCM_05946	gene5930	127.742	136.304
CCM_02999	gene2990	127.724	131.193
CCM_05356	gene5339	127.619	117.548
CCM_08157	gene8136	127.551	142.172
CCM_01545	gene1540	127.456	122.543
CCM_00125	gene124	127.455	131.879
CCM_06626	gene6607	127.378	128.396
CCM_06882	gene6862	127.054	138.911
CCM_09202	gene9175	127.013	113.553
CCM_04441	gene4429	126.911	126.931
CCM_05059	gene5044	126.848	142.053
CCM_06921	gene6901	126.695	126.458
CCM_05741	gene5724	125.941	122.418
CCM_00862	gene860	125.915	137.074
CCM_05996	gene5980	125.744	142.693
CCM_01980	gene1973	125.65	111.865
CCM_02686	gene2677	125.489	120.193
CCM_07157	gene7137	125.442	146.581
CCM_02898	gene2889	124.853	112.029
CCM_02430	gene2421	124.569	126.673
CCM_08524	gene8501	124.515	127.506
CCM_07184	gene7164	124.303	122.639
CCM_02716	gene2707	124.253	115.064
CCM_00663	gene661	124.191	123.211
CCM_04838	gene4824	124.117	123.038
CCM_04268	gene4256	124.112	118.456
CCM_04999	gene4984	124.104	140.463
CCM_06878	gene6858	123.996	117.476
CCM_06913	gene6893	123.877	133.237
CCM_03927	gene3914	123.839	112.802
CCM_00560	gene559	123.822	120.794
CCM_06302	gene6283	123.787	128.432
CCM_07815	gene7795	123.715	120.672
CCM_05533	gene5516	123.692	138.587
CCM_00770	gene768	123.672	178.818
CCM_06833	gene6813	123.589	114.705
CCM_08659	gene8635	123.53	127.265
CCM_08720	gene8696	123.439	132.734
CCM_01099	gene1096	123.428	127.551
CCM_05643	gene5626	123.375	109.197
CCM_02719	gene2710	123.337	123.508
CCM_06269	gene6250	123.149	158.655
CCM_01247	gene1242	123.135	120.287
CCM_04512	gene4500	123.052	114.414
CCM_00694	gene692	123.021	115.102
CCM_04479	gene4467	122.819	110.796
CCM_07397	gene7377	122.73	118.311
CCM_07404	gene7384	122.526	115.785
CCM_05822	gene5805	122.457	118.088
CCM_05664	gene5647	122.347	109.317
CCM_04545	gene4533	122.288	122.664
CCM_00262	gene261	122.261	114.187
CCM_02909	gene2900	122.057	134.373
CCM_09207	gene9180	121.92	129.86
CCM_06344	gene6324	121.907	128.979
CCM_06787	gene6767	121.809	112.001
CCM_03706	gene3694	121.634	113.407
CCM_02207	gene2198	121.608	108.8
CCM_02607	gene2598	121.448	148.174
CCM_01198	gene1194	121.446	133.217
CCM_01224	gene1220	121.43	127.798
CCM_04620	gene4607	121.34	130.46
CCM_06959	gene6939	121.247	118.574
CCM_03880	gene3867	121.147	136.111
CCM_00244	gene243	121.136	125.628
CCM_06749	gene6731	121.123	120.152
CCM_07213	gene7193	120.981	120.719
CCM_01944	gene1937	120.92	121.642
CCM_08834	gene8809	120.897	133.202
CCM_00462	gene461	120.848	134.851
CCM_00023	gene22	120.609	117.792
CCM_01105	gene1102	120.553	107.239
CCM_06064	gene6045	120.438	125.678
CCM_01079	gene1076	120.275	117.978
CCM_04864	gene4850	120.187	113.674
CCM_07468	gene7448	120.128	124.387
CCM_07074	gene7054	120.112	117.295
CCM_08542	gene8519	120.105	138.187
CCM_00366	gene365	120.079	112.275
CCM_04879	gene4865	119.991	116.853
CCM_01268	gene1263	119.99	120.732
CCM_06875	gene6855	119.99	122.519
CCM_02720	gene2711	119.946	112.986
CCM_05817	gene5800	119.908	129.053
CCM_07702	gene7682	119.869	102.353
CCM_01791	gene1785	119.829	101.29
CCM_06189	gene6170	119.797	131.554
CCM_07481	gene7461	119.744	116.85
CCM_09069	gene9042	119.617	131.807
CCM_01979	gene1972	119.579	108.257
CCM_09390	gene9363	119.513	108.044
CCM_05283	gene5267	119.413	115.174
CCM_08083	gene8062	119.28	152.866
CCM_09193	gene9166	119.279	110.345
CCM_05005	gene4990	119.261	119.929
CCM_06880	gene6860	119.23	119.502
CCM_03383	gene3373	119.228	113.582
CCM_04712	gene4698	119.083	118.144
CCM_02903	gene2894	119.008	109.197
CCM_01000	gene997	118.937	106.397
CCM_07487	gene7467	118.932	139.364
CCM_07311	gene7291	118.929	111.485
CCM_08691	gene8667	118.913	128.568
CCM_02441	gene2432	118.842	123.337
CCM_01008	gene1005	118.835	120.677
CCM_00225	gene224	118.817	130.911
CCM_00977	gene974	118.624	105.457
CCM_05640	gene5623	118.612	118.822
CCM_04812	gene4798	118.609	116.278
CCM_09162	gene9135	118.428	137.826
CCM_09293	gene9266	118.4	109.514
CCM_03135	gene3126	118.382	104.366
CCM_00310	gene309	118.38	112.922
CCM_08433	gene8411	118.213	128.909
CCM_03854	gene3841	118.05	123.61
CCM_03153	gene3144	117.97	110.83
CCM_06674	gene6655	117.852	123.02
CCM_02009	gene2002	117.576	115.686
CCM_05134	gene5119	117.505	122.991
CCM_06007	gene5991	117.5	109.673
CCM_08584	gene8560	117.489	103.5
CCM_01374	gene1369	117.321	132.601
CCM_05395	gene5378	117.31	130.661
CCM_09417	gene9390	117.249	110.077
CCM_02345	gene2336	117.187	115.104
CCM_03681	gene3669	117.169	107.646
CCM_04094	gene4081	117.164	113.454
CCM_06264	gene6245	117.152	129.488
CCM_03250	gene3240	117.017	126.639
CCM_01104	gene1101	116.987	111.214
CCM_04656	gene4643	116.964	122.439
CCM_06651	gene6632	116.837	132.351
CCM_03548	gene3538	116.535	116.035
CCM_07622	gene7603	115.948	103.107
CCM_01621	gene1615	115.872	123.943
CCM_01021	gene1018	115.846	112.034
CCM_02179	gene2171	115.84	113.782
CCM_00062	gene61	115.811	136.381
CCM_04760	gene4746	115.788	116.423
CCM_03439	gene3429	115.729	109.267
CCM_02247	gene2238	115.723	106.463
CCM_09155	gene9128	115.639	128.916
CCM_02558	gene2549	115.607	111.9
CCM_00978	gene975	115.561	119.224
CCM_01444	gene1439	115.558	105.138
CCM_01541	gene1536	115.443	135.23
CCM_08212	gene8190	115.356	121.476
CCM_03332	gene3322	115.25	124.73
CCM_00356	gene355	115.216	115.845
CCM_07572	gene7553	115.149	126.998
CCM_03142	gene3133	115.118	106.267
CCM_04452	gene4440	115.071	114.652
CCM_03986	gene3973	114.993	109.882
CCM_09383	gene9356	114.982	141.152
CCM_03363	gene3353	114.974	113.221
CCM_08112	gene8091	114.9	119.032
CCM_06100	gene6081	114.872	119.648
CCM_02205	gene2196	114.853	113.275
CCM_07522	gene7502	114.839	115.121
CCM_00128	gene127	114.716	105.619
CCM_01217	gene1213	114.497	106.038
CCM_02249	gene2240	114.423	114.235
CCM_05725	gene5708	114.407	104.414
CCM_00080	gene79	114.392	107.741
CCM_04521	gene4509	114.202	109.831
CCM_04058	gene4045	114.111	102.076
CCM_08453	gene8430	114.109	106.111
CCM_00731	gene729	114.083	117.44
CCM_04002	gene3989	113.932	120.681
CCM_08138	gene8117	113.914	117.558
CCM_04522	gene4510	113.888	109.225
CCM_06793	gene6773	113.804	129.36
CCM_01018	gene1015	113.76	113.358
CCM_00991	gene988	113.617	137.204
CCM_01025	gene1022	113.525	109.234
CCM_02048	gene2041	113.482	107.102
CCM_04517	gene4505	113.279	114.529
CCM_03270	gene3260	113.246	144.605
CCM_06293	gene6274	113.224	109.734
CCM_09577	gene9549	113.18	112.895
CCM_00587	gene586	113.102	123.068
CCM_02534	gene2525	113.001	120.987
CCM_01708	gene1702	112.877	112.802
CCM_08111	gene8090	112.783	125.203
CCM_06693	gene6676	112.689	119.419
CCM_00189	gene188	112.654	124.243
CCM_00415	gene414	112.627	100.114
CCM_03466	gene3456	112.614	113.95
CCM_07576	gene7557	112.352	103.687
CCM_04715	gene4701	112.162	117.183
CCM_01917	gene1910	112.107	100.34
CCM_03118	gene3109	112.092	125.208
CCM_02142	gene2134	112.074	119.962
CCM_06127	gene6108	112.052	109.866
CCM_02991	gene2982	111.781	113.367
CCM_07330	gene7310	111.703	112.819
CCM_06487	gene6467	111.608	108.398
CCM_00810	gene808	111.489	104.601
CCM_04319	gene4307	111.449	107.408
CCM_01049	gene1046	111.384	115.714
CCM_06768	gene6750	111.383	107.56
CCM_02458	gene2449	111.299	106.568
CCM_01590	gene1585	111.186	118.294
CCM_03242	gene3232	110.991	112.22
CCM_04347	gene4335	110.931	100.732
CCM_03868	gene3855	110.859	115.624
CCM_08449	gene8426	110.857	106.093
CCM_01836	gene1829	110.836	101.964
CCM_00129	gene128	110.804	115.83
CCM_02197	gene2188	110.711	100.707
CCM_07063	gene7043	110.707	108.347
CCM_00033	gene32	110.601	105.432
CCM_07479	gene7459	110.379	115.126
CCM_00895	gene893	110.367	106.486
CCM_07007	gene6987	110.288	102.305
CCM_09200	gene9173	110.121	100.437
CCM_01951	gene1944	110.113	122.576
CCM_01656	gene1650	110.053	113.416
CCM_02626	gene2617	109.996	103.338
CCM_06379	gene6359	109.927	100.626
CCM_03711	gene3699	109.816	104.255
CCM_05651	gene5634	109.682	126.204
CCM_09514	gene9486	109.553	109.997
CCM_03719	gene3707	109.544	106.846
CCM_06598	gene6579	109.464	105.637
CCM_03043	gene3034	109.181	107.146
CCM_04918	gene4904	109.157	112.786
CCM_05321	gene5304	109.132	108.806
CCM_04036	gene4023	109.074	102.513
CCM_02928	gene2919	108.89	118.015
CCM_06140	gene6121	108.852	106.598
CCM_06941	gene6921	108.83	109.949
CCM_07268	gene7248	108.79	113.591
CCM_06884	gene6864	108.762	108.766
CCM_01736	gene1730	108.759	112.512
CCM_05292	gene5275	108.625	110.837
CCM_03152	gene3143	108.545	121.708
CCM_05758	gene5741	108.543	115.024
CCM_08676	gene8652	108.54	106.626
CCM_04907	gene4893	108.47	121.36
CCM_05170	gene5154	108.336	113.509
CCM_08620	gene8596	108.299	105.157
CCM_06979	gene6959	108.258	120.603
CCM_09589	gene9561	108.247	102.556
CCM_00019	gene18	108.236	101.473
CCM_05791	gene5774	108.193	125.139
CCM_07110	gene7090	108.011	102.505
CCM_07267	gene7247	107.982	103.449
CCM_00538	gene537	107.981	102.618
CCM_07295	gene7275	107.962	120.662
CCM_07709	gene7689	107.935	111.048
CCM_00749	gene747	107.931	115.784
CCM_06836	gene6816	107.909	100.823
CCM_00394	gene393	107.766	111.762
CCM_04459	gene4447	107.687	110.897
CCM_04757	gene4743	107.677	108.798
CCM_00210	gene209	107.59	100.071
CCM_08295	gene8273	107.45	113.753
CCM_00762	gene760	107.387	114.63
CCM_07039	gene7019	107.22	102.005
CCM_02037	gene2030	107.017	101.559
CCM_08494	gene8471	106.783	102.722
CCM_09458	gene9431	106.78	103.663
CCM_02659	gene2650	106.681	102.455
CCM_05008	gene4993	106.646	101.351
CCM_01246	gene1241	106.644	102.205
CCM_08417	gene8395	106.619	108.48
CCM_05761	gene5744	106.576	114.022
CCM_03387	gene3377	106.517	102.04
CCM_01234	gene1230	106.491	106.994
CCM_05844	gene5827	106.415	104.285
CCM_03839	gene3826	106.357	104.772
CCM_09451	gene9424	106.292	109.54
CCM_07883	gene7863	106.124	101.884
CCM_00253	gene252	106.091	106.171
CCM_02312	gene2303	106.052	108.498
CCM_07222	gene7202	105.808	103.287
CCM_00661	gene659	105.804	110.758
CCM_06862	gene6842	105.762	225.582
CCM_03645	gene3635	105.667	109.302
CCM_06670	gene6651	105.627	100.327
CCM_06685	gene6666	105.584	103.86
CCM_00813	gene811	105.473	119.827
CCM_01472	gene1467	105.389	113.306
CCM_08576	gene8552	105.258	126.851
CCM_09250	gene9223	105.216	104.511
CCM_07887	gene7867	105.168	114.171
CCM_01213	gene1209	105.156	107.837
CCM_03828	gene3815	105.1	114.561
CCM_05523	gene5506	105.078	111.385
CCM_04477	gene4465	104.998	107.86
CCM_01314	gene1309	104.769	115.425
CCM_02933	gene2924	104.653	101.631
CCM_08395	gene8373	104.509	103.563
CCM_03744	gene3731	104.458	108.94
CCM_03354	gene3344	104.45	106.467
CCM_02961	gene2952	104.259	113.955
CCM_03176	gene3167	104.006	108.006
CCM_06814	gene6794	103.948	111.26
CCM_09146	gene9119	103.87	103.841
CCM_06850	gene6830	103.831	106.197
CCM_05680	gene5663	103.829	102.097
CCM_05102	gene5087	103.71	103.24
CCM_08560	gene8536	103.492	129.139
CCM_06087	gene6068	103.369	100.724
CCM_01861	gene1854	103.25	122.108
CCM_03307	gene3297	103.032	119.088
CCM_07615	gene7596	102.9	134.361
CCM_04130	gene4117	102.873	103.504
CCM_08340	gene8318	102.273	109.798
CCM_06491	gene6471	102.222	113.946
CCM_01142	gene1138	102.001	103.535
CCM_03397	gene3387	101.876	116.038
CCM_05018	gene5003	101.874	129.436
CCM_00864	gene862	101.647	109.859
CCM_07938	gene7918	101.468	107.339
CCM_00741	gene739	101.456	106.151
CCM_03327	gene3317	101.431	132.947
CCM_07593	gene7574	101.168	100.747
CCM_07489	gene7469	101.125	120.987
CCM_01898	gene1891	101.029	106.98
CCM_09255	gene9228	100.929	103.98
CCM_07751	gene7731	100.858	120.599
CCM_01950	gene1943	100.711	112.388
CCM_01476	gene1471	100.686	110.552
CCM_00042	gene41	100.609	117.732
CCM_06529	gene6510	100.591	114.699
CCM_02134	gene2126	100.416	119.826
CCM_00922	gene919	100.416	102.289
CCM_00974	gene971	100.362	103.183
CCM_04282	gene4270	100.314	109.83
CCM_07332	gene7312	100.134	137.085
CCM_08061	gene8040	100.055	111.509
CCM_09041	gene9015	118.34	98.8628
CCM_01680	gene1674	113.639	99.9428
CCM_02140	gene2132	112.22	99.2717
CCM_09573	gene9545	111.907	86.1672
CCM_02628	gene2619	111.767	99.3909
CCM_07785	gene7765	111.743	98.7272
CCM_02434	gene2425	108.905	93.4903
CCM_09363	gene9336	108.486	97.324
CCM_08493	gene8470	108.14	93.2611
CCM_00930	gene927	107.974	88.5723
CCM_03174	gene3165	106.569	86.7009
CCM_04469	gene4457	106.339	92.4115
CCM_09680	gene6667	105.476	94.7788
CCM_07132	gene7112	105.233	96.9664
CCM_09582	gene9554	105.185	89.2282
CCM_09351	gene9324	104.897	97.3433
CCM_08858	gene8833	104.822	96.3522
CCM_05633	gene5616	104.755	95.0661
CCM_07466	gene7446	104.313	98.7864
CCM_01410	gene1405	104.278	63.5959
CCM_04783	gene4769	104.271	98.4124
CCM_05058	gene5043	104.251	92.0596
CCM_01792	gene1786	103.851	91.366
CCM_01060	gene1057	103.647	95.632
CCM_03412	gene3402	103.646	98.1436
CCM_05606	gene5589	103.527	99.1661
CCM_04198	gene4186	103.51	94.2281
CCM_03521	gene3511	103.436	89.6499
CCM_02509	gene2500	103.189	94.3109
CCM_05110	gene5095	102.875	93.6898
CCM_02278	gene2269	102.482	92.0509
CCM_01267	gene1262	102.452	94.7515
CCM_02500	gene2491	102.017	97.8831
CCM_06502	gene6482	101.965	91.395
CCM_03505	gene3495	101.909	79.9861
CCM_00081	gene80	101.618	93.1326
CCM_01916	gene1909	101.525	98.5954
CCM_09667	gene9639	101.46	90.6599
CCM_09234	gene9207	101.356	89.2232
CCM_08012	gene7991	101.312	86.4196
CCM_07351	gene7331	101.205	92.155
CCM_00877	gene875	101.136	95.7275
CCM_05405	gene5388	100.934	98.3384
CCM_00293	gene292	100.682	92.2649
CCM_01129	gene1125	100.484	99.4831
CCM_06432	gene6412	100.468	90.7667
CCM_06673	gene6654	100.416	95.4932
CCM_07016	gene6996	100.213	85.7929
CCM_06203	gene6184	99.9973	94.7735
CCM_02413	gene2404	99.9387	99.7691
CCM_01320	gene1315	99.8175	117.04
CCM_07683	gene7663	99.6938	118.417
CCM_06167	gene6148	99.5888	94.9514
CCM_07075	gene7055	99.4222	97.0464
CCM_01841	gene1834	99.4209	95.5164
CCM_05800	gene5783	99.3934	86.1878
CCM_03429	gene3419	99.2899	96.0096
CCM_06639	gene6620	99.2216	95.809
CCM_04183	gene4170	99.2138	90.7795
CCM_06750	gene6732	99.1924	95.014
CCM_04412	gene4400	99.1746	98.274
CCM_00102	gene101	99.1319	94.976
CCM_04779	gene4765	99.0945	97.9043
CCM_02391	gene2382	99.0229	98.1204
CCM_00870	gene868	99.0086	88.921
CCM_07519	gene7499	98.9683	93.0113
CCM_05641	gene5624	98.9611	95.3106
CCM_05607	gene5590	98.9575	99.758
CCM_06422	gene6402	98.7893	107.426
CCM_03464	gene3454	98.7524	103.173
CCM_01353	gene1348	98.6566	90.667
CCM_01036	gene1033	98.6563	101.641
CCM_03450	gene3440	98.5554	101.247
CCM_06169	gene6150	98.4863	117.113
CCM_03969	gene3956	98.4835	103.762
CCM_01818	gene1812	98.483	95.7606
CCM_07688	gene7668	98.4759	101.281
CCM_07946	gene7926	98.4189	106.105
CCM_00921	gene918	98.3368	82.1942
CCM_03368	gene3358	98.3126	93.6183
CCM_01949	gene1942	98.2272	107.286
CCM_00083	gene82	98.1843	96.3418
CCM_04540	gene4528	98.0572	89.3412
CCM_00786	gene784	98.0092	95.0459
CCM_03335	gene3325	97.9757	106.853
CCM_03999	gene3986	97.9463	95.2314
CCM_01693	gene1687	97.9143	102.832
CCM_00266	gene265	97.7613	101.527
CCM_06842	gene6822	97.7216	103.774
CCM_02157	gene2149	97.6804	97.3537
CCM_03555	gene3545	97.6153	75.0347
CCM_01842	gene1835	97.5627	104.193
CCM_02844	gene2835	97.4967	111.726
CCM_03358	gene3348	97.4118	96.2557
CCM_07816	gene7796	97.3828	99.3414
CCM_03320	gene3310	97.3485	99.9429
CCM_09225	gene9198	97.3475	106.648
CCM_05662	gene5645	97.2545	98.3334
CCM_06544	gene6525	97.253	115.192
CCM_05530	gene5513	97.2387	107.317
CCM_07581	gene7562	97.2024	85.6706
CCM_03949	gene3936	97.1867	90.1211
CCM_09076	gene9049	97.1007	97.6104
CCM_03957	gene3944	97.0595	96.5834
CCM_04518	gene4506	96.9681	107.88
CCM_05384	gene5367	96.7681	92.6364
CCM_02383	gene2374	96.7642	79.1146
CCM_02213	gene2204	96.6442	86.5278
CCM_06559	gene6540	96.5993	98.8755
CCM_01798	gene1792	96.5321	90.9513
CCM_00766	gene764	96.4754	96.6113
CCM_04675	gene4662	96.4649	90.7957
CCM_05976	gene5960	96.4389	136.56
CCM_07010	gene6990	96.3111	96.4563
CCM_00533	gene532	96.2426	104.489
CCM_06835	gene6815	96.2168	91.0347
CCM_00885	gene883	96.1724	98.2535
CCM_04124	gene4111	96.1423	93.168
CCM_08608	gene8584	96.0531	104.75
CCM_06703	gene6686	96.0281	99.82
CCM_05168	gene5152	96.0115	98.1696
CCM_08925	gene8900	95.9845	85.0815
CCM_03459	gene3449	95.9334	96.3223
CCM_01382	gene1377	95.912	84.5103
CCM_03902	gene3889	95.9073	100.117
CCM_06889	gene6869	95.8872	88.1047
CCM_02554	gene2545	95.8786	92.983
CCM_04104	gene4091	95.8253	101.471
CCM_08142	gene8121	95.6285	91.0923
CCM_08657	gene8633	95.5895	91.8608
CCM_08828	gene8803	95.5777	90.4435
CCM_00737	gene735	95.5562	97.6708
CCM_06223	gene6204	95.5557	97.5936
CCM_01673	gene1667	95.3318	85.2921
CCM_07393	gene7373	95.3303	99.9574
CCM_03795	gene3782	95.2473	93.8048
CCM_09447	gene9420	95.2043	94.5693
CCM_00229	gene228	95.2001	91.7337
CCM_05770	gene5753	95.1896	79.209
CCM_07805	gene7785	95.161	100.389
CCM_04523	gene4511	95.0487	97.6939
CCM_04465	gene4453	95.0032	93.6008
CCM_04567	gene4555	94.8103	99.2
CCM_09587	gene9559	94.8005	91.2152
CCM_08064	gene8043	94.6961	82.8604
CCM_08047	gene8026	94.6777	99.1283
CCM_00507	gene506	94.6609	87.7925
CCM_00226	gene225	94.6171	109.911
CCM_00904	gene902	94.5435	88.0284
CCM_05537	gene5520	94.3908	109.337
CCM_05984	gene5968	94.3628	91.6188
CCM_00742	gene740	94.3328	87.4929
CCM_00096	gene95	94.3136	95.8463
CCM_09195	gene9168	94.2227	89.3637
CCM_05350	gene5333	94.1464	96.3418
CCM_04342	gene4330	94.119	101.222
CCM_01190	gene1186	94.1069	103.357
CCM_00718	gene716	94.0813	91.7163
CCM_03579	gene3569	94.0571	101.897
CCM_01229	gene1225	93.9957	89.7489
CCM_08797	gene8772	93.9828	101.926
CCM_04692	gene4679	93.9368	82.7234
CCM_04318	gene4306	93.7695	93.2793
CCM_01927	gene1920	93.6128	90.6915
CCM_08170	gene8149	93.5885	90.3153
CCM_02487	gene2478	93.5752	104.213
CCM_08539	gene8516	93.5594	87.9219
CCM_08809	gene8784	93.5566	125.765
CCM_08544	gene8521	93.4605	100.823
CCM_03637	gene3627	93.4094	97.8425
CCM_05930	gene5914	93.1677	101.505
CCM_02858	gene2849	93.1509	100.466
CCM_08151	gene8130	93.0182	97.8292
CCM_08131	gene8110	92.9349	97.4139
CCM_08475	gene8452	92.9046	96.3463
CCM_07857	gene7837	92.8495	106.638
CCM_06228	gene6209	92.8155	94.0242
CCM_07430	gene7410	92.7194	83.6762
CCM_02927	gene2918	92.6105	92.986
CCM_05675	gene5658	92.5966	88.7119
CCM_05871	gene5854	92.5693	89.9746
CCM_01159	gene1155	92.562	104.766
CCM_08168	gene8147	92.5201	86.1188
CCM_07812	gene7792	92.4724	94.9541
CCM_06191	gene6172	92.448	88.0008
CCM_01178	gene1174	92.3919	82.1424
CCM_07406	gene7386	92.3144	86.7418
CCM_00730	gene728	92.2896	90.9154
CCM_07147	gene7127	92.1999	82.4914
CCM_05451	gene5434	92.1955	82.3414
CCM_05905	gene5888	92.1147	89.3514
CCM_01654	gene1648	92.0923	81.6039
CCM_08804	gene8779	91.975	90.8867
CCM_01474	gene1469	91.8977	89.3499
CCM_05084	gene5069	91.7719	85.4963
CCM_00949	gene946	91.6802	76.9822
CCM_01378	gene1373	91.6293	99.5626
CCM_06558	gene6539	91.6139	85.0148
CCM_02905	gene2896	91.6086	92.387
CCM_07865	gene7845	91.2614	84.2215
CCM_00896	gene894	91.1548	87.2135
CCM_07344	gene7324	91.0379	87.8697
CCM_00400	gene399	90.9972	83.8299
CCM_00579	gene578	90.9907	101.796
CCM_07328	gene7308	90.9327	86.1364
CCM_09401	gene9374	90.8776	94.0126
CCM_02229	gene2220	90.8762	87.9679
CCM_00873	gene871	90.7654	98.335
CCM_00989	gene986	90.7513	115.165
CCM_05857	gene5840	90.7461	89.1224
CCM_00109	gene108	90.7239	94.2518
CCM_07032	gene7012	90.7096	98.7121
CCM_04138	gene4125	90.6409	88.1228
CCM_03112	gene3103	90.5993	95.2166
CCM_01513	gene1508	90.5856	90.6344
CCM_04115	gene4102	90.5279	77.6747
CCM_08818	gene8793	90.4937	95.3016
CCM_07313	gene7293	90.4851	95.4196
CCM_01704	gene1698	90.4845	83.2804
CCM_05819	gene5802	90.3742	98.1622
CCM_03994	gene3981	90.3029	87.5228
CCM_01088	gene1085	90.2596	83.8785
CCM_09144	gene9117	90.0873	86.1537
CCM_09327	gene9300	90.0729	97.5965
CCM_01496	gene1491	90.0423	83.7794
CCM_03980	gene3967	89.9417	87.6692
CCM_06886	gene6866	89.809	92.2682
CCM_04998	gene4983	89.7664	85.6849
CCM_04795	gene4781	89.667	117.579
CCM_06821	gene6801	89.6191	101.884
CCM_00251	gene250	89.6169	99.3022
CCM_04074	gene4061	89.5656	92.4428
CCM_02695	gene2686	89.4514	80.5765
CCM_02896	gene2887	89.4348	84.9439
CCM_06425	gene6405	89.373	90.8624
CCM_05689	gene5672	89.3452	86.8573
CCM_00903	gene901	89.3309	84.0627
CCM_09413	gene9386	89.3124	93.2078
CCM_08510	gene8487	89.2893	97.5273
CCM_00079	gene78	89.2056	80.539
CCM_00797	gene795	89.1854	90.8167
CCM_01313	gene1308	89.1835	89.8609
CCM_05275	gene5259	89.1587	82.6109
CCM_03315	gene3305	89.0508	98.1655
CCM_05192	gene5176	88.9866	138.549
CCM_09524	gene9496	88.9235	81.6041
CCM_05861	gene5844	88.9216	81.4826
CCM_08532	gene8509	88.9014	82.0026
CCM_02438	gene2429	88.8706	78.7353
CCM_01852	gene1845	88.7395	82.4847
CCM_03225	gene3215	88.7347	111.265
CCM_08796	gene8771	88.657	82.4167
CCM_04503	gene4491	88.6072	100.736
CCM_08135	gene8114	88.5976	84.0707
CCM_00948	gene945	88.5781	86.929
CCM_00818	gene816	88.5623	80.9643
CCM_08489	gene8466	88.5265	90.2297
CCM_06628	gene6609	88.4961	83.078
CCM_03140	gene3131	88.4706	85.9887
CCM_08448	gene8425	88.2367	86.7107
CCM_01712	gene1706	88.218	94.39
CCM_08927	gene8902	88.1869	91.5392
CCM_02010	gene2003	88.1657	86.5136
CCM_02493	gene2484	88.1512	80.7352
CCM_02710	gene2701	88.1082	95.8416
CCM_06484	gene6464	88.1017	79.1372
CCM_07419	gene7399	88.0363	79.4064
CCM_06890	gene6870	88.0059	97.1133
CCM_06834	gene6814	87.9642	78.3998
CCM_04951	gene4937	87.9283	81.917
CCM_04922	gene4908	87.9154	83.3343
CCM_05200	gene5184	87.8286	91.1901
CCM_08518	gene8495	87.8122	82.0775
CCM_04455	gene4443	87.6302	93.437
CCM_07131	gene7111	87.5752	95.8396
CCM_04777	gene4763	87.4659	85.727
CCM_00020	gene19	87.4382	110.187
CCM_01293	gene1288	87.367	79.952
CCM_02637	gene2628	87.3112	88.8065
CCM_07937	gene7917	87.1774	83.3393
CCM_03218	gene3208	87.1686	88.2689
CCM_06765	gene6747	87.1626	84.5103
CCM_07052	gene7032	87.0561	82.324
CCM_01429	gene1424	87.027	85.2093
CCM_08003	gene7983	87.027	89.0984
CCM_02610	gene2601	86.9534	93.5104
CCM_03241	gene3231	86.9408	90.4954
CCM_01840	gene1833	86.9313	100.407
CCM_02787	gene2778	86.8261	88.5225
CCM_07510	gene7490	86.7644	84.0849
CCM_03195	gene3185	86.7421	91.2002
CCM_01660	gene1654	86.7359	105.09
CCM_07583	gene7564	86.686	86.3346
CCM_09349	gene9322	86.6746	82.7051
CCM_06365	gene6345	86.6558	86.4764
CCM_04719	gene4705	86.6466	73.0584
CCM_02031	gene2024	86.594	89.52
CCM_07850	gene7830	86.5166	88.706
CCM_08169	gene8148	86.5037	98.6488
CCM_08146	gene8125	86.4996	77.6757
CCM_07570	gene7551	86.4534	81.9327
CCM_07777	gene7757	86.3946	85.1301
CCM_00755	gene753	86.3698	91.7921
CCM_01387	gene1382	86.3546	79.1828
CCM_01808	gene1802	86.1887	85.3838
CCM_08838	gene8813	86.0552	107.544
CCM_00636	gene635	85.9235	97.9422
CCM_07518	gene7498	85.9048	88.118
CCM_05289	gene5272	85.8098	81.2082
CCM_03058	gene3049	85.7945	91.7952
CCM_08097	gene8076	85.7887	92.7415
CCM_04826	gene4812	85.7865	84.8136
[truncated: 7,513 more rows]

## Sheet: WTL4d
GeneName	name	WTL4d1	WTL4d2
CCM_02567	gene2558	40233.1	41704.4
CCM_05564	gene5547	23730.6	20277.7
CCM_07342	gene7322	13694.5	14185.4
CCM_08839	gene8814	12272.9	9211.51
CCM_07116	gene7096	9012.71	8375.83
CCM_00871	gene869	8707.41	7893.01
CCM_07855	gene7835	7543.18	6733.86
CCM_07885	gene7865	6002.28	5331.63
CCM_00793	gene791	5762.52	6889.57
CCM_03832	gene3819	5580.28	4982.36
CCM_07449	gene7429	5415.13	4990.47
CCM_00809	gene807	5399.79	5011.9
CCM_03442	gene3432	5206.74	4624.43
CCM_08119	gene8098	4242.57	4242.91
CCM_02561	gene2552	3726.76	3536.05
CCM_02566	gene2557	3717.61	3652.77
CCM_03403	gene3393	3695.37	3251.22
CCM_01998	gene1991	3584.15	3011.81
CCM_04804	gene4790	3432.96	3702.89
CCM_00277	gene276	3380.43	3126.88
CCM_06472	gene6452	2931.57	2882.31
CCM_01208	gene1204	2805.83	2543.9
CCM_01358	gene1353	2795	2649.06
CCM_07839	gene7819	2781.98	3048.69
CCM_00471	gene470	2726.74	2346.97
CCM_01384	gene1379	2678.15	2726.86
CCM_05491	gene5474	2640.42	2350.13
CCM_04398	gene4386	2578.55	2309.88
CCM_05039	gene5024	2571.69	2492.11
CCM_01207	gene1203	2561.54	2345.01
CCM_06532	gene6513	2521.78	2419
CCM_02559	gene2550	2503.93	2412.09
CCM_02963	gene2954	2487.06	2146.57
CCM_00126	gene125	2449.04	2131.56
CCM_07126	gene7106	2416.23	2104.07
CCM_06117	gene6098	2413.13	2155.15
CCM_02564	gene2555	2377.07	2390.22
CCM_05280	gene5264	2362.73	2275.18
CCM_06103	gene6084	2323.48	2198.15
CCM_07484	gene7464	2322.59	2252.62
CCM_01597	gene1592	2319.93	2165.86
CCM_02542	gene2533	2316.35	1816.47
CCM_01715	gene1709	2306.07	2214.27
CCM_07874	gene7854	2203.46	1914.57
CCM_01722	gene1716	2132.76	1774.41
CCM_06031	gene6014	2104.9	1934.84
CCM_02569	gene2560	2075.33	1979.89
CCM_06468	gene6448	2059.66	2141.58
CCM_04385	gene4373	1943.65	1789.81
CCM_08566	gene8542	1908.39	1815.75
CCM_03421	gene3411	1897.06	2050.85
CCM_01931	gene1924	1889.19	1673.59
CCM_07689	gene7669	1888.95	1754.56
CCM_01346	gene1341	1799.36	1457.77
CCM_04549	gene4537	1791.1	1668.78
CCM_02805	gene2796	1771.42	1476.2
CCM_00719	gene717	1763.11	1643.75
CCM_02275	gene2266	1734.65	1554.99
CCM_02183	gene2175	1724.99	1570.93
CCM_00240	gene239	1694.69	1627.3
CCM_03345	gene3335	1682.76	1603.89
CCM_09578	gene9550	1661.97	1739.91
CCM_08543	gene8520	1655.87	1580.52
CCM_05526	gene5509	1642.68	1711.62
CCM_02668	gene2659	1482.1	1366.38
CCM_02959	gene2950	1481.5	1363.36
CCM_00487	gene486	1449.46	1302.29
CCM_01138	gene1134	1416.11	1481.66
CCM_04753	gene4739	1415.94	1261.86
CCM_06383	gene6363	1402.64	1284.54
CCM_04006	gene3993	1391.62	1336.94
CCM_07448	gene7428	1358.64	1266.28
CCM_03350	gene3340	1356.24	1221.73
CCM_06627	gene6608	1348.96	1303.13
CCM_03627	gene3617	1345.77	1443.15
CCM_03787	gene3774	1327.07	1249.64
CCM_06254	gene6235	1314.68	1329.8
CCM_04486	gene4474	1312.26	1172.7
CCM_09604	gene9576	1295.51	1317.41
CCM_03917	gene3904	1290.47	1206.22
CCM_05126	gene5111	1273.68	1224.97
CCM_01759	gene1753	1262.55	1260.49
CCM_02400	gene2391	1254.64	1246.34
CCM_08025	gene8004	1250.09	1058.48
CCM_03632	gene3622	1218.39	1221.47
CCM_03313	gene3303	1216.97	1067.15
CCM_00743	gene741	1208.69	1153.91
CCM_06409	gene6389	1207.2	1153.34
CCM_09287	gene9260	1193.67	1212.05
CCM_06284	gene6265	1184.07	1058.81
CCM_03275	gene3265	1172.64	922.826
CCM_02562	gene2553	1166	1195.95
CCM_01619	gene1613	1165.49	1038.88
CCM_00323	gene322	1154.71	1045.52
CCM_03874	gene3861	1144.18	1131.84
CCM_04563	gene4551	1142.48	1030.92
CCM_05784	gene5767	1135.45	1074.3
CCM_06952	gene6932	1126.88	1178.51
CCM_06525	gene6506	1121.86	981.632
CCM_03968	gene3955	1118.19	1023.94
CCM_06291	gene6272	1114.65	944.549
CCM_05719	gene5702	1110.91	1091.7
CCM_06308	gene6289	1110.88	1075.56
CCM_05891	gene5874	1102.02	1070.27
CCM_06633	gene6614	1077.96	976.132
CCM_04125	gene4112	1037.83	957.805
CCM_04671	gene4658	1018.18	1001.36
CCM_04684	gene4671	1013.9	982.57
CCM_04949	gene4935	1010.67	963.796
CCM_03950	gene3937	995.151	922.219
CCM_09602	gene9574	985.826	1323.8
CCM_05061	gene5046	981.547	944.331
CCM_05092	gene5077	975.164	793.162
CCM_05734	gene5717	964.519	849.969
CCM_06542	gene6523	962.871	898.658
CCM_04256	gene4244	960.407	916.121
CCM_09391	gene9364	960.37	838.776
CCM_04059	gene4046	942.275	924.769
CCM_07475	gene7455	939.328	907.186
CCM_08574	gene8550	939.131	846.277
CCM_06864	gene6844	933.429	963.145
CCM_04073	gene4060	932.862	834.215
CCM_02825	gene2816	931.17	976.986
CCM_08201	gene8179	928.702	899.769
CCM_09457	gene9430	916.601	868.889
CCM_09076	gene9049	894.101	941.613
CCM_02007	gene2000	891.55	915.647
CCM_06914	gene6894	891.03	798.93
CCM_04470	gene4458	890.038	921.848
CCM_00150	gene149	889.941	833.687
CCM_03392	gene3382	889.488	772.831
CCM_09221	gene9194	886.341	765.234
CCM_07212	gene7192	862.017	755.638
CCM_03624	gene3614	859.658	963.126
CCM_01376	gene1371	855.227	756.976
CCM_05290	gene5273	853.443	722.364
CCM_04511	gene4499	837.506	857.476
CCM_01641	gene1635	832.797	602.029
CCM_04178	gene4165	815.895	739.508
CCM_02485	gene2476	811.892	704.224
CCM_05063	gene5048	811.805	635.842
CCM_05594	gene5577	807.538	846.82
CCM_09501	gene9473	801.934	752.856
CCM_01396	gene1391	798.62	814.692
CCM_09660	gene9632	796.299	715.705
CCM_01028	gene1025	796.285	697.213
CCM_09281	gene9254	789.007	689.199
CCM_03813	gene3800	782.881	763.197
CCM_06188	gene6169	780.871	686.738
CCM_03626	gene3616	779.324	840.228
CCM_03518	gene3508	776.283	771.358
CCM_02284	gene2275	776.183	702.889
CCM_03349	gene3339	776.007	858.023
CCM_03177	gene3168	775.957	731.484
CCM_08127	gene8106	774.445	781.893
CCM_06969	gene6949	771.976	752.572
CCM_01086	gene1083	771.863	725.837
CCM_07260	gene7240	771.12	695.244
CCM_02671	gene2662	768.938	732.649
CCM_00116	gene115	768.852	781.286
CCM_00994	gene991	768.667	704.949
CCM_04131	gene4118	759.87	714.916
CCM_01006	gene1003	751.811	659.303
CCM_07510	gene7490	750.634	725.368
CCM_05413	gene5396	747.96	789.362
CCM_05238	gene5222	745.93	708.381
CCM_08526	gene8503	742.14	698.208
CCM_01048	gene1045	740.454	688.284
CCM_02573	gene2564	730.413	727.247
CCM_07577	gene7558	730.002	649.126
CCM_04946	gene4932	729.793	729.548
CCM_00468	gene467	717.283	652.803
CCM_05995	gene5979	715.293	629.474
CCM_07253	gene7233	712.752	516.893
CCM_01163	gene1159	711.033	689.568
CCM_07115	gene7095	710.436	655.136
CCM_04514	gene4502	704.483	670.043
CCM_02155	gene2147	700.63	542.039
CCM_09170	gene9143	696.737	654.652
CCM_08453	gene8430	695.491	705.209
CCM_01872	gene1865	695.363	717.302
CCM_05855	gene5838	693.125	626.735
CCM_01398	gene1393	689.12	690.935
CCM_05411	gene5394	689.037	662.239
CCM_07272	gene7252	678.255	613.049
CCM_06873	gene6853	677.271	651.184
CCM_02601	gene2592	672.366	600.602
CCM_03625	gene3615	671.462	733.446
CCM_04202	gene4190	670.556	656.409
CCM_09559	gene9531	664.896	714.573
CCM_06659	gene6640	661.763	639.146
CCM_06807	gene6787	661.682	589.91
CCM_04812	gene4798	660.391	639.109
CCM_02260	gene2251	655.807	598.264
CCM_05811	gene5794	655.523	607.967
CCM_07426	gene7406	653.167	648.825
CCM_00534	gene533	652.886	693.938
CCM_06062	gene6043	652.67	646.411
CCM_05020	gene5005	650.393	597.523
CCM_09208	gene9181	649.477	632.345
CCM_04896	gene4882	641.733	672.201
CCM_06333	gene6313	640.034	551.445
CCM_04674	gene4661	639.675	577.039
CCM_02460	gene2451	638.82	589.37
CCM_04437	gene4425	636.442	600.073
CCM_04541	gene4529	629.844	569.121
CCM_05156	gene5140	629.625	647.544
CCM_00074	gene73	627.786	560.107
CCM_04506	gene4494	627.001	567.847
CCM_03086	gene3077	626.986	593.198
CCM_05882	gene5865	626.561	548.709
CCM_01530	gene1525	621.216	687.461
CCM_06156	gene6137	619.894	638.054
CCM_01771	gene1765	618.733	554.355
CCM_06958	gene6938	615.506	634.425
CCM_04265	gene4253	614.124	578.76
CCM_03913	gene3900	613.732	568.17
CCM_02454	gene2445	611.749	566.962
CCM_04404	gene4392	608.007	589.733
CCM_06608	gene6589	603.323	544.474
CCM_02163	gene2155	603.154	579.227
CCM_04336	gene4324	602.94	585.895
CCM_01408	gene1403	601.472	565.539
CCM_07174	gene7154	600.708	592.491
CCM_09072	gene9045	597.18	519.495
CCM_07934	gene7914	594.801	530.269
CCM_00290	gene289	593.062	500.425
CCM_04164	gene4151	591.93	581.906
CCM_07172	gene7152	591.872	530.615
CCM_04630	gene4617	591.676	562.601
CCM_06964	gene6944	589.543	546.971
CCM_01642	gene1636	587.162	493.508
CCM_00875	gene873	586.899	548.31
CCM_04880	gene4866	582.593	504.227
CCM_00239	gene238	579.618	541.428
CCM_09418	gene9391	575.466	538.975
CCM_08870	gene8845	574.467	584.08
CCM_07867	gene7847	573.37	542.58
CCM_02308	gene2299	568.035	563.334
CCM_03324	gene3314	566.486	522.569
CCM_09023	gene8997	565.922	552.418
CCM_06990	gene6970	565.811	522.321
CCM_01281	gene1276	564.589	595.719
CCM_01151	gene1147	563.488	507.854
CCM_01097	gene1094	563.102	505.234
CCM_09440	gene9413	559.85	520.315
CCM_06346	gene6326	559.78	551.907
CCM_06498	gene6478	556.642	508.896
CCM_01609	gene1603	551.158	509.032
CCM_03709	gene3697	547.201	484.298
CCM_01409	gene1404	545.682	509.276
CCM_00345	gene344	544.97	558.633
CCM_00953	gene950	542.418	507.569
CCM_06539	gene6520	542.313	461.891
CCM_05663	gene5646	542.278	549.116
CCM_05531	gene5514	541.519	548.673
CCM_00632	gene631	539.192	447.91
CCM_03376	gene3366	538.982	540.907
CCM_02246	gene2237	534.09	525.192
CCM_04542	gene4530	533.671	467.819
CCM_01635	gene1629	530.25	519.627
CCM_06172	gene6153	528.073	517.733
CCM_08496	gene8473	526.435	505.992
CCM_06494	gene6474	525.332	515.281
CCM_07329	gene7309	525.248	474.506
CCM_07013	gene6993	523.663	509.22
CCM_02338	gene2329	523.325	481.774
CCM_08457	gene8434	522.189	496.411
CCM_05179	gene5163	522.186	457.756
CCM_03602	gene3592	520.705	440.439
CCM_09271	gene9244	519.265	464.644
CCM_00416	gene415	517.216	453.102
CCM_08041	gene8020	516.801	494.194
CCM_04508	gene4496	513.929	497.648
CCM_01235	gene1231	510.985	514.27
CCM_09329	gene9302	510.089	494.609
CCM_03713	gene3701	509.247	485.628
CCM_00733	gene731	509.222	481.725
CCM_05227	gene5211	505.831	493.307
CCM_06982	gene6962	504.83	432.195
CCM_01791	gene1785	504.209	435.914
CCM_01942	gene1935	502.906	500.882
CCM_07843	gene7823	501.282	522.913
CCM_04709	gene4695	500.698	419.516
CCM_03935	gene3922	499.743	479.461
CCM_08683	gene8659	496.716	487.362
CCM_08194	gene8173	496.529	483.007
CCM_09475	gene9447	495.072	433.928
CCM_06306	gene6287	495.06	480.982
CCM_00725	gene723	492.98	471.168
CCM_03278	gene3268	491.823	476.031
CCM_09648	gene9620	491.682	471.926
CCM_06090	gene6071	491.212	485.293
CCM_05785	gene5768	489.667	449.246
CCM_01426	gene1421	489.645	495.183
CCM_02122	gene2114	489.402	486.436
CCM_06395	gene6375	487.496	515.665
CCM_04962	gene4947	486.655	510.239
CCM_07244	gene7224	485.18	463.188
CCM_02717	gene2708	483.858	451.62
CCM_07316	gene7296	482.809	525.809
CCM_02669	gene2660	482.708	446.913
CCM_02484	gene2475	479.537	459.172
CCM_08541	gene8518	478.397	496.099
CCM_02560	gene2551	478.167	465.281
CCM_09641	gene9613	476.485	485.21
CCM_05836	gene5819	475.148	453.464
CCM_02236	gene2227	473.627	431.314
CCM_08012	gene7991	473.231	435.833
CCM_06689	gene6672	473.09	428.333
CCM_04775	gene4761	471.639	460.961
CCM_02578	gene2569	470.952	426.403
CCM_05987	gene5971	469.863	449.472
CCM_01191	gene1187	469.808	475.929
CCM_05638	gene5621	469.051	515.528
CCM_02404	gene2395	468.868	437.661
CCM_03483	gene3473	467.719	500.455
CCM_05843	gene5826	467.001	451.023
CCM_05316	gene5299	463.578	436.071
CCM_05662	gene5645	461.956	484.956
CCM_06382	gene6362	461.908	396.458
CCM_00971	gene968	461.805	486.221
CCM_00238	gene237	460.981	437.267
CCM_09441	gene9414	460.467	402.062
CCM_06797	gene6777	459.268	409.352
CCM_07705	gene7685	458.77	450.653
CCM_03971	gene3958	457.757	435.445
CCM_05858	gene5841	457.694	453.749
CCM_02798	gene2789	454.115	409.449
CCM_01059	gene1056	451.737	491.375
CCM_08195	gene8174	451.568	442.333
CCM_03894	gene3881	449.65	409.466
CCM_05087	gene5072	448.982	459.435
CCM_08535	gene8512	448.844	468.206
CCM_03394	gene3384	448.752	413.935
CCM_05189	gene5173	447.282	432.097
CCM_05367	gene5350	444.539	426.503
CCM_01724	gene1718	443.88	404.161
CCM_06519	gene6499	443.105	395.832
CCM_01757	gene1751	442.916	436.192
CCM_00337	gene336	441.517	428.28
CCM_07477	gene7457	440.92	403.903
CCM_00034	gene33	440.05	392.779
CCM_00978	gene975	439.728	424.371
CCM_04539	gene4527	435.184	368.237
CCM_03393	gene3383	434.091	404.597
CCM_01794	gene1788	433.513	430.592
CCM_07136	gene7116	432.818	456.422
CCM_00834	gene832	431.802	394.834
CCM_04475	gene4463	431.474	411.113
CCM_02666	gene2657	430.508	463.87
CCM_04604	gene4592	428.504	407.09
CCM_00529	gene528	425.77	414.26
CCM_06937	gene6917	424.328	374.889
CCM_05947	gene5931	423.218	403.659
CCM_04294	gene4282	422.048	435.975
CCM_03502	gene3492	421.562	409.113
CCM_06055	gene6036	420.429	385.761
CCM_05735	gene5718	420.29	329.313
CCM_04449	gene4437	420.044	406.981
CCM_00096	gene95	419.466	427.775
CCM_03991	gene3978	418.141	383.354
CCM_08873	gene8848	417.619	431.104
CCM_01225	gene1221	415.814	438.367
CCM_01075	gene1072	415.553	309.475
CCM_08270	gene8248	408.489	389.201
CCM_01639	gene1633	408.363	356.076
CCM_05535	gene5518	408.134	401.946
CCM_03986	gene3973	407.862	453.449
CCM_07182	gene7162	407.412	412.106
CCM_01515	gene1510	406.461	403.796
CCM_00760	gene758	405.796	379.808
CCM_09463	gene9435	403.971	407.488
CCM_00145	gene144	403.525	385.419
CCM_01500	gene1495	402.26	377.767
CCM_09050	gene9023	402.15	399.04
CCM_00040	gene39	401.292	392.179
CCM_00601	gene600	400.804	366.282
CCM_06260	gene6241	400.618	377.912
CCM_02985	gene2976	400.086	339.15
CCM_08205	gene8183	399.954	426.011
CCM_00488	gene487	399.068	357.874
CCM_03290	gene3280	398.935	376.705
CCM_00919	gene916	397.32	362.316
CCM_05298	gene5281	391.696	376.747
CCM_03319	gene3309	391.67	413.76
CCM_04828	gene4814	391.598	368.604
CCM_01135	gene1131	391.451	335.114
CCM_08692	gene8668	391.343	425.05
CCM_06983	gene6963	390.998	359.292
CCM_04736	gene4722	389.185	371.298
CCM_05825	gene5808	388.555	369.824
CCM_06664	gene6645	386.452	355.714
CCM_05649	gene5632	386.043	352.517
CCM_06292	gene6273	384.705	406.13
CCM_04981	gene4966	384.003	357.363
CCM_03260	gene3250	383.609	358.782
CCM_08950	gene8924	382.002	326.363
CCM_06322	gene6302	382.002	351.228
CCM_06332	gene6312	378.98	331.212
CCM_04017	gene4004	378.782	348.67
CCM_05557	gene5540	377.694	359.342
CCM_03485	gene3475	376.796	308.501
CCM_09237	gene9210	376.59	341.955
CCM_05631	gene5614	375.186	369.441
CCM_04243	gene4231	374.345	360.863
CCM_00099	gene98	374.263	352.962
CCM_03276	gene3266	373.468	357.848
CCM_06418	gene6398	373.001	273.753
CCM_03778	gene3765	372.244	308.019
CCM_06600	gene6581	372.098	340.042
CCM_06707	gene6690	371.928	332.024
CCM_05789	gene5772	371.393	366.459
CCM_04673	gene4660	371.185	476.334
CCM_05477	gene5460	370.92	364.771
CCM_08329	gene8307	370.79	384.501
CCM_05895	gene5878	370.667	368.848
CCM_04876	gene4862	370.069	379.462
CCM_00851	gene849	369.695	366.753
CCM_09558	gene9530	368.462	424.48
CCM_00573	gene572	368.232	382.749
CCM_01343	gene1338	367.664	336.142
CCM_05182	gene5166	366.951	340.534
CCM_03357	gene3347	366.915	332.483
CCM_01638	gene1632	365.953	330.773
CCM_03647	gene3637	365.635	315.855
CCM_03891	gene3878	365.465	367.265
CCM_06045	gene6028	363.812	423.477
CCM_05893	gene5876	363.409	370.079
CCM_08757	gene8732	361.281	362.582
CCM_02823	gene2814	359.781	368.171
CCM_08886	gene8861	358.738	342.979
CCM_03947	gene3934	356.783	351.934
CCM_05260	gene5244	355.921	329.613
CCM_05103	gene5088	354.952	347.795
CCM_05774	gene5757	354.831	341.403
CCM_00510	gene509	354.396	323.29
CCM_04825	gene4811	354.009	353.083
CCM_02074	gene2067	352.505	299.576
CCM_08656	gene8632	352.008	349.354
CCM_01464	gene1459	350.39	336.914
CCM_01206	gene1202	349.603	316.125
CCM_03809	gene3796	347.909	316.298
CCM_00658	gene656	347.625	358.613
CCM_08540	gene8517	347.436	338.256
CCM_02208	gene2199	347.273	329.533
CCM_03824	gene3811	346.657	346.585
CCM_07423	gene7403	346.571	315.948
CCM_06802	gene6782	345.843	390.82
CCM_05108	gene5093	345.265	327.606
CCM_03337	gene3327	344.752	316.337
CCM_02675	gene2666	344.39	357.7
CCM_00683	gene681	344.157	386.523
CCM_06159	gene6140	343.922	337.99
CCM_00814	gene812	343.402	339.219
CCM_01033	gene1030	342.725	305.802
CCM_08989	gene8963	342.113	351.61
CCM_06862	gene6842	341.882	269.516
CCM_02827	gene2818	341.443	347.156
CCM_01273	gene1268	341.067	332.637
CCM_05946	gene5930	341.04	306.966
CCM_04122	gene4109	338.041	341.724
CCM_00231	gene230	335.185	302.244
CCM_03979	gene3966	335.155	342.457
CCM_04712	gene4698	334.781	348.792
CCM_01339	gene1334	334.695	317.101
CCM_06936	gene6916	334.347	306.817
CCM_02945	gene2936	333.932	296.428
CCM_03937	gene3924	333.815	336.66
CCM_08269	gene8247	333.794	321.922
CCM_05839	gene5822	332.516	277.98
CCM_01943	gene1936	332.473	305.056
CCM_02014	gene2007	332.233	317.831
CCM_05551	gene5534	332.023	316.579
CCM_05475	gene5458	330.038	352.757
CCM_02977	gene2968	329.754	312.782
CCM_00948	gene945	329.686	345.075
CCM_07886	gene7866	328.322	309.089
CCM_08949	gene8923	326.932	348.122
CCM_00508	gene507	326.067	303.175
CCM_01979	gene1972	325.568	341.769
CCM_06656	gene6637	324.914	340.406
CCM_07332	gene7312	324.196	309.739
CCM_03495	gene3485	323.695	391.501
CCM_05804	gene5787	323.358	303.345
CCM_06518	gene6498	322.843	277.461
CCM_05957	gene5941	322.248	266.973
CCM_05522	gene5505	322.16	279.641
CCM_01499	gene1494	322.05	321.759
CCM_07339	gene7319	321.321	280.281
CCM_04679	gene4666	319.768	316.553
CCM_07033	gene7013	319.601	338.915
CCM_07750	gene7730	318.683	310.019
CCM_06171	gene6152	318.595	287.735
CCM_09065	gene9038	318.442	282.492
CCM_06913	gene6893	317.993	317.1
CCM_01674	gene1668	317.903	279.158
CCM_05545	gene5528	317.816	317.323
CCM_06618	gene6599	317.558	344.101
CCM_02842	gene2833	317.491	330.952
CCM_07401	gene7381	316.727	280.433
CCM_00869	gene867	316.428	317.542
CCM_06921	gene6901	314.541	286.296
CCM_09186	gene9159	314.455	247.977
CCM_09351	gene9324	314.213	355.998
CCM_06497	gene6477	314.209	311.818
CCM_00897	gene895	313.495	260.299
CCM_05671	gene5654	312.933	284.45
CCM_05963	gene5947	312.538	300.627
CCM_07028	gene7008	311.79	286.674
CCM_02913	gene2904	311.721	312.698
CCM_03426	gene3416	311.153	341.24
CCM_03271	gene3261	310.929	377.499
CCM_07684	gene7664	309.09	316.043
CCM_07946	gene7926	309.046	295.181
CCM_03581	gene3571	308.89	327.079
CCM_02579	gene2570	308.699	283.09
CCM_02954	gene2945	308.355	311.785
CCM_04789	gene4775	308.324	297.876
CCM_04022	gene4009	307.547	300.599
CCM_09049	gene9022	307.19	260.86
CCM_03640	gene3630	307.098	273.362
CCM_03492	gene3482	307.021	279.591
CCM_08032	gene8011	306.78	324.086
CCM_05773	gene5756	306.496	342.357
CCM_00088	gene87	305.526	270.685
CCM_01465	gene1460	304.836	268.469
CCM_04179	gene4166	303.964	283.003
CCM_06262	gene6243	303.376	284.056
CCM_06164	gene6145	301.948	288.801
CCM_00301	gene300	301.515	273.749
CCM_05067	gene5052	300.74	320.839
CCM_01941	gene1934	299.267	335.936
CCM_02712	gene2703	299.079	271.027
CCM_00724	gene722	298.187	252.663
CCM_01927	gene1920	298.175	279.038
CCM_05395	gene5378	297.463	265.692
CCM_03292	gene3282	297.039	289.588
CCM_06152	gene6133	296.655	279.548
CCM_01858	gene1851	296.247	271.84
CCM_07586	gene7567	295.87	275.396
CCM_01188	gene1184	295.294	285.037
CCM_02738	gene2729	294.886	250.522
CCM_02943	gene2934	294.514	289.631
CCM_02577	gene2568	293.917	358.244
CCM_01862	gene1855	293.236	324.745
CCM_05899	gene5882	292.948	281.972
CCM_00295	gene294	291.838	294.948
CCM_05364	gene5347	290.729	283.55
CCM_00918	gene915	290.387	247.344
CCM_02651	gene2642	289.494	284.564
CCM_03871	gene3858	289.354	267.857
CCM_00772	gene770	288.595	283.275
CCM_06235	gene6216	288.157	290.458
CCM_02311	gene2302	287.473	297.707
CCM_03295	gene3285	287.346	288.394
CCM_08689	gene8665	287.328	269.589
CCM_03797	gene3784	287.138	268.706
CCM_04979	gene4964	286.879	223.506
CCM_00758	gene756	286.285	324.853
CCM_00949	gene946	285.59	339.399
CCM_04127	gene4114	285.442	286.484
CCM_09613	gene9585	285.241	248.922
CCM_06858	gene6838	285.088	274.379
CCM_08048	gene8027	285.016	276.309
CCM_02989	gene2980	283.456	220.911
CCM_03705	gene3693	283.113	284.377
CCM_05403	gene5386	283.095	260.387
CCM_07053	gene7033	283.018	274.811
CCM_06369	gene6349	282.69	249.072
CCM_01205	gene1201	282.363	269.217
CCM_03753	gene3740	282.237	257.485
CCM_08759	gene8734	282.195	284.439
CCM_06005	gene5989	281.737	251.285
CCM_08702	gene8678	280.993	274.339
CCM_03454	gene3444	280.733	265.101
CCM_00178	gene177	280.19	285.458
CCM_00020	gene19	280.037	265.106
CCM_02852	gene2843	280.032	238.69
CCM_06309	gene6290	279.722	322.041
CCM_02713	gene2704	279.138	277.205
CCM_03005	gene2996	279.052	290.955
CCM_04688	gene4675	279.046	189.899
CCM_05428	gene5411	278.836	267.886
CCM_06393	gene6373	278.194	272.986
CCM_07659	gene7639	277.706	271.787
CCM_07964	gene7944	277.392	259.699
CCM_07528	gene7508	277.111	281.735
CCM_03486	gene3476	276.296	247.672
CCM_04862	gene4848	275.989	239.017
CCM_02534	gene2525	275.761	230.652
CCM_04372	gene4360	275.13	270.831
CCM_00267	gene266	275.105	258.457
CCM_08859	gene8834	275.055	291.909
CCM_06230	gene6211	274.654	256.946
CCM_05213	gene5197	274.221	269.994
CCM_05420	gene5403	273.087	256.268
CCM_08382	gene8360	272.067	253.612
CCM_09465	gene9437	272.032	263.843
CCM_05200	gene5184	270.44	285.185
CCM_00984	gene981	270.375	250.57
CCM_08049	gene8028	270.092	246.469
CCM_05703	gene5686	269.892	265.173
CCM_02495	gene2486	269.526	242.364
CCM_03946	gene3933	269.291	244.05
CCM_04891	gene4877	269.091	248.934
CCM_03972	gene3959	269.079	256.238
CCM_06141	gene6122	268.704	244.684
CCM_00706	gene704	268.125	278.676
CCM_00354	gene353	267.992	270.031
CCM_08914	gene8889	267.638	252.19
CCM_06551	gene6532	266.077	246.393
CCM_07010	gene6990	266.076	287.423
CCM_07730	gene7710	265.789	267.434
CCM_00209	gene208	265.447	279.063
CCM_08235	gene8213	265.364	245.85
CCM_01275	gene1270	265.024	266.198
CCM_04562	gene4550	264.63	261.791
CCM_04681	gene4668	264.336	249.287
CCM_06954	gene6934	264.039	257.735
CCM_06061	gene6042	263.418	266.914
CCM_05064	gene5049	262.648	296.728
CCM_09185	gene9158	262.318	244.116
CCM_05187	gene5171	261.674	259.789
CCM_00990	gene987	261.123	278.315
CCM_05098	gene5083	260.761	267.522
CCM_06919	gene6899	260.693	237.827
CCM_01349	gene1344	260.677	237.3
CCM_00979	gene976	260.446	253.472
CCM_08745	gene8720	260.439	234.039
CCM_05465	gene5448	260.249	238.911
CCM_08082	gene8061	260.039	235.606
CCM_06966	gene6946	259.983	240.485
CCM_08803	gene8778	259.823	238.502
CCM_02632	gene2623	259.407	255.661
CCM_01489	gene1484	259.179	250.735
CCM_03190	gene3180	258.154	238.21
CCM_00761	gene759	257.455	244.602
CCM_08830	gene8805	256.77	238.697
CCM_08424	gene8402	256.5	231.575
CCM_05117	gene5102	256.442	247.31
CCM_09634	gene9606	255.519	246.276
CCM_04107	gene4094	255.298	222.321
CCM_03395	gene3385	254.937	237.256
CCM_02207	gene2198	253.993	283.585
CCM_09365	gene9338	253.939	271.442
CCM_05291	gene5274	252.813	254.181
CCM_01610	gene1604	252.324	221.77
CCM_00137	gene136	252.168	228.421
CCM_00370	gene369	250.778	229.722
CCM_01668	gene1662	250.771	200.041
CCM_02349	gene2340	250.719	234.7
CCM_07888	gene7868	250.524	227.897
CCM_01604	gene1598	250.418	215.148
CCM_05560	gene5543	250.237	234.504
CCM_03401	gene3391	250.237	239.886
CCM_06293	gene6274	249.836	248.485
CCM_06672	gene6653	249.43	241.05
CCM_03109	gene3100	249.059	224.004
CCM_02658	gene2649	249.033	236.52
CCM_04799	gene4785	247.926	232.437
CCM_04298	gene4286	246.895	237.05
CCM_09377	gene9350	245.917	265.473
CCM_05513	gene5496	245.213	227.036
CCM_02278	gene2269	245.162	241.722
CCM_06280	gene6261	244.982	247.087
CCM_03821	gene3808	244.912	244.665
CCM_04534	gene4522	244.854	225.332
CCM_04254	gene4242	244.653	233.684
CCM_03228	gene3218	244.504	246.338
CCM_09193	gene9166	243.616	246.139
CCM_02960	gene2951	243.477	224.603
CCM_00887	gene885	243.424	240.015
CCM_07034	gene7014	243.422	226.415
CCM_02383	gene2374	243.421	232.942
CCM_00343	gene342	242.718	256.194
CCM_03680	gene3668	242.486	224.174
CCM_02602	gene2593	242.424	224.151
CCM_03176	gene3167	242.183	254.328
CCM_00262	gene261	242.157	259.613
CCM_03006	gene2997	242.013	218.237
CCM_06226	gene6207	241.203	287.222
CCM_05676	gene5659	240.921	224.359
CCM_01288	gene1283	239.798	210.696
CCM_07369	gene7349	239.684	212.623
CCM_03388	gene3378	239.407	210.218
CCM_02008	gene2001	238.956	283.473
CCM_07176	gene7156	238.348	238.098
CCM_07061	gene7041	238.291	239.551
CCM_07794	gene7774	238.187	235.733
CCM_09387	gene9360	238.114	217.653
CCM_02770	gene2761	237.718	230.383
CCM_07944	gene7924	237.279	224.025
CCM_01194	gene1190	236.951	225.288
CCM_04114	gene4101	236.88	233.867
CCM_04616	gene4604	236.697	244.836
CCM_02962	gene2953	236.641	237.987
CCM_04442	gene4430	236.122	234.524
CCM_09168	gene9141	235.928	234.012
CCM_05683	gene5666	235.148	206.27
CCM_05414	gene5397	234.983	260.074
CCM_02301	gene2292	234.982	201.155
CCM_01079	gene1076	234.851	226.444
CCM_07074	gene7054	234.745	231.948
CCM_02282	gene2273	234.383	217.856
CCM_03885	gene3872	234.295	228.82
CCM_00813	gene811	233.941	215.862
CCM_09142	gene9115	233.716	231.002
CCM_05458	gene5441	233.52	239.731
CCM_04003	gene3990	233.401	288.811
CCM_00200	gene199	233.377	216.285
CCM_04055	gene4042	233.35	220.46
CCM_04140	gene4127	233.006	225.352
CCM_02197	gene2188	232.983	245.826
CCM_04328	gene4316	232.738	212.984
CCM_06876	gene6856	232.519	237.633
CCM_00810	gene808	231.911	228.369
CCM_09662	gene9634	231.716	204.393
CCM_01936	gene1929	231.44	222.098
CCM_05786	gene5769	231.122	225.47
CCM_07140	gene7120	231.083	235.673
CCM_04879	gene4865	231.02	226.812
CCM_00414	gene413	229.87	224.07
CCM_02340	gene2331	229.815	208.488
CCM_05842	gene5825	229.747	332.407
CCM_07939	gene7919	229.637	214.139
CCM_05796	gene5779	228.366	211.04
CCM_06500	gene6480	228.317	254.789
CCM_09383	gene9356	228.153	200.015
CCM_05861	gene5844	228.075	235.433
CCM_08014	gene7993	227.919	170.021
CCM_00241	gene240	227.83	215.523
CCM_06192	gene6173	227.604	229.767
CCM_06833	gene6813	227.511	234.364
CCM_01640	gene1634	226.933	194.186
CCM_07633	gene7614	226.849	227.989
CCM_04987	gene4972	226.776	246.434
CCM_03953	gene3940	226.57	225.551
CCM_05366	gene5349	226.287	219.714
CCM_01779	gene1773	225.193	219.743
CCM_09238	gene9211	225.022	215.666
CCM_03201	gene3191	224.206	210.48
CCM_09380	gene9353	223.98	224.446
CCM_02942	gene2933	223.792	220.849
CCM_03391	gene3381	223.332	210.177
CCM_05194	gene5178	223.249	227.296
CCM_00341	gene340	223.217	199.304
CCM_02222	gene2213	222.598	215.353
CCM_04062	gene4049	222.389	193.08
CCM_09637	gene9609	222.039	215.446
CCM_01709	gene1703	221.731	209.074
CCM_08945	gene8919	221.626	239.217
CCM_08695	gene8671	221.59	200.469
CCM_07642	gene7623	221.532	204.11
CCM_05191	gene5175	221.395	212.995
CCM_01092	gene1089	221.237	252.616
CCM_00434	gene433	221.06	228.56
CCM_06925	gene6905	221.048	209.554
CCM_00895	gene893	220.825	221.874
CCM_03326	gene3316	220.717	205.771
CCM_01091	gene1088	220.533	208.969
CCM_03943	gene3930	220.479	212.917
CCM_07634	gene7615	219.726	215.529
CCM_07996	gene7976	218.881	192.113
CCM_08891	gene8866	218.797	191.03
CCM_04016	gene4003	217.351	185.552
CCM_06384	gene6364	217.242	214.293
CCM_02686	gene2677	217.227	208.009
CCM_05214	gene5198	217.091	209.689
CCM_03304	gene3294	217	202.007
CCM_05588	gene5571	216.894	217.506
CCM_00554	gene553	215.805	194.296
CCM_04914	gene4900	215.732	197.157
CCM_02328	gene2319	215.707	203.866
CCM_01484	gene1479	215.589	192.639
CCM_08817	gene8792	215.583	226.332
CCM_04613	gene4601	215.526	168.85
CCM_00018	gene17	215.349	220.393
CCM_01187	gene1183	214.729	208.688
CCM_02597	gene2588	214.425	212.387
CCM_00114	gene113	214.346	190.245
CCM_01457	gene1452	213.988	210.214
CCM_08132	gene8111	213.95	222.135
CCM_05095	gene5080	213.697	183.194
CCM_06825	gene6805	213.599	189.805
CCM_06127	gene6108	213.557	191.099
CCM_05586	gene5569	213.379	207.653
CCM_08751	gene8726	212.789	204.364
CCM_00818	gene816	212.494	213.573
CCM_01291	gene1286	212.097	188.988
CCM_05218	gene5202	212.067	230.276
CCM_05787	gene5770	211.975	226.288
CCM_07130	gene7110	211.311	202.919
CCM_00205	gene204	211.07	207.254
CCM_08753	gene8728	211.024	200.271
CCM_00704	gene702	210.308	202.702
CCM_09041	gene9015	210.076	239.283
CCM_02277	gene2268	209.863	211.634
CCM_01633	gene1627	209.781	198.281
CCM_02760	gene2751	209.579	192.441
CCM_06688	gene6671	209.472	212.296
CCM_04192	gene4179	209.4	189.584
CCM_02092	gene2085	209.182	192.114
CCM_00094	gene93	209.024	244.286
CCM_01022	gene1019	208.854	201.832
CCM_04471	gene4459	208.546	189.909
CCM_08296	gene8274	207.745	215.384
CCM_09017	gene8991	207.703	186.519
CCM_03269	gene3259	207.546	229.785
CCM_05058	gene5043	207.525	201.722
CCM_00961	gene958	207.297	188.154
CCM_06150	gene6131	207.151	205.377
CCM_01377	gene1372	207.134	201.131
CCM_04983	gene4968	207.063	209.104
CCM_07146	gene7126	206.783	203.731
CCM_02814	gene2805	206.711	206.011
CCM_05907	gene5890	205.965	184.811
CCM_07188	gene7168	205.729	204.916
CCM_06641	gene6622	205.389	196.486
CCM_08125	gene8104	205.197	201.056
CCM_08924	gene8899	204.598	197.866
CCM_00216	gene215	204.303	204.644
CCM_07137	gene7117	203.916	193.714
CCM_03744	gene3731	203.802	192.463
CCM_02732	gene2723	203.656	216.649
CCM_05664	gene5647	203.509	227.284
CCM_01944	gene1937	203.138	219.814
CCM_04272	gene4260	202.836	185.777
CCM_02858	gene2849	202.741	212.042
CCM_01981	gene1974	202.45	209.886
CCM_05489	gene5472	202.119	204.272
CCM_04008	gene3995	201.932	188.548
CCM_06629	gene6610	201.724	199.033
CCM_02430	gene2421	201.622	206.802
CCM_04093	gene4080	201.449	182.323
CCM_04284	gene4272	201.438	216.018
CCM_05651	gene5634	200.867	181.251
CCM_00285	gene284	200.086	188.228
CCM_00750	gene748	199.485	205.185
CCM_04702	gene4689	199.308	195.655
CCM_05326	gene5309	198.935	205.981
CCM_03802	gene3789	198.079	178.461
CCM_06798	gene6778	197.7	237.829
CCM_06639	gene6620	197.696	199.515
CCM_06376	gene6356	197.616	190.85
CCM_05722	gene5705	197.031	193.291
CCM_02006	gene1999	196.905	193.374
CCM_07859	gene7839	196.643	199.494
CCM_05388	gene5371	196.552	185.818
CCM_05028	gene5013	196.173	174.106
CCM_03249	gene3239	195.878	191.841
CCM_07295	gene7275	195.761	206.452
CCM_00986	gene983	195.696	209.878
CCM_01193	gene1189	195.168	182.768
CCM_07782	gene7762	194.847	207.315
CCM_08767	gene8742	194.845	154.168
CCM_06692	gene6675	194.736	162.99
CCM_00877	gene875	194.676	192.951
CCM_03749	gene3736	194.631	159.651
CCM_08193	gene8172	194.129	206.036
CCM_08361	gene8339	194.076	185.298
CCM_07605	gene7586	193.865	192.107
CCM_09292	gene9265	193.798	188.466
CCM_00977	gene974	193.718	192.986
CCM_01156	gene1152	193.713	161.293
CCM_07767	gene7747	193.612	179.45
CCM_00383	gene382	193.594	174.91
CCM_03430	gene3420	193.369	168.495
CCM_06170	gene6151	193.327	186.222
CCM_01365	gene1360	193.204	183.856
CCM_08280	gene8258	193.121	192.891
CCM_09473	gene9445	192.956	205.796
CCM_09028	gene9002	192.954	191.93
CCM_06307	gene6288	192.876	184.116
CCM_07847	gene7827	192.562	154.168
CCM_03378	gene3368	192.495	185.561
CCM_07653	gene7633	192.379	189.653
CCM_08963	gene8937	192.255	204.886
CCM_02341	gene2332	191.697	196.61
CCM_07410	gene7390	191.295	183.097
CCM_01796	gene1790	191.152	189.889
CCM_08562	gene8538	190.956	194.211
CCM_07242	gene7222	190.758	190.761
CCM_07312	gene7292	190.674	184.774
CCM_03238	gene3228	190.637	171.709
CCM_05377	gene5360	190.492	193.681
CCM_03045	gene3036	189.783	189.136
CCM_02565	gene2556	189.674	195.9
CCM_05812	gene5795	189.378	200.712
CCM_01558	gene1553	189.207	180.232
CCM_07379	gene7359	189.147	177.652
CCM_07170	gene7150	189.013	161.95
CCM_01084	gene1081	188.775	176.571
CCM_04507	gene4495	188.742	243.961
CCM_02582	gene2573	188.737	177.077
CCM_01216	gene1212	188.714	186.99
CCM_03777	gene3764	188.473	208.978
CCM_05903	gene5886	188.399	181.859
CCM_05118	gene5103	188.296	225.479
CCM_09313	gene9286	188.208	170.081
CCM_00385	gene384	188.012	172.758
CCM_00837	gene835	187.722	192.056
CCM_03211	gene3201	187.551	166.575
CCM_09589	gene9561	187.361	186.932
CCM_01460	gene1455	186.686	199.541
CCM_04598	gene4586	186.584	160.284
CCM_04200	gene4188	186.495	188.844
CCM_08845	gene8820	186.35	163.683
CCM_08760	gene8735	186.182	179.773
CCM_06819	gene6799	186.082	181.425
CCM_04703	gene4690	186.006	191.477
CCM_06951	gene6931	185.835	175.984
CCM_00237	gene236	185.821	172.016
CCM_01844	gene1837	185.811	200.206
CCM_08033	gene8012	185.723	180.045
CCM_08860	gene8835	185.702	177.689
CCM_02232	gene2223	185.628	176.399
CCM_01793	gene1787	185.423	178.136
CCM_00707	gene705	184.815	149.001
CCM_06721	gene6704	184.47	180.628
CCM_09160	gene9133	184.293	165.503
CCM_00544	gene543	184	173.818
CCM_00649	gene647	183.928	168.064
CCM_04760	gene4746	183.418	187.555
CCM_09406	gene9379	183.342	155.194
CCM_09669	gene9641	183.337	177.036
CCM_05523	gene5506	182.894	168.965
CCM_04642	gene4629	182.199	167.14
CCM_06743	gene6725	181.917	199.589
CCM_05803	gene5786	181.832	179.539
CCM_01930	gene1923	181.794	194.847
CCM_07582	gene7563	181.75	180.52
CCM_03466	gene3456	181.588	160.505
CCM_03907	gene3894	181.361	204.133
CCM_04209	gene4197	181.24	163
CCM_06637	gene6618	181.083	171.078
CCM_04473	gene4461	181.012	154.97
CCM_01850	gene1843	180.916	168.838
CCM_08128	gene8107	180.841	155.131
CCM_01545	gene1540	180.698	194.397
CCM_08988	gene8962	180.553	176.139
CCM_09680	gene6667	180.361	181.413
CCM_02909	gene2900	180.056	162.806
CCM_03706	gene3694	179.331	187.406
CCM_05530	gene5513	179.278	169.519
CCM_01750	gene1744	179.248	183.446
CCM_04171	gene4158	178.671	169.479
CCM_07139	gene7119	178.547	159.72
CCM_03586	gene3576	178.454	172.796
CCM_01910	gene1903	178.289	188.167
CCM_03942	gene3929	177.991	173.438
CCM_09302	gene9275	177.871	185.674
CCM_01689	gene1683	177.747	173.672
CCM_05111	gene5096	177.62	167.547
CCM_01229	gene1225	177.366	179.283
CCM_04975	gene4960	177.162	172.23
CCM_06227	gene6208	176.637	185.242
CCM_08532	gene8509	176.18	170.025
CCM_00340	gene339	176.153	160
CCM_02060	gene2053	176.142	133.6
CCM_00720	gene718	176.092	153.171
CCM_00444	gene443	175.758	177.864
CCM_04220	gene4208	175.743	177.523
CCM_09280	gene9253	175.733	177.941
CCM_05902	gene5885	175.156	172.081
CCM_04431	gene4419	174.757	154.322
CCM_09615	gene9587	174.737	173.253
CCM_01222	gene1218	174.649	169.828
CCM_08533	gene8510	174.525	174.548
CCM_05470	gene5453	174.184	160.591
CCM_04999	gene4984	174.095	155.32
CCM_07766	gene7746	174.009	187.846
CCM_07215	gene7195	173.978	201.695
CCM_02694	gene2685	173.783	169.924
CCM_09070	gene9043	173.735	171.175
CCM_05913	gene5896	173.732	170.831
CCM_08529	gene8506	173.719	184.131
CCM_06947	gene6927	173.663	153.089
CCM_01110	gene1107	173.433	185.868
CCM_08522	gene8499	173.432	178.73
CCM_01772	gene1766	173.276	175.14
CCM_03861	gene3848	173.173	172.829
CCM_03945	gene3932	173.13	169.889
CCM_07625	gene7606	172.667	168.937
CCM_00299	gene298	172.457	156.756
CCM_02243	gene2234	172.379	208.677
CCM_06219	gene6200	172.28	170.762
CCM_06116	gene6097	172.238	158.287
CCM_06523	gene6503	172.206	165.047
CCM_04915	gene4901	171.859	146.64
CCM_01212	gene1208	171.535	166.617
CCM_09333	gene9306	171.233	163.151
CCM_05248	gene5232	171.032	141.586
CCM_05652	gene5635	170.833	172.894
CCM_06087	gene6068	170.767	158.23
CCM_06681	gene6662	170.652	172.321
CCM_07404	gene7384	170.492	174.056
CCM_02709	gene2700	170.153	186.53
CCM_05761	gene5744	170.143	171.483
CCM_03915	gene3902	170.028	163.328
CCM_04329	gene4317	169.905	172.493
CCM_03188	gene3178	169.902	156.352
CCM_08980	gene8954	169.694	184.331
CCM_01841	gene1834	169.313	156.375
CCM_00540	gene539	169.157	158.557
CCM_07039	gene7019	169.088	161.968
CCM_02095	gene2088	169.059	160.945
CCM_01308	gene1303	168.99	156.553
CCM_05394	gene5377	168.688	166.383
CCM_05548	gene5531	168.569	149.643
CCM_07865	gene7845	168.533	176.844
CCM_06331	gene6311	168.448	150.136
CCM_03358	gene3348	168.445	159.274
CCM_02252	gene2243	168.442	148.075
CCM_03172	gene3163	168.423	171.352
CCM_08758	gene8733	168.4	168.677
CCM_02455	gene2446	168.351	146.826
CCM_05818	gene5801	167.895	174.356
CCM_01353	gene1348	167.655	162.373
CCM_02117	gene2109	167.246	182.386
CCM_09381	gene9354	167.178	158.395
CCM_00134	gene133	167.063	187.108
CCM_02046	gene2039	166.987	180.763
CCM_05543	gene5526	166.969	167.725
CCM_09207	gene9180	166.856	170.059
CCM_04067	gene4054	166.742	181.878
CCM_09279	gene9252	166.45	148.959
CCM_03854	gene3841	166.226	163.255
CCM_03949	gene3936	166.22	168.551
CCM_00756	gene754	166.154	169.114
CCM_00210	gene209	166.134	162.213
CCM_03173	gene3164	166.044	171.67
CCM_07581	gene7562	165.997	166.281
CCM_07393	gene7373	165.878	155.739
CCM_01162	gene1158	165.809	158.1
CCM_07602	gene7583	165.704	151.166
CCM_00095	gene94	165.666	164.266
CCM_07732	gene7712	165.649	159.657
CCM_02903	gene2894	165.477	145.717
CCM_08919	gene8894	165.45	167.974
CCM_09069	gene9042	165.353	150.219
CCM_05856	gene5839	165.127	163.156
CCM_04584	gene4572	165.051	163.507
CCM_04805	gene4791	164.977	152.374
CCM_01839	gene1832	164.793	159.69
CCM_05875	gene5858	164.71	147.1
CCM_06949	gene6929	163.984	167.12
CCM_01410	gene1405	163.982	200.121
CCM_08947	gene8921	163.952	166.225
CCM_05500	gene5483	163.925	155.223
CCM_05361	gene5344	163.871	158.229
CCM_05059	gene5044	163.765	163.24
CCM_05996	gene5980	163.751	146.353
CCM_02029	gene2022	163.613	157.481
CCM_05754	gene5737	163.575	128.859
CCM_05289	gene5272	163.457	163.745
CCM_01321	gene1316	163.328	158.91
CCM_00925	gene922	163.133	162.597
CCM_09566	gene9538	162.817	153.084
CCM_01451	gene1446	162.754	156.316
CCM_05076	gene5061	162.476	166.847
CCM_00665	gene663	162.296	153.097
CCM_03733	gene3720	161.833	148.863
CCM_09541	gene9513	161.812	152.477
CCM_02716	gene2707	161.597	160.229
CCM_09493	gene9465	161.566	150.344
CCM_02837	gene2828	161.369	164.994
CCM_01982	gene1975	161.225	151.32
CCM_04397	gene4385	161.179	153.517
CCM_01312	gene1307	161.163	180.41
CCM_06922	gene6902	161.051	150.267
CCM_05376	gene5359	160.844	158.109
CCM_04323	gene4311	160.813	168.436
CCM_07511	gene7491	160.269	177.297
CCM_01996	gene1989	160.048	151.047
CCM_03863	gene3850	159.989	143.097
CCM_03387	gene3377	159.85	149.553
CCM_03352	gene3342	159.785	148.926
CCM_01088	gene1085	159.634	167.686
CCM_02063	gene2056	159.541	130.75
CCM_00292	gene291	159.501	147.862
CCM_07815	gene7795	159.284	148.296
CCM_07508	gene7488	159.247	180.738
CCM_00862	gene860	159.109	138.794
CCM_00125	gene124	158.995	160.918
CCM_01934	gene1927	158.68	156.707
CCM_06875	gene6855	158.632	143.678
CCM_04950	gene4936	158.44	180.117
CCM_08157	gene8136	158.355	141.934
CCM_01662	gene1656	158.162	174.454
CCM_02034	gene2027	158.059	146.22
CCM_07576	gene7557	157.918	170.514
CCM_01015	gene1012	157.717	156.021
CCM_06957	gene6937	157.687	132.889
CCM_01751	gene1745	157.638	146.889
CCM_02999	gene2990	157.268	160.395
CCM_00288	gene287	157.047	152.55
CCM_08146	gene8125	157.023	165.569
CCM_04094	gene4081	156.983	153.513
CCM_04757	gene4743	156.922	139.633
CCM_01016	gene1013	156.776	161.024
CCM_04685	gene4672	156.699	162.077
CCM_05487	gene5470	156.489	152.278
CCM_06470	gene6450	156.411	140.224
CCM_03810	gene3797	156.121	186.903
CCM_01371	gene1366	156.073	158.264
CCM_08169	gene8148	155.981	144.974
CCM_02839	gene2830	155.937	145.397
CCM_02227	gene2218	155.618	129.057
CCM_06488	gene6468	155.473	139.933
CCM_04228	gene4216	155.435	148.2
CCM_00870	gene868	155.33	147.335
CCM_05498	gene5481	155.239	136.797
CCM_08226	gene8204	155.136	155.474
CCM_07749	gene7729	155.076	148.625
CCM_01060	gene1057	154.956	153.023
CCM_04864	gene4850	154.785	129.105
CCM_08237	gene8215	154.439	125.98
CCM_02734	gene2725	154.405	170.176
CCM_00908	gene906	154.16	176.863
CCM_02483	gene2474	154.026	141.421
CCM_05448	gene5431	153.536	131.382
CCM_04675	gene4662	153.435	155.572
CCM_01283	gene1278	153.335	138.386
CCM_03152	gene3143	153.295	146.138
CCM_01485	gene1480	153.295	142.823
CCM_04787	gene4773	153.177	142.474
CCM_00366	gene365	153.028	142.216
CCM_01177	gene1173	153.017	145.338
CCM_09362	gene9335	153.006	145.136
CCM_08367	gene8345	152.941	131.804
CCM_04319	gene4307	152.859	149.24
CCM_00507	gene506	152.791	152.759
CCM_08598	gene8574	152.704	150.601
CCM_09438	gene9411	152.532	168.295
CCM_06025	gene6009	152.414	152.985
CCM_00509	gene508	152.294	159.017
CCM_00873	gene871	152.176	137.65
CCM_08657	gene8633	152.058	144.856
CCM_08761	gene8736	152.021	161.637
CCM_02204	gene2195	151.99	157.449
CCM_08173	gene8152	151.974	137.804
CCM_09467	gene9439	151.887	144.511
CCM_02309	gene2300	151.874	150.008
CCM_00806	gene804	151.754	128.916
CCM_02003	gene1996	151.605	130.208
CCM_07267	gene7247	151.602	141.171
CCM_05977	gene5961	151.282	130.977
CCM_08516	gene8493	151.269	156.693
CCM_03938	gene3925	151.06	148.667
CCM_01820	gene1814	150.836	152.905
CCM_04459	gene4447	150.735	156.544
CCM_03450	gene3440	150.633	142.889
CCM_04304	gene4292	150.37	140.634
CCM_01128	gene1124	150.356	146.934
CCM_00639	gene638	150.351	155.326
CCM_06007	gene5991	150.304	153.47
CCM_02614	gene2605	150.248	151.407
CCM_04347	gene4335	150.152	163.781
CCM_05031	gene5016	150.147	151.69
CCM_09196	gene9169	149.973	149.378
CCM_00938	gene935	149.828	147.927
CCM_05084	gene5069	149.751	149.72
CCM_09599	gene9571	149.631	151.254
CCM_05643	gene5626	149.591	153.064
CCM_03397	gene3387	149.463	129.816
CCM_06931	gene6911	149.359	131.176
CCM_07132	gene7112	149.227	147.671
CCM_02176	gene2168	148.988	148.689
CCM_08662	gene8638	148.865	151.083
CCM_09349	gene9322	148.793	149.676
CCM_01284	gene1279	148.61	132.933
CCM_06787	gene6767	148.505	149.559
CCM_01680	gene1674	148.496	160.128
CCM_07691	gene7671	148.391	137.42
CCM_07700	gene7680	148.203	148.508
CCM_07168	gene7148	148.159	123.752
CCM_08741	gene8716	148.157	160.982
CCM_04620	gene4607	147.948	146.728
CCM_07737	gene7717	147.833	149.181
CCM_02492	gene2483	147.643	139.618
CCM_06512	gene6492	147.395	143.226
CCM_03795	gene3782	147.331	162.811
CCM_03303	gene3293	147.281	149.948
CCM_01099	gene1096	147.208	147.493
CCM_01224	gene1220	147.077	146.127
CCM_01178	gene1174	146.557	146.648
CCM_06069	gene6050	146.28	136.987
CCM_07157	gene7137	146.22	136.824
CCM_04737	gene4723	146.181	140.716
CCM_03505	gene3495	145.975	144.038
CCM_05455	gene5438	145.87	143.328
CCM_00904	gene902	145.675	138.982
CCM_03332	gene3322	145.529	130.006
CCM_06167	gene6148	145.462	137.05
CCM_03521	gene3511	145.307	127.676
CCM_09077	gene9050	145.25	129.233
CCM_00016	gene15	145.245	129.993
CCM_09401	gene9374	145.054	159.151
CCM_06821	gene6801	144.939	116.133
CCM_00420	gene419	144.93	149.44
CCM_06264	gene6245	144.842	135.463
CCM_07709	gene7689	144.759	136.267
CCM_04268	gene4256	144.636	154.813
CCM_00663	gene661	144.63	134.188
CCM_02500	gene2491	144.566	149.646
CCM_03955	gene3942	144.479	149.76
CCM_02048	gene2041	144.418	142.41
CCM_06039	gene6022	144.399	128.762
CCM_08340	gene8318	144.213	137.236
CCM_05817	gene5800	144.053	133.876
CCM_02928	gene2919	144.047	129.773
CCM_03022	gene3013	143.988	139.223
CCM_02140	gene2132	143.771	135.695
CCM_08433	gene8411	143.714	137.176
CCM_09417	gene9390	143.714	142.251
CCM_02625	gene2616	143.714	129.527
CCM_05712	gene5695	143.622	154.261
CCM_05675	gene5658	143.56	149.204
CCM_00157	gene156	143.54	124.185
CCM_03912	gene3899	143.337	143.091
CCM_03137	gene3128	143.279	148.912
CCM_02826	gene2817	143.21	119.176
CCM_05363	gene5346	143.086	125.774
CCM_09367	gene9340	142.734	137.854
CCM_05476	gene5459	142.523	126.076
CCM_01912	gene1905	142.511	150.754
CCM_06566	gene6547	142.473	132.6
CCM_03711	gene3699	142.473	148.8
CCM_03517	gene3507	142.376	139.418
CCM_00019	gene18	142.257	141.557
CCM_05857	gene5840	142.256	140.606
CCM_09432	gene9405	141.975	120.714
CCM_07622	gene7603	141.815	151.271
CCM_01654	gene1648	141.687	148.843
CCM_05384	gene5367	141.667	139.714
CCM_05577	gene5560	141.666	134.611
CCM_04472	gene4460	141.536	133.53
CCM_02768	gene2759	141.497	131.239
CCM_06999	gene6979	141.3	136.869
CCM_08954	gene8928	141.278	138.851
CCM_01237	gene1233	141.251	145.468
CCM_04412	gene4400	141.238	138.253
CCM_04392	gene4380	141.223	148.873
CCM_07095	gene7075	141.163	124.064
CCM_02239	gene2230	141.16	145.032
CCM_09201	gene9174	141.128	132.369
CCM_02263	gene2254	140.911	131.124
CCM_06878	gene6858	140.902	126.555
CCM_06100	gene6081	140.891	143.624
CCM_00110	gene109	140.858	143.947
CCM_06269	gene6250	140.748	130.299
CCM_07812	gene7792	140.711	122.241
CCM_02059	gene2052	140.646	110.733
CCM_05680	gene5663	140.521	135.4
CCM_05134	gene5119	140.322	125.8
CCM_07026	gene7006	140.212	160.572
CCM_00635	gene634	140.165	121.604
CCM_00553	gene552	140.004	113.286
CCM_02142	gene2134	139.98	139.714
CCM_08546	gene8523	139.94	135.7
CCM_08979	gene8953	139.853	147.924
CCM_02720	gene2711	139.803	141.747
CCM_07076	gene7056	139.715	140.959
CCM_03752	gene3739	139.711	145.504
CCM_08395	gene8373	139.705	132.592
CCM_07407	gene7387	139.699	148.154
CCM_01980	gene1973	139.629	156.357
CCM_00464	gene463	139.473	131.019
CCM_08138	gene8117	139.356	141.017
CCM_01761	gene1755	139.308	129.944
CCM_00124	gene123	139.25	146.096
CCM_07210	gene7190	139.101	127.188
CCM_05321	gene5304	139.079	137.44
CCM_06929	gene6909	138.956	125.197
CCM_00786	gene784	138.788	143.671
CCM_02065	gene2058	138.743	117.962
CCM_00396	gene395	138.5	139.416
CCM_05838	gene5821	138.392	129.329
CCM_01542	gene1537	138.377	123.427
CCM_09248	gene9221	138.373	131.23
CCM_09524	gene9496	138.34	132.076
CCM_00203	gene202	138.307	136.552
CCM_09197	gene9170	138.168	122.387
CCM_08603	gene8579	138.119	153.647
CCM_01000	gene997	137.403	142.014
CCM_09635	gene9607	137.098	136.92
CCM_07062	gene7042	137.043	135.3
CCM_01035	gene1032	136.752	121.85
CCM_05699	gene5682	136.667	137.445
CCM_00445	gene444	136.566	132.08
CCM_09293	gene9266	136.529	145.425
CCM_06379	gene6359	136.383	139.46
CCM_07387	gene7367	136.216	140.25
CCM_00382	gene381	136.136	130.726
CCM_08783	gene8758	136.08	129.332
CCM_07479	gene7459	135.842	124.813
CCM_04567	gene4555	135.413	122.291
CCM_03320	gene3310	135.109	132.794
CCM_07406	gene7386	134.978	130.128
CCM_00313	gene312	134.961	152.841
CCM_00244	gene243	134.666	117.461
CCM_02746	gene2737	134.619	123.025
CCM_08617	gene8593	134.583	125.94
CCM_01397	gene1392	134.567	122.92
CCM_05822	gene5805	134.545	140.789
CCM_07234	gene7214	134.424	133.729
CCM_09458	gene9431	134.37	139.816
CCM_03019	gene3010	133.916	123.378
CCM_04225	gene4213	133.888	138.496
CCM_01627	gene1621	133.716	126.544
CCM_06052	gene6033	133.385	130.848
CCM_08328	gene8306	133.235	105.589
CCM_01217	gene1213	132.996	136.078
CCM_01452	gene1447	132.761	126.258
CCM_07650	gene7630	132.576	122.912
CCM_00266	gene265	132.557	137.011
CCM_01444	gene1439	132.544	128.529
CCM_01840	gene1833	132.187	122.416
CCM_06880	gene6860	132.116	128.946
CCM_07983	gene7963	131.921	160.311
CCM_08797	gene8772	131.888	116.529
CCM_05533	gene5516	131.493	117.873
CCM_06223	gene6204	131.474	129.89
CCM_00033	gene32	131.122	135.906
CCM_02191	gene2182	130.9	123.829
CCM_02132	gene2124	130.785	124.249
CCM_05871	gene5854	130.39	136.868
CCM_01021	gene1018	130.36	130.209
CCM_03416	gene3406	130.335	142.369
CCM_05873	gene5856	130.292	138.951
CCM_07481	gene7461	130.257	132.446
CCM_03961	gene3948	130.169	118.948
CCM_01546	gene1541	130.162	141.087
CCM_05930	gene5914	130.099	125.768
CCM_07268	gene7248	129.916	132.59
CCM_02371	gene2362	129.909	132.003
CCM_03377	gene3367	129.749	134.352
CCM_00922	gene919	129.604	127.714
CCM_01317	gene1312	129.576	124.034
CCM_05672	gene5655	129.557	131.091
CCM_09449	gene9422	129.539	118.95
CCM_07330	gene7310	129.525	116.894
CCM_05110	gene5095	129.441	127.293
CCM_01111	gene1108	129.343	128.234
CCM_07583	gene7564	129.305	123.065
CCM_08524	gene8501	129.304	131.834
CCM_02896	gene2887	129.295	142.073
CCM_08927	gene8902	129.201	113.241
CCM_00695	gene693	129.146	103.746
CCM_04503	gene4491	129.117	117.363
CCM_00896	gene894	129.055	132.241
CCM_03464	gene3454	128.55	122.246
CCM_04711	gene4697	128.366	129.845
CCM_08964	gene8938	128.36	124.232
CCM_02066	gene2059	128.277	128.887
CCM_03111	gene3102	128.121	109.18
CCM_03569	gene3559	128.069	120.939
CCM_00189	gene188	127.946	143.528
CCM_01313	gene1308	127.875	120.971
CCM_08268	gene8246	127.746	147.57
CCM_06377	gene6357	127.638	144.804
CCM_03868	gene3855	127.503	114.701
CCM_04130	gene4117	127.406	125.005
CCM_06884	gene6864	127.083	122.383
CCM_00415	gene414	127.008	127.053
CCM_03478	gene3468	126.975	122.646
CCM_08691	gene8667	126.858	130.115
CCM_00485	gene484	126.808	125.09
CCM_04522	gene4510	126.509	116.429
CCM_02358	gene2349	126.474	117.736
CCM_01185	gene1181	126.47	143.754
CCM_09587	gene9559	126.452	130.526
CCM_02743	gene2734	126.418	125.373
CCM_00538	gene537	126.193	129.353
CCM_01817	gene1811	126.149	134.897
CCM_09151	gene9124	126.092	141.779
CCM_02523	gene2514	126.057	137.286
CCM_00596	gene595	126.043	127.473
CCM_05944	gene5928	126.027	123.482
CCM_02150	gene2142	126.015	118.76
CCM_02285	gene2276	125.963	120.962
CCM_08053	gene8032	125.821	112.634
CCM_02870	gene2861	125.661	116.084
CCM_08518	gene8495	125.592	120.994
CCM_02399	gene2390	125.552	129.133
CCM_08620	gene8596	125.538	117.066
CCM_06189	gene6170	125.515	125.556
CCM_01656	gene1650	125.43	135.073
CCM_08712	gene8688	125.175	129.79
CCM_07450	gene7430	125.148	112.398
CCM_02996	gene2987	124.956	132.734
CCM_00102	gene101	124.771	118.881
CCM_08390	gene8368	124.754	114.573
CCM_05792	gene5775	124.721	131.353
CCM_00941	gene938	124.636	128.026
CCM_08510	gene8487	124.632	121.604
CCM_05303	gene5286	124.506	108.575
CCM_07015	gene6995	124.482	120.354
CCM_03681	gene3669	124.294	140.752
CCM_04305	gene4293	124.204	120.674
CCM_05356	gene5339	124.2	119.299
CCM_02179	gene2171	124.118	121.176
CCM_03553	gene3543	124.085	131.405
CCM_06642	gene6623	124.048	110.001
CCM_06861	gene6841	123.996	126.815
CCM_05440	gene5423	123.961	137.498
CCM_02031	gene2024	123.869	132.596
CCM_02319	gene2310	123.868	130.044
CCM_04477	gene4465	123.652	122.804
CCM_09474	gene9446	123.403	118.401
CCM_06206	gene6187	123.371	105.594
CCM_06344	gene6324	123.326	122.03
CCM_02863	gene2854	123.283	118.876
CCM_04382	gene4370	123.223	126.644
CCM_07167	gene7147	123.084	141.508
CCM_04245	gene4233	123.034	123.29
CCM_07396	gene7376	122.953	123.546
CCM_08796	gene8771	122.892	143.168
CCM_06765	gene6747	122.847	125.721
CCM_08061	gene8040	122.831	124.8
CCM_08766	gene8741	122.831	120.481
CCM_02366	gene2357	122.777	118.133
CCM_02033	gene2026	122.665	111.976
CCM_00661	gene659	122.636	119.104
CCM_08994	gene8968	122.557	115.325
CCM_01926	gene1919	122.342	111.06
CCM_08858	gene8833	122.318	114.246
CCM_03250	gene3240	122.209	113.566
CCM_00129	gene128	122.13	125.649
CCM_08770	gene8745	121.986	122.64
CCM_02413	gene2404	121.935	116.175
CCM_01940	gene1933	121.675	135.29
CCM_07328	gene7308	121.665	126.994
CCM_07489	gene7469	121.644	111.59
CCM_06749	gene6731	121.624	118.521
CCM_01303	gene1298	121.54	109.457
CCM_08111	gene8090	121.467	116.279
CCM_03880	gene3867	121.462	121.997
CCM_09064	gene9037	121.281	111.865
CCM_07747	gene7727	121.204	108.529
CCM_01268	gene1263	121.084	111.137
CCM_02628	gene2619	121.053	125.401
CCM_01142	gene1138	121.023	109.258
CCM_06203	gene6184	120.88	120.604
CCM_03174	gene3165	120.843	148.02
CCM_06750	gene6732	120.637	145.021
CCM_04516	gene4504	120.501	111.493
CCM_00581	gene580	120.273	100.187
CCM_02639	gene2630	120.272	117.207
CCM_02408	gene2399	120.135	133.695
CCM_01008	gene1005	120.104	115.997
CCM_05096	gene5081	119.879	104.374
CCM_05678	gene5661	119.689	105.99
CCM_03335	gene3325	119.687	112.744
CCM_01539	gene1534	119.575	119.63
CCM_02933	gene2924	119.499	125.83
CCM_02312	gene2303	119.422	107.917
CCM_07346	gene7326	119.369	115.981
CCM_05556	gene5539	119.352	122.318
CCM_07816	gene7796	119.195	119.48
CCM_00342	gene341	119.13	118.332
CCM_04072	gene4059	118.941	115.165
CCM_04998	gene4983	118.92	115.764
CCM_06469	gene6449	118.882	154.645
CCM_06685	gene6666	118.66	116.392
CCM_03248	gene3238	118.597	122.95
CCM_03218	gene3208	118.588	117.461
CCM_00332	gene331	118.27	116.415
CCM_03009	gene3000	118.258	116.223
CCM_05750	gene5733	118.242	104.445
CCM_03828	gene3815	118.158	111.353
CCM_05072	gene5057	118.127	121.458
CCM_04077	gene4064	117.794	131.077
CCM_03118	gene3109	117.645	121.004
CCM_08934	gene8909	117.641	119.393
CCM_09331	gene9304	117.615	129.381
CCM_02787	gene2778	117.59	109.074
CCM_03548	gene3538	117.409	111.991
CCM_05323	gene5306	117.226	113.984
CCM_01333	gene1328	117.205	107.367
CCM_08309	gene8287	117.127	103.281
CCM_03221	gene3211	116.944	129.888
CCM_06827	gene6807	116.675	116.768
CCM_09643	gene9615	116.615	112.196
CCM_01049	gene1046	116.544	108.313
CCM_08862	gene8837	116.436	128.769
CCM_05905	gene5888	116.334	119.052
CCM_00520	gene519	116.227	123.203
CCM_07615	gene7596	116.223	103.507
CCM_04342	gene4330	116.173	105.577
CCM_02571	gene2562	116.122	114.352
CCM_06204	gene6185	116.118	115.482
CCM_01293	gene1288	116.012	116.874
CCM_05457	gene5440	115.964	113.529
CCM_04479	gene4467	115.905	122.096
CCM_05294	gene5277	115.893	107.843
CCM_02288	gene2279	115.843	118.253
CCM_04569	gene4557	115.647	123.303
CCM_00159	gene158	115.587	114.813
CCM_05109	gene5094	115.566	116.224
CCM_03153	gene3144	115.397	109.487
CCM_06304	gene6285	115.296	113.209
CCM_08607	gene8583	115.159	111.055
CCM_06910	gene6890	115.121	109.002
CCM_05640	gene5623	115.1	117.824
CCM_00674	gene672	115.088	113.269
CCM_06509	gene6489	115.05	113.717
CCM_02682	gene2673	115.029	112.347
CCM_00225	gene224	114.972	100.491
CCM_04031	gene4018	114.972	102.491
CCM_07397	gene7377	114.824	127.521
CCM_04779	gene4765	114.803	117.485
CCM_01129	gene1125	114.71	110.537
CCM_06941	gene6921	114.561	100.48
CCM_00864	gene862	114.52	113.262
CCM_02550	gene2541	114.51	114.116
CCM_09225	gene9198	114.493	109.363
CCM_04882	gene4868	114.409	112.363
CCM_01474	gene1469	114.377	104.462
CCM_03914	gene3901	114.373	107.646
CCM_04002	gene3989	114.243	104.415
CCM_04822	gene4808	114.18	102.852
CCM_05339	gene5322	114.024	111.376
CCM_07468	gene7448	113.998	107.437
CCM_06834	gene6814	113.924	123.103
CCM_05121	gene5106	113.907	108.238
CCM_06901	gene6881	113.901	106.646
CCM_06996	gene6976	113.877	114.28
CCM_00732	gene730	113.762	110.44
CCM_07325	gene7305	113.692	113.297
CCM_07748	gene7728	113.688	114.732
CCM_00858	gene856	113.684	113.798
CCM_03719	gene3707	113.678	114.825
CCM_09488	gene9460	113.632	116.247
CCM_07464	gene7444	113.548	117.594
CCM_02213	gene2204	113.397	118.883
CCM_06768	gene6750	113.294	106.257
CCM_04934	gene4920	113.282	115.016
CCM_06814	gene6794	113.238	106.232
CCM_06747	gene6729	113.23	117.118
CCM_02543	gene2534	113.223	111.303
CCM_06674	gene6655	113.189	123.842
CCM_09577	gene9549	113.101	107.976
CCM_07213	gene7193	113.081	104.628
CCM_02205	gene2196	113.029	130.012
CCM_06909	gene6889	113.017	108.996
CCM_01297	gene1292	112.942	107.564
CCM_01949	gene1942	112.883	102.284
CCM_06673	gene6654	112.883	107.749
CCM_05590	gene5573	112.88	119.703
CCM_03429	gene3419	112.858	141.03
CCM_03270	gene3260	112.711	147.679
CCM_01116	gene1112	112.638	125.165
CCM_07365	gene7345	112.542	121.428
CCM_07518	gene7498	112.424	101.145
CCM_09155	gene9128	112.255	115.188
CCM_05228	gene5212	112.234	103.827
CCM_09683	gene4185	112.226	115.788
CCM_07973	gene7953	112.195	116.483
CCM_06686	gene6669	112.109	109.28
CCM_02470	gene2461	111.996	108.91
CCM_05405	gene5388	111.897	109.331
CCM_02934	gene2925	111.842	118.633
CCM_00156	gene155	111.82	113.663
CCM_02961	gene2952	111.601	110.748
CCM_05050	gene5035	111.389	121.525
CCM_08161	gene8140	111.297	111.481
CCM_08905	gene8880	111.28	106.017
CCM_06368	gene6348	111.155	114.003
CCM_02293	gene2284	111.131	105.258
CCM_02667	gene2658	111.055	114.029
CCM_05161	gene5145	110.755	104.23
CCM_02431	gene2422	110.736	109.444
CCM_07052	gene7032	110.723	106.577
CCM_04297	gene4285	110.668	105.99
CCM_04465	gene4453	110.623	105.648
CCM_04521	gene4509	110.613	111.005
CCM_03729	gene3716	110.579	130.731
CCM_05954	gene5938	110.55	116.585
CCM_07075	gene7055	110.503	106.092
CCM_01319	gene1314	110.482	110.817
CCM_06624	gene6605	110.457	101.08
CCM_02972	gene2963	110.331	123.317
CCM_02589	gene2580	110.129	109.844
CCM_04189	gene4176	110.129	117.272
CCM_07901	gene7881	110.055	108.653
CCM_05415	gene5398	109.989	116.011
CCM_06296	gene6277	109.977	102.608
CCM_01057	gene1054	109.973	122.329
CCM_03004	gene2995	109.917	105.921
CCM_08823	gene8798	109.765	100.5
CCM_03839	gene3826	109.516	116.562
CCM_04945	gene4931	109.458	115.557
CCM_01630	gene1624	109.395	107.571
CCM_05558	gene5541	109.325	111.575
CCM_09294	gene9267	109.265	121.9
CCM_01476	gene1471	109.135	106.484
CCM_04455	gene4443	109.123	106.774
CCM_03398	gene3388	108.912	109.312
CCM_01374	gene1369	108.908	104.283
CCM_02276	gene2267	108.9	133.943
CCM_03878	gene3865	108.84	112.826
CCM_04266	gene4254	108.728	114.295
CCM_00730	gene728	108.621	100.402
CCM_06850	gene6830	108.552	106.968
CCM_02247	gene2238	108.288	116.586
CCM_06282	gene6263	108.267	111.436
CCM_07592	gene7573	108.187	106.771
CCM_02509	gene2500	108.015	100.432
CCM_07742	gene7722	107.969	104.998
CCM_00731	gene729	107.963	103.224
CCM_03921	gene3908	107.946	104.705
CCM_06598	gene6579	107.921	111.828
CCM_00935	gene932	107.749	105.2
CCM_03927	gene3914	107.718	116.153
CCM_04260	gene4248	107.703	116.955
CCM_00006	gene5	107.645	104.639
CCM_00930	gene927	107.606	108.632
CCM_05819	gene5802	107.586	101.106
CCM_04469	gene4457	107.571	118.928
CCM_06959	gene6939	107.48	104.299
CCM_02266	gene2257	107.415	104.633
CCM_05520	gene5503	107.363	109.816
CCM_01836	gene1829	107.198	101.445
CCM_02345	gene2336	106.869	106.825
CCM_06140	gene6121	106.74	112.544
CCM_07032	gene7012	106.692	103.994
CCM_03354	gene3344	106.619	104.384
CCM_08925	gene8900	106.367	119.903
CCM_00023	gene22	106.333	107.728
CCM_08679	gene8655	106.33	120.79
CCM_02607	gene2598	106.296	101.101
CCM_03241	gene3231	106.254	111.463
CCM_07785	gene7765	106.18	133.968
CCM_02210	gene2201	106.084	112.717
CCM_03131	gene3122	106.011	106.17
CCM_01143	gene1139	105.811	103.387
CCM_07225	gene7205	105.737	106.106
CCM_01387	gene1382	105.569	118.142
CCM_03244	gene3234	105.551	100.824
CCM_07007	gene6987	105.405	117.249
CCM_02935	gene2926	105.232	110.979
CCM_03458	gene3448	105.063	102.284
CCM_03650	gene3640	105.06	100.627
CCM_05410	gene5393	105.043	103.97
CCM_00011	gene10	104.999	107.142
CCM_00009	gene8	104.854	112.686
CCM_00437	gene436	104.557	104.664
CCM_08112	gene8091	104.52	105.698
CCM_04692	gene4679	104.486	114.794
CCM_02517	gene2508	104.469	110.513
CCM_04994	gene4979	104.355	109.763
CCM_09526	gene9498	104.292	102.154
CCM_04761	gene4747	104.21	122.666
CCM_05469	gene5452	104.158	101.482
CCM_03999	gene3986	104.104	115.384
CCM_01036	gene1033	104.08	100.349
CCM_08168	gene8147	103.937	104.183
CCM_07469	gene7449	103.635	104.968
CCM_06283	gene6264	103.482	101.384
CCM_03383	gene3373	103.465	111.107
CCM_08544	gene8521	103.441	104.197
CCM_07699	gene7679	103.374	103.285
CCM_07728	gene7708	103.339	105.257
CCM_01271	gene1266	103.301	106.563
CCM_04944	gene4930	102.999	102.126
CCM_07311	gene7291	102.946	106.987
CCM_07442	gene7422	102.842	109.589
CCM_09451	gene9424	102.838	104.686
CCM_07486	gene7466	102.817	106.925
CCM_03576	gene3566	102.772	103.723
CCM_03699	gene3687	102.758	107.764
CCM_00093	gene92	102.691	108.085
CCM_08448	gene8425	102.647	111.022
CCM_00739	gene737	102.602	104.407
CCM_00170	gene169	102.36	109.473
CCM_04259	gene4247	102.329	102.752
CCM_01025	gene1022	102.304	110.843
CCM_04783	gene4769	102.197	113.211
CCM_02876	gene2867	102.016	106.419
CCM_05215	gene5199	101.886	102.955
CCM_07698	gene7678	101.82	100.305
CCM_04743	gene4729	101.801	109.763
CCM_01226	gene1222	101.764	100.654
CCM_07222	gene7202	101.647	101.562
CCM_04104	gene4091	101.627	101.861
CCM_07196	gene7176	101.425	106.708
CCM_08494	gene8471	101.399	104
CCM_03794	gene3781	101.11	128.336
CCM_08493	gene8470	101.061	104.832
CCM_02491	gene2482	100.991	102.446
CCM_04881	gene4867	100.66	100.033
CCM_05632	gene5615	100.636	103.111
CCM_06759	gene6741	100.232	111.259
CCM_08384	gene8362	100.123	112.307
CCM_06970	gene6950	131.266	98.8455
CCM_07057	gene7037	118.217	96.4324
CCM_04249	gene4237	117.633	56.9206
CCM_09272	gene9245	115.866	95.7548
CCM_03585	gene3575	113.478	89.0968
CCM_02522	gene2513	113.294	90.1257
CCM_08408	gene8386	113.005	99.231
CCM_00165	gene164	112.599	98.19
CCM_05331	gene5314	112.569	99.3603
CCM_05007	gene4992	112.538	91.4605
CCM_08353	gene8331	112.114	93.1507
CCM_03595	gene3585	112.069	99.7599
CCM_08844	gene8819	112.049	98.16
CCM_04446	gene4434	110.865	96.3547
CCM_04438	gene4426	110.73	97.1724
CCM_06809	gene6789	110.473	99.9524
CCM_08659	gene8635	110	98.1727
CCM_02028	gene2021	109.813	97.6253
CCM_00462	gene461	108.451	97.7599
CCM_09675	gene9647	108.175	95.9184
CCM_03617	gene3607	107.607	93.4806
CCM_09525	gene9497	107.444	99.2606
CCM_05689	gene5672	107.388	99.0785
CCM_04564	gene4552	107.149	99.7139
CCM_09582	gene9554	106.948	99.1249
CCM_00734	gene732	106.788	95.8467
CCM_08811	gene8786	106.553	87.7997
CCM_05005	gene4990	106.309	99.1266
CCM_07861	gene7841	105.493	92.2033
CCM_06604	gene6585	105.424	97.5467
CCM_02792	gene2783	105.267	95.8791
CCM_00032	gene31	105.247	96.0075
CCM_05114	gene5099	105.158	94.5305
CCM_04338	gene4326	105.021	99.7457
CCM_05888	gene5871	104.974	95.136
CCM_01134	gene1130	104.921	98.8612
CCM_09286	gene9259	104.817	83.833
CCM_09252	gene9225	104.784	99.6885
CCM_04826	gene4812	104.717	92.0757
CCM_04505	gene4493	104.423	98.9911
CCM_04689	gene4676	104.235	96.7905
CCM_06722	gene6705	103.906	98.6889
CCM_05945	gene5929	103.765	88.0624
CCM_03364	gene3354	103.62	95.3501
CCM_04441	gene4429	103.407	98.248
CCM_00451	gene450	103.31	96.7035
CCM_06302	gene6283	103.222	97.0043
CCM_03805	gene3792	103.053	96.1679
CCM_00955	gene952	103.049	99.8765
CCM_08661	gene8637	102.537	94.3046
CCM_03957	gene3944	102.524	94.5367
CCM_08515	gene8492	102.262	95.8631
CCM_05607	gene5590	102.26	94.8283
CCM_06064	gene6045	102.236	99.3822
CCM_05890	gene5873	101.979	96.7307
CCM_05964	gene5948	101.734	89.4656
CCM_05701	gene5684	101.492	96.9458
CCM_09447	gene9420	101.388	98.3062
CCM_08788	gene8763	101.27	87.3843
CCM_01267	gene1262	101.25	99.6617
CCM_05725	gene5708	101.172	96.845
CCM_07245	gene7225	101.043	86.5807
CCM_00083	gene82	101.036	91.4883
CCM_07688	gene7668	101.036	85.5148
CCM_04631	gene4618	101.033	95.3252
CCM_08133	gene8112	100.9	97.3785
CCM_04770	gene4756	100.893	86.1293
CCM_09567	gene9539	100.685	89.8682
CCM_05984	gene5968	100.65	96.3211
CCM_00259	gene258	100.269	89.6887
CCM_00025	gene24	100.242	98.3031
CCM_01763	gene1757	100.212	92.8825
CCM_01660	gene1654	100.197	84.3453
CCM_03428	gene3418	99.9714	107.195
CCM_00394	gene393	99.9426	86.5303
CCM_01968	gene1961	99.9418	110.37
CCM_03314	gene3304	99.9119	91.3063
CCM_09112	gene9085	99.8867	101.238
CCM_06502	gene6482	99.8836	112.091
CCM_05275	gene5259	99.7705	101.092
CCM_05823	gene5806	99.7637	89.9311
CCM_02502	gene2493	99.7429	92.7034
CCM_08587	gene8563	99.6654	110.22
CCM_09327	gene9300	99.642	95.0057
CCM_05102	gene5087	99.6179	89.6676
CCM_01213	gene1209	99.4992	97.3123
CCM_06676	gene6657	99.4901	97.5885
CCM_02719	gene2710	99.4546	98.0304
CCM_00587	gene586	99.4238	99.8523
CCM_04958	gene4943	99.3378	101.075
CCM_08738	gene8713	99.3127	102.379
CCM_02157	gene2149	99.3124	93.4537
CCM_00921	gene918	99.2902	118.674
CCM_05589	gene5572	99.2168	99.5868
CCM_07543	gene7524	99.1455	99.1634
CCM_07366	gene7346	99.0963	95.6063
CCM_04315	gene4303	98.9845	108.522
CCM_06484	gene6464	98.8859	94.1928
CCM_03136	gene3127	98.8581	94.1648
CCM_05106	gene5091	98.7392	111.417
CCM_09480	gene9452	98.6559	98.7333
CCM_07675	gene7655	98.6213	94.6028
CCM_05313	gene5296	98.4274	93.5641
CCM_08024	gene8003	98.3691	106.295
CCM_06882	gene6862	98.338	100.236
CCM_02134	gene2126	98.2542	99.2097
CCM_03317	gene3307	98.2257	102.136
CCM_02391	gene2382	98.1802	96.3005
CCM_07752	gene7732	98.1228	102.233
CCM_06836	gene6816	98.0261	103.545
CCM_05271	gene5255	97.9649	87.7861
CCM_07403	gene7383	97.9566	99.6739
CCM_07906	gene7886	97.9102	89.9311
CCM_00965	gene962	97.8595	94.0243
CCM_00736	gene734	97.8229	104.417
CCM_08139	gene8118	97.7888	92.1929
CCM_04129	gene4116	97.775	76.872
CCM_00146	gene145	97.7258	108.346
CCM_02425	gene2416	97.6999	94.6401
CCM_07341	gene7321	97.4154	93.5197
CCM_07519	gene7499	97.3633	96.5283
CCM_06387	gene6367	97.314	105.45
CCM_08876	gene8851	97.3086	88.9804
CCM_05173	gene5157	97.2639	75.3631
CCM_05350	gene5333	97.2291	94.9272
CCM_02394	gene2385	97.1784	75.4644
CCM_02125	gene2117	97.0552	92.5005
CCM_01181	gene1177	97.0018	101.239
CCM_05953	gene5937	96.906	96.4026
CCM_02978	gene2969	96.7711	97.2216
CCM_03579	gene3569	96.5305	77.2046
CCM_08170	gene8149	96.5229	111.465
CCM_09409	gene9382	96.2985	88.2924
CCM_05496	gene5479	96.1344	107.903
CCM_08043	gene8022	96.0409	101.296
CCM_00356	gene355	96.002	93.3364
CCM_08389	gene8367	95.7447	94.7542
CCM_09304	gene9277	95.671	93.3578
CCM_05168	gene5152	95.6416	89.0858
CCM_08449	gene8426	95.6191	100.68
CCM_07887	gene7867	95.5398	84.3036
CCM_03160	gene3151	95.5314	98.1139
CCM_01198	gene1194	95.4669	102.434
CCM_09536	gene9508	95.4481	87.9918
CCM_05641	gene5624	95.4067	95.4542
CCM_00637	gene636	95.3931	93.9807
CCM_07466	gene7446	95.3543	93.3019
CCM_00542	gene541	95.3087	81.933
CCM_03788	gene3775	95.2918	90.1047
CCM_05514	gene5497	95.1986	105.09
CCM_01536	gene1531	95.1727	93.2052
CCM_08142	gene8121	95.1412	81.7895
CCM_01792	gene1786	95.1073	114.829
CCM_08696	gene8672	94.984	80.8895
CCM_05770	gene5753	94.9786	122.288
CCM_07522	gene7502	94.9387	88.1208
CCM_04282	gene4270	94.9342	91.1701
CCM_01951	gene1944	94.8909	87.1812
CCM_07048	gene7028	94.8758	98.6853
CCM_05797	gene5780	94.8451	98.6181
CCM_08313	gene8291	94.7818	82.9906
CCM_01838	gene1831	94.7451	87.5952
CCM_04103	gene4090	94.6923	101.917
CCM_06815	gene6795	94.6862	97.8682
CCM_01234	gene1230	94.6504	94.2287
CCM_03643	gene3633	94.5969	80.8241
CCM_00041	gene40	94.5583	94.4952
CCM_06572	gene6553	94.5576	92.0844
CCM_06198	gene6179	94.5272	98.4791
CCM_03637	gene3627	94.4573	99.7162
CCM_06705	gene6688	94.4296	92.6713
CCM_05879	gene5862	94.3862	80.7177
CCM_04922	gene4908	94.3054	92.3564
CCM_08956	gene8930	94.2454	90.0622
CCM_04540	gene4528	94.2412	87.3707
CCM_04436	gene4424	94.2148	95.3583
CCM_01621	gene1615	94.2045	89.2921
CCM_08825	gene8800	94.1599	86.7192
CCM_08621	gene8597	94.1057	88.6916
CCM_07023	gene7003	94.1019	99.9644
CCM_08047	gene8026	94.0384	85.3427
CCM_03969	gene3956	94.0219	92.759
CCM_08267	gene8245	93.9195	98.78
CCM_04801	gene4787	93.8996	81.0495
CCM_01663	gene1657	93.8354	81.7555
CCM_00728	gene726	93.8225	93.928
CCM_02838	gene2829	93.8002	86.6831
CCM_04683	gene4670	93.7945	84.3426
CCM_01708	gene1702	93.7227	89.0406
CCM_09542	gene9514	93.6858	89.6146
CCM_00109	gene108	93.6647	95.4918
CCM_05650	gene5633	93.5944	95.4636
CCM_04001	gene3988	93.5781	88.4024
CCM_05976	gene5960	93.533	79.755
CCM_00107	gene106	93.4661	82.1441
CCM_08183	gene8162	93.457	98.5835
CCM_01047	gene1044	93.4247	97.5126
CCM_09453	gene9426	93.3977	95.1082
CCM_06544	gene6525	93.3956	92.9406
CCM_00253	gene252	93.3936	97.8629
CCM_03736	gene3723	93.3841	94.7556
CCM_03008	gene2999	93.3623	82.7917
CCM_07891	gene7871	93.3103	77.3631
CCM_02637	gene2628	93.1884	97.4455
CCM_03368	gene3358	93.1734	95.2072
CCM_07771	gene7751	93.1644	83.4425
CCM_07430	gene7410	93.1244	99.5512
CCM_02653	gene2644	93.0722	84.0721
CCM_07926	gene7906	93.0198	93.6228
CCM_03185	gene3176	92.9893	80.8378
CCM_06670	gene6651	92.9804	93.8542
CCM_03515	gene3505	92.9557	102.71
CCM_04069	gene4056	92.9042	83.2755
CCM_06835	gene6815	92.8437	103.023
CCM_04849	gene4835	92.8076	85.0491
CCM_05041	gene5026	92.7455	92.4918
CCM_05665	gene5648	92.559	92.0876
CCM_04198	gene4186	92.5156	101.324
CCM_00401	gene400	92.4916	93.852
CCM_08754	gene8729	92.4829	94.2135
CCM_04270	gene4258	92.4405	85.6604
CCM_09223	gene9196	92.4031	88.9675
CCM_02789	gene2780	92.4025	98.301
CCM_01571	gene1566	92.4017	92.3117
CCM_04257	gene4245	92.3879	90.2981
CCM_07105	gene7085	92.372	83.9983
CCM_08752	gene8727	92.1885	96.9313
CCM_01730	gene1724	92.1705	91.626
CCM_01695	gene1689	92.1691	94.6447
CCM_05186	gene5170	92.1531	91.8861
CCM_08582	gene8558	92.0659	83.0285
CCM_05961	gene5945	92.0297	96.904
CCM_08653	gene8629	91.857	83.6946
CCM_06628	gene6609	91.7494	96.063
CCM_03223	gene3213	91.7377	86.0769
CCM_06429	gene6409	91.7035	92.2878
CCM_08042	gene8021	91.4888	88.2307
CCM_07520	gene7500	91.4206	84.6199
CCM_05628	gene5611	91.3163	102.856
CCM_09169	gene9142	91.2483	99.2486
CCM_02659	gene2650	91.2211	98.792
CCM_08198	gene8177	91.1162	89.3632
CCM_03750	gene3737	91.0559	104.043
CCM_00615	gene614	90.9471	87.403
CCM_00694	gene692	90.93	97.7888
CCM_05322	gene5305	90.9143	84.2107
CCM_01407	gene1402	90.9012	90.8013
CCM_07323	gene7303	90.8978	97.3312
CCM_03503	gene3493	90.6662	90.0663
CCM_01513	gene1508	90.6662	85.2993
CCM_00907	gene905	90.6247	93.7475
CCM_07795	gene7775	90.5739	83.1636
CCM_07598	gene7579	90.5543	77.3277
CCM_00128	gene127	90.5019	98.134
CCM_04732	gene4718	90.4912	87.7024
CCM_02212	gene2203	90.4704	85.9138
CCM_06559	gene6540	90.4371	87.2295
CCM_03135	gene3126	90.423	105.327
CCM_07955	gene7935	90.3817	84.118
CCM_04610	gene4598	90.3472	89.466
CCM_02879	gene2870	90.2952	106.114
CCM_01055	gene1052	90.186	97.821
CCM_02927	gene2918	90.1196	102.133
CCM_06693	gene6676	90.0611	78.3685
CCM_00636	gene635	89.9839	77.6485
CCM_06591	gene6572	89.9743	80.1766
CCM_02458	gene2449	89.9219	83.328
CCM_06630	gene6611	89.8712	95.4888
CCM_03183	gene3174	89.8508	90.7928
CCM_06651	gene6632	89.7752	81.9813
CCM_07292	gene7272	89.6089	89.5557
CCM_01004	gene1001	89.5245	89.4172
CCM_08828	gene8803	89.4666	84.8656
CCM_07455	gene7435	89.37	84.0866
CCM_06066	gene6047	89.1502	77.9479
CCM_02948	gene2939	89.1192	96.42
CCM_06886	gene6866	89.0905	87.8455
CCM_03836	gene3823	89.0689	89.9564
CCM_05295	gene5278	88.9128	82.2952
CCM_09080	gene9053	88.8821	99.4547
CCM_01958	gene1951	88.8757	94.1267
CCM_07938	gene7918	88.8645	81.2072
CCM_07751	gene7731	88.8417	82.658
CCM_03020	gene3011	88.816	94.9317
CCM_01749	gene1743	88.8082	90.9193
CCM_08864	gene8839	88.7126	82.0799
CCM_06529	gene6510	88.699	96.489
CCM_03610	gene3600	88.6924	81.2132
CCM_03791	gene3778	88.6239	84.45
CCM_06960	gene6940	88.597	68.2061
CCM_05247	gene5231	88.5758	99.8632
CCM_08110	gene8089	88.5099	67.7032
CCM_02615	gene2606	88.5033	90.7629
CCM_04665	gene4652	88.4761	92.7265
CCM_02307	gene2298	88.459	72.0923
CCM_03043	gene3034	88.4209	92.8435
CCM_08227	gene8205	88.3921	91.3816
CCM_01190	gene1186	88.3857	97.061
CCM_05029	gene5014	88.3147	84.1386
CCM_09255	gene9228	88.2796	90.0131
CCM_05062	gene5047	88.2057	98.7077
CCM_00022	gene21	88.2012	79.6343
CCM_01884	gene1877	88.192	88.5752
[truncated: 7,513 more rows]

## Sheet: Summarized result
FPKM	number of genes (＞100)	number of genes (>10, ≤100)	number of genes (>0 , ≤10 )	number of genes (=0)	The total number of genes	The total number of expressed genes	The ratio of expressed gene
WTD	1738	5386	2159	229	9512	9283	97.5925
WTL15	1742	5289	2234	247	9512	9265	97.4033
WTL1h	1688	5200	2371	253	9512	9259	97.3402
WTL4d	1697	5373	2207	235	9512	9277	97.5294
