# Supplementary material for: Dynamic Genome-Wide Transcription Profiling and Direct Target Genes of CmWC-1 Reveal Hierarchical Light Signal Transduction in Cordyceps militaris
Source: J Fungi (Basel). 2022 Jun 11;8(6):624. doi: 10.3390/jof8060624 (PMC9225392; doi:10.3390/jof8060624)
Supplement: Supplementary file 1 [file jof-08-00624-s001.zip › Table S4.xlsx]

## Sheet: WTL15_WTD
	term_ID	description	p-value	log10 p-value	FDR	DE_Count	representative
BP	GO:0018298	protein-chromophore linkage	8.80184e-06	-5.0555	0.00735331	4	protein-chromophore linkage
BP	GO:0070941	eisosome assembly	1.1822e-05	-4.9281	0.00735331	3	eisosome assembly
CC	GO:0032126	eisosome	4.64919e-05	-4.3325	0.0092054	3	eisosome

## Sheet: WTL1h_WTD
	term_ID	description	p-value	log10 p-value	FDR	DE_Count	representative	representative
BP	GO:0015695	organic cation transport	2.04965e-05	-4.6882	0.0155876	7	15695	organic cation transport
BP	GO:0015686	ferric triacetylfusarinine C transport	4.22428e-05	-4.3747	0.0155876	5	15686	organic cation transport
BP	GO:0006811	ion transport	1.30365e-05	-4.8861	0.0155876	44	6811	organic cation transport
BP	GO:0018298	protein-chromophore linkage	4.22428e-05	-4.3747	0.0155876	5	18298	protein-chromophore linkage
CC	GO:0005887	integral component of plasma membrane	2.23711e-07	-6.6498	2.09542e-05	33	5887	integral component of plasma membrane
CC	GO:0032126	eisosome	3.08189e-05	-4.5114	0.00108251	4	32126	eisosome
MF	GO:0016491	oxidoreductase activity	4.33144e-08	-7.3635	3.23992e-05	87	16491	phosphotransferase activity, nitrogenous group as acceptor
MF	GO:0048037	cofactor binding	3.03187e-06	-5.5186	0.00113392	62	48037	cofactor binding
MF	GO:0038023	signaling receptor activity	1.38635e-05	-4.857	0.00345664	9	38023	signaling receptor activity
MF	GO:0005215	transporter activity	5.6698e-05	-4.2464	0.00535977	66	5215	transporter activity
MF	GO:0015291	secondary active transmembrane transporter activity	5.41969e-05	-4.266	0.00535977	23	15291	secondary active transmembrane transporter activity
MF	GO:0015665	alcohol transmembrane transporter activity	0.000183818	-3.7356	0.0124996	3	15665	secondary active transmembrane transporter activity
MF	GO:0016775	phosphotransferase activity, nitrogenous group as acceptor	0.000419278	-3.3775	0.020908	5	16775	phosphotransferase activity, nitrogenous group as acceptor
MF	GO:0005506	iron ion binding	0.000338899	-3.4699	0.020908	15	5506	cofactor binding
MF	GO:0015318	inorganic solute uptake transmembrane transporter activity	0.00087032	-3.0603	0.0406875	31	15318	secondary active transmembrane transporter activity
MF	GO:0031177	phosphopantetheine binding	0.00102138	-2.9908	0.0445616	9	31177	cofactor binding
MF	GO:0005275	amine transmembrane transporter activity	0.00116181	-2.9349	0.0449591	4	5275	secondary active transmembrane transporter activity
MF	GO:0020037	heme binding	0.00121823	-2.9143	0.0449591	15	20037	cofactor binding
MF	GO:0060089	molecular transducer activity	0.00126222	-2.8989	0.0449591	9	60089	molecular transducer activity
MF	GO:0046906	tetrapyrrole binding	0.00138048	-2.86	0.0469362	15	46906	cofactor binding

## Sheet: WTL4d_WTD
	term_ID	description	p-value	log10 p-value	FDR	DE_Count	representative	representative
BP	GO:0044282	small molecule catabolic process	3.43226e-08	-7.4647	0.000102384	46	44282	small molecule catabolism
BP	GO:0055085	transmembrane transport	4.69358e-07	-6.3288	0.000700047	90	55085	small molecule catabolism
BP	GO:0044550	secondary metabolite biosynthetic process	7.85982e-06	-5.1046	0.00468917	25	44550	small molecule catabolism
BP	GO:0015686	ferric triacetylfusarinine C transport	5.22903e-05	-4.2815	0.025997	6	15686	small molecule catabolism
BP	GO:0005975	carbohydrate metabolic process	0.000110676	-3.9559	0.0471638	68	5975	small molecule catabolism
CC	GO:0005576	extracellular region	4.17787e-09	-8.3788	1.75888e-06	75	5576	extracellular region
CC	GO:0031226	intrinsic component of plasma membrane	2.55301e-05	-4.5935	0.00268704	49	31226	intrinsic component of plasma membrane
CC	GO:0042555	MCM complex	0.000315656	-3.5008	0.0189845	5	42555	MCM complex
MF	GO:0016491	oxidoreductase activity	4.72184e-18	-17.3261	5.04292e-15	180	16491	oxidoreductase activity, acting on paired donors, with incorporation or reduction of molecular oxygen
MF	GO:0003824	catalytic activity	6.86065e-13	-12.1637	3.66359e-10	531	3824	catalytic activity
MF	GO:0048037	cofactor binding	3.06172e-10	-9.5143	1.08997e-07	116	48037	cofactor binding
MF	GO:0016705	oxidoreductase activity, acting on paired donors, with incorporation or reduction of molecular oxygen	1.48794e-06	-5.8268	0.000397279	38	16705	oxidoreductase activity, acting on paired donors, with incorporation or reduction of molecular oxygen
MF	GO:0050662	coenzyme binding	3.1099e-06	-5.5072	0.000664274	74	50662	cofactor binding
MF	GO:0005215	transporter activity	4.69552e-06	-5.3279	0.000835803	123	5215	transporter activity
MF	GO:0016798	hydrolase activity, acting on glycosyl bonds	6.65986e-06	-5.1765	0.0010161	42	16798	oxidoreductase activity, acting on paired donors, with incorporation or reduction of molecular oxygen
MF	GO:0004553	hydrolase activity, hydrolyzing O-glycosyl compounds	1.31728e-05	-4.8794	0.00156318	37	4553	oxidoreductase activity, acting on paired donors, with incorporation or reduction of molecular oxygen
MF	GO:0004497	monooxygenase activity	0.000208966	-3.6799	0.0223176	33	4497	oxidoreductase activity, acting on paired donors, with incorporation or reduction of molecular oxygen
MF	GO:0015238	drug transmembrane transporter activity	0.000408804	-3.3885	0.0363836	22	15238	drug transmembrane transporter activity

## Sheet: continuous light-response genes
	term_ID	description	p-value	log10 p-value	FDR	DE_Count	representative	representative
BP	GO:0044282	small molecule catabolic process	3.43226e-08	-7.4644	0.000102384	1	44282	small molecule catabolism
BP	GO:0055085	transmembrane transport	4.69358e-07	-6.3285	0.000700047	6	55085	transmembrane transport
BP	GO:0044550	secondary metabolite biosynthetic process	7.85982e-06	-5.1046	0.00468917	4	44550	small molecule catabolism
BP	GO:0018298	protein-chromophore linkage	4.22428e-05	-4.3742	0.0155876	4	18298	small molecule catabolism
BP	GO:0005975	carbohydrate metabolic process	0.000110676	-3.9559	0.0471638	2	5975	small molecule catabolism
CC	GO:0005576	extracellular region	4.17787e-09	-8.379	1.75888e-06	3	5576	extracellular region
CC	GO:0031226	intrinsic component of plasma membrane	2.55301e-05	-4.5929	0.00268704	2	31226	intrinsic component of plasma membrane
MF	GO:0003824	catalytic activity	6.86065e-13	-12.1636	3.66359e-10	12	3824	catalytic activity
MF	GO:0016491	oxidoreductase activity	4.33144e-08	-7.3634	3.23992e-05	6	16491	oxidoreductase activity
MF	GO:0048037	cofactor binding	3.03187e-06	-5.5183	0.00113392	1	48037	cofactor binding

## Sheet: WTL15_WTD unique
8 immediate-early response genes uniquely in the WTL15
GeneName	Annotation
CCM_00465	hypothetical protein
CCM_01331	CP2 transcription factor
CCM_01568	hypothetical protein
CCM_02664	high affinity cAMP phosphodiesterase
CCM_04832	hypothetical protein
CCM_07758	C6 finger domain protein, putative
CCM_09079	phosphatase family protein
CCM_09509	hypothetical protein
