# Supplementary material for: Dynamic Genome-Wide Transcription Profiling and Direct Target Genes of CmWC-1 Reveal Hierarchical Light Signal Transduction in Cordyceps militaris
Source: J Fungi (Basel). 2022 Jun 11;8(6):624. doi: 10.3390/jof8060624 (PMC9225392; doi:10.3390/jof8060624)
Supplement: Supplementary file 1 [file jof-08-00624-s001.zip › Table S5.xlsx]

## Sheet: WT_TF genes_FPKM
				Fpkm								WTL15_WTD				WTL1h_WTD				WTL4d_WTD
TF_family	Gene	interpro_name	score	WTD1	WTD2	WTL151	WTL152	WTL1h1	WTL1h2	WTL4d1	WTL4d2	Log2FoldChange	padj	Up/Down	Significant	Log2FoldChange	padj	Up/Down	Significant	Log2FoldChange	padj	Up/Down	Significant
AT-rich interaction region	CCM_05113	ARID/BRIGHT DNA-binding domain	1.3e-22	34.628	38.952	35.9776	30.3246	34.7807	32.2073	42.1317	46.7567	-0.0565361	0.882207	down	no	0.0706964	0.70411	up	no	0.335727	0.00482612	up	no
AT-rich interaction region	CCM_07966	ARID/BRIGHT DNA-binding domain	1.1e-26	19.9539	21.9881	21.0868	18.0604	21.0962	18.2139	17.3424	21.6269	-0.00569461	0.990782	down	no	0.112467	0.518545	up	no	-0.0430356	0.80213	down	no
AT-rich interaction region	CCM_04061	ARID/BRIGHT DNA-binding domain	7.1e-08	12.7304	12.8268	12.9691	13.4706	13.1041	12.7137	13.4021	16.1345	0.143671	0.720425	up	no	0.221003	0.320634	up	no	0.271856	0.147714	up	no
AT-rich interaction region	CCM_00998	ARID/BRIGHT DNA-binding domain	9.3e-26	67.456	67.4926	66.8435	65.5577	53.2008	46.3766	68.5168	76.3144	0.0669722	0.791933	up	no	-0.232462	0.0615759	down	no	0.165151	0.127114	up	no
Bacterial regulatory protein, LuxR	CCM_03657	Transcription regulator LuxR, C-terminal	3.9e-11	30.4487	33.1454	29.096	26.1666	28.2328	30.9775	20.643	18.9917	-0.108731	0.835054	down	no	0.10328	0.744813	up	no	-0.619024	0.00369132	down	no
bHLH	CCM_07005	Helix-loop-helix DNA-binding domain	1e-12	51.7243	52.7747	51.8601	47.5922	49.3176	44.9857	86.1299	97.507	0.0227431	0.95648	up	no	0.0580701	0.771901	up	no	0.876501	3.73959e-15	up	no
bHLH	CCM_06899	Helix-loop-helix DNA-binding domain	1.3e-13	85.1057	76.8014	71.8588	103.45	64.7992	73.4599	83.5758	77.657	0.211047	0.484659	up	no	-0.020914	0.923412	down	no	0.0574996	0.690609	up	no
bHLH	CCM_06265	Helix-loop-helix DNA-binding domain	2.8e-11	30.6498	28.6968	26.2723	25.4829	30.842	27.395	44.7294	47.2138	-0.102899	0.750645	down	no	0.17907	0.299457	up	no	0.695054	2.26216e-09	up	no
bHLH	CCM_00402	Helix-loop-helix DNA-binding domain	1.2e-06	5.5043	7.80146	8.22115	5.31068	5.07596	5.53972	8.47547	6.45894	0.115939	0.910903	up	no	-0.120619	0.825893	down	no	0.228581	0.540014	up	no
bHLH	CCM_00106	Helix-loop-helix DNA-binding domain	1.4e-09	62.4088	64.9473	47.9932	43.6678	49.5254	47.1812	55.4394	53.3225	-0.380393	0.232995	down	no	-0.19098	0.507547	down	no	-0.164499	0.474099	down	no
bHLH	CCM_07366	Helix-loop-helix DNA-binding domain	6.6e-13	138.191	124.899	142.141	151.567	195.047	205.887	99.0963	95.6063	0.253748	0.134186	up	no	0.814538	5.53049e-14	up	no	-0.370837	0.00131682	down	no
bHLH	CCM_08906	Helix-loop-helix DNA-binding domain	2.1e-10	1.1725	1.99866	1.63152	1.7204	0.977831	0.453136	1.07651	1.44352	0.171845	0.936577	up	no	-0.944679	0.423489	down	no	-0.271338	0.773759	down	no
bHLH	CCM_04546	Helix-loop-helix DNA-binding domain	1e-06	45.5725	48.2845	69.378	73.2923	77.6866	72.2092	57.7755	56.8971	0.698847	9.64784e-08	up	no	0.881517	8.16884e-14	up	no	0.352148	0.00396268	up	no
bHLH	CCM_04014	Helix-loop-helix DNA-binding domain	1.5e-15	7.16334	6.08178	5.93847	4.11907	5.2164	3.92816	3.09293	4.0401	-0.303426	0.607927	down	no	-0.328027	0.394555	down	no	-0.829298	0.00557165	down	no
bHLH	CCM_01116	Helix-loop-helix DNA-binding domain	1.4e-12	72.1927	87.7228	81.2032	74.0366	85.4636	81.3023	112.638	125.165	0.0513027	0.892576	up	no	0.266719	0.0623819	up	no	0.635549	9.01612e-08	up	no
Bromodomain transcription factor	CCM_06193	Bromodomain transcription factor	1.1e-09	38.4268	40.2439	28.2066	29.4896	26.8063	31.7614	46.0544	39.0381	-0.352766	0.192835	down	no	-0.219019	0.377033	down	no	0.176542	0.367896	up	no
Bromodomain transcription factor	CCM_00762	Bromodomain transcription factor	2.6e-08	125.555	124.427	106.099	107.583	107.387	114.63	83.8487	85.369	-0.131722	0.561694	down	no	0.0354835	0.849657	up	no	-0.499643	4.12206e-06	down	no
Bromodomain transcription factor	CCM_01318	Bromodomain transcription factor	6e-09	9.16486	10.1259	10.2934	8.20502	9.79708	8.53926	13.2967	15.8189	0.0328697	0.954643	up	no	0.132599	0.583653	up	no	0.656627	1.75791e-05	up	no
bZIP	CCM_09124	bZIP transcription factor, bZIP-1	1.1e-13	58.1392	55.2851	254.072	249.915	205.374	194.724	66.3444	73.2984	2.24629	1.91687e-112	up	yes	2.02509	2.04005e-96	up	yes	0.36332	0.00207024	up	no
bZIP	CCM_09413	bZIP transcription factor, bZIP-1	3.1e-11	27.8693	29.8259	119.304	106.684	89.3124	93.2078	43.3604	42.0351	2.06338	7.74882e-56	up	yes	1.86769	4.21279e-48	up	yes	0.628731	2.88571e-05	up	no
bZIP	CCM_09377	bZIP transcription factor, bZIP-1	1.4e-08	173.579	179.872	178.519	164.345	207.198	200.057	245.917	265.473	0.0502954	0.851631	up	no	0.410769	1.59348e-05	up	no	0.596145	2.34658e-11	up	no
bZIP	CCM_06226	bZIP transcription factor, bZIP-1	2.2e-07	154.442	187.55	164.458	148.644	144.99	123.486	241.203	287.222	-0.0330493	0.926982	down	no	-0.143017	0.377182	down	no	0.691061	3.19612e-09	up	no
bZIP	CCM_05774	Basic leucine zipper	2.4e-08	248.009	251.025	224.92	220.514	377.829	389.09	354.831	341.403	-0.0694606	0.789765	down	no	0.826465	7.6407e-19	up	no	0.543773	2.87215e-09	up	no
bZIP	CCM_07982	bZIP transcription factor, bZIP-1	3.8e-07	61.2201	62.7309	43.1065	39.4066	47.5145	44.0182	65.7744	70.5705	-0.492922	0.000209091	down	no	-0.231185	0.0814774	down	no	0.200691	0.075521	up	no
bZIP	CCM_03249	bZIP transcription factor, bZIP-1	5.6e-10	149.415	147.661	133.603	134.551	135.878	144.725	195.878	191.841	-0.0531708	0.854702	down	no	0.12433	0.378258	up	no	0.447524	3.67877e-06	up	no
bZIP	CCM_02917	bZIP transcription factor, bZIP-1	1.8e-08	21.9282	23.1452	28.7605	26.9744	46.2343	40.6436	21.7393	21.3746	0.400417	0.0427428	up	no	1.15259	1.31159e-16	up	yes	-0.000994524	0.997493	down	no
bZIP	CCM_02819	bZIP transcription factor, bZIP-1	1.6e-06	31.6219	32.0531	31.0642	23.5256	28.1088	21.9977	29.6502	34.8921	-0.128766	0.741488	down	no	-0.139918	0.53528	down	no	0.0826144	0.635185	up	no
bZIP	CCM_04671	bZIP transcription factor, bZIP-1	2.7e-11	590.859	636.308	453.115	441.544	492.058	509.614	1018.18	1001.36	-0.36137	0.000812811	down	no	-0.0862667	0.493269	down	no	0.782106	7.50673e-22	up	no
bZIP	CCM_08924	bZIP transcription factor, bZIP-1	1.6e-07	226.422	242.491	200.869	201.737	186.251	188.685	204.598	197.866	-0.125272	0.475059	down	no	-0.116122	0.326159	down	no	-0.157052	0.100171	down	no
bZIP	CCM_08379	bZIP transcription factor, bZIP-1	7.7e-06	7.66289	7.28209	6.44521	8.45566	7.37381	7.10274	3.54639	2.93378	0.091542	0.920702	up	no	0.160719	0.732066	up	no	-1.14178	0.00116297	down	yes
bZIP	CCM_04263	bZIP transcription factor, bZIP-1	4.3e-07	43.9343	40.1202	38.5432	34.8046	39.6546	41.164	53.3361	51.0005	-0.102187	0.7964	down	no	0.15021	0.477018	up	no	0.37558	0.0102993	up	no
bZIP	CCM_01872	Basic leucine zipper	8.5e-12	464.229	478.3	328.156	297.634	377.015	387.764	695.363	717.302	-0.496755	2.71015e-06	down	no	-0.0949369	0.436625	down	no	0.647103	1.78034e-15	up	no
bZIP	CCM_01148	bZIP transcription factor, bZIP-1	3e-08	60.0463	63.8836	31.8486	46.1914	35.3418	33.908	42.3918	37.25	-0.571236	0.0291034	down	no	-0.63345	0.000698542	down	no	-0.574642	0.000870726	down	no
C2H2 zinc finger	CCM_05149	Zinc finger, C2H2-type	1.9e-05	52.0969	45.4029	43.1541	51.2163	74.3331	73.8176	20.4717	17.2219	0.0484423	0.918146	up	no	0.810423	3.47464e-10	up	no	-1.30737	3.10711e-17	down	yes
C2H2 zinc finger	CCM_06155	Zinc finger, C2H2-type	0.00013	53.698	52.5104	48.5827	44.4594	43.6181	38.2812	46.1583	48.4785	-0.0967074	0.7694	down	no	-0.168795	0.356255	down	no	-0.1031	0.497329	down	no
C2H2 zinc finger	CCM_05900	Zinc finger, C2H2-type	0.00024	49.5439	49.9645	42.1455	45.8371	37.9951	35.9087	49.8038	43.6345	-0.0826628	0.786029	down	no	-0.222871	0.109583	down	no	-0.0273591	0.85714	down	no
C2H2 zinc finger	CCM_06653	Zinc finger, C2H2-type	1.2e-06	72.1707	72.3609	53.6955	60.2091	56.848	54.97	57.9091	60.2536	-0.24846	0.142623	down	no	-0.163874	0.214602	down	no	-0.227348	0.0347973	down	no
C2H2 zinc finger	CCM_03290	Zinc finger, C2H2-type	2.6e-05	234.483	248.107	151.861	174.283	143.177	152.355	398.935	376.705	-0.469983	0.000224892	down	no	-0.500845	1.01308e-06	down	no	0.747959	2.4874e-17	up	no
C2H2 zinc finger	CCM_02724	Zinc finger, C2H2-type	0.00014	5.89471	5.77093	4.8675	4.724	5.72344	4.87439	7.36247	9.80709	-0.187867	0.815394	down	no	0.0677375	0.900783	up	no	0.62073	0.0382582	up	no
C2H2 zinc finger	CCM_02328	Zinc finger, C2H2-type	1.8e-06	319.521	311.998	325.812	375.312	360.114	369.534	215.707	203.866	0.24611	0.100732	up	no	0.414879	5.57873e-06	up	no	-0.526568	2.12566e-09	down	no
C2H2 zinc finger	CCM_02232	Zinc finger, C2H2-type	4.1e-05	143.562	150.517	138.246	144.862	154.007	156.697	185.628	176.399	0.0399301	0.902645	up	no	0.285801	0.0109267	up	no	0.363218	0.000252278	up	no
C2H2 zinc finger	CCM_04628	Zinc finger, C2H2-type	2.4e-05	21.3427	25.8283	20.3111	19.2694	16.9026	14.5988	22.24	22.1921	-0.159249	0.687195	down	no	-0.376841	0.0856682	down	no	-0.0236261	0.913655	down	no
C2H2 zinc finger	CCM_03777	Zinc finger, C2H2-type	2.7e-05	79.5714	80.2066	139.397	127.207	291.142	256.875	188.473	208.978	0.832743	8.5079e-14	up	no	1.98422	4.50728e-90	up	yes	1.3779	3.10602e-46	up	yes
C2H2 zinc finger	CCM_01847	Zinc finger, C2H2-type	1.2e-05	44.0149	42.4125	28.4946	33.0799	23.7701	23.5956	41.2697	45.0135	-0.393912	0.0206189	down	no	-0.661157	2.52467e-07	down	no	0.0608799	0.674559	up	no
C2H2 zinc finger	CCM_01538	Zinc finger, C2H2-type	0.00025	14.3485	14.8151	10.5427	10.2052	10.983	11.4607	12.7247	10.9528	-0.396856	0.168241	down	no	-0.171421	0.534017	down	no	-0.237266	0.269106	down	no
C2H2 zinc finger	CCM_01294	Zinc finger, C2H2-type	0.00023	18.9921	17.4863	25.0006	25.8383	20.6605	20.5174	48.9348	50.4176	0.573869	0.00027672	up	no	0.381557	0.0156976	up	no	1.50924	4.08751e-40	up	yes
CCR4-Not complex component, Not1	CCM_04489	CCR4-Not complex component, Not1	1.1e-102	17.6065	18.4011	17.6592	16.8593	17.7367	15.731	16.9496	19.2355	0.033384	0.920905	up	no	0.100548	0.542087	up	no	0.0702181	0.61399	up	no
Forkhead	CCM_05801	Transcription factor, fork head	3.1e-34	25.7936	27.1467	24.1558	23.7191	27.382	26.3778	26.9262	25.7961	-0.0507004	0.893075	down	no	0.228399	0.121711	up	no	0.0572804	0.705535	up	no
Forkhead	CCM_00154	Transcription factor, fork head	4.8e-15	1.13632	1.5911	1.51244	1.07681	1.64018	1.0247	2.71258	2.93786	0.0167181	0.993533	up	no	0.170293	0.852916	up	no	1.11116	0.0121799	up	yes
Forkhead	CCM_02646	Transcription factor, fork head	3.5e-34	41.7675	41.8561	34.5743	35.1825	44.9248	42.1016	47.0627	49.9572	-0.166938	0.421874	down	no	0.263821	0.041287	up	no	0.277614	0.0137165	up	no
Forkhead	CCM_08431	Transcription factor, fork head	1.5e-10	11.3998	12.6203	11.1729	11.548	11.3242	9.45532	14.46	14.1698	0.0142201	0.978526	up	no	-0.00332127	0.991071	down	no	0.316243	0.0292273	up	no
GATA type zinc finger	CCM_09504	Zinc finger, GATA-type	5.9e-14	14.8344	16.5361	10.8626	9.00682	8.86021	10.9719	35.412	34.7633	-0.565308	0.201804	down	no	-0.455091	0.225735	down	no	1.22403	3.79791e-09	up	yes
GATA type zinc finger	CCM_00560	Zinc finger, GATA-type	2.1e-15	54.4534	60.4665	144.706	141.871	123.822	120.794	87.3086	96.7244	1.41252	9.59415e-36	up	yes	1.29598	3.53771e-32	up	yes	0.742284	1.97874e-10	up	no
GATA type zinc finger	CCM_00072	Zinc finger, GATA-type	1.8e-15	107.582	112.574	87.4465	88.8999	30.3638	27.4462	73.9863	81.7103	-0.225484	0.150698	down	no	-1.72293	6.82358e-52	down	yes	-0.436616	3.9696e-05	down	no
GATA type zinc finger	CCM_03599	Zinc finger, GATA-type	2.8e-16	47.8464	52.0002	37.4162	31.2299	31.2014	29.6593	67.2008	78.0046	-0.446808	0.00309974	down	no	-0.507949	2.09352e-05	down	no	0.603397	5.21421e-08	up	no
GATA type zinc finger	CCM_04712	Zinc finger, GATA-type	1e-14	223.421	230.169	157.043	149.067	119.083	118.144	334.781	348.792	-0.473017	4.23573e-05	down	no	-0.728704	5.10676e-13	down	no	0.654952	2.06526e-13	up	no
GATA type zinc finger	CCM_04145	Zinc finger, GATA-type	1.2e-17	38.2625	35.9044	34.5812	33.7271	31.7043	32.7769	57.4499	63.3704	-0.0241225	0.956738	down	no	0.00480074	0.986024	up	no	0.767432	1.2069e-10	up	no
GATA type zinc finger	CCM_01630	Zinc finger, GATA-type	6.9e-14	154.044	140.973	144.604	153.521	196.687	204.846	109.395	107.571	0.110067	0.701897	up	no	0.651475	3.61361e-08	up	no	-0.379838	0.00234913	down	no
GATA type zinc finger	CCM_01180	Zinc finger, GATA-type	4.5e-15	66.5084	65.2421	60.2971	53.4278	52.7287	49.9722	58.8971	60.5315	-0.118293	0.601586	down	no	-0.153053	0.231056	down	no	-0.0783732	0.496231	down	no
GCN5-like 1	CCM_05176	GCN5-like 1	2.6e-06	26.7169	24.4596	22.5798	31.2965	17.859	20.0989	11.7343	11.6756	0.170345	0.72469	up	no	-0.224055	0.393358	down	no	-1.06475	1.17649e-07	down	yes
Grainyhead/CP2	CCM_01331	CP2 transcription factor	1.6e-82	19.772	19.6458	194.699	175.056	26.3478	21.4071	19.7277	22.6848	3.32374	4.5319e-217	up	yes	0.482731	0.00264284	up	no	0.168825	0.290268	up	no
Helix-turn-helix type 3	CCM_01086	Helix-turn-helix type 3	2.7e-10	362.244	370.664	397.123	419.207	406.222	409.94	771.863	725.837	0.250357	0.0758337	up	no	0.361691	0.00039052	up	no	1.0944	1.38584e-35	up	yes
Helix-turn-helix, Psq	CCM_06558	Helix-turn-helix, Psq	2e-11	98.9415	92.3519	91.4257	93.4527	91.6139	85.0148	51.2168	46.0361	0.0456281	0.91816	up	no	0.0914116	0.678937	up	no	-0.912361	2.50232e-09	down	no
Heteromeric CCAAT factors	CCM_05250	Transcription factor CBF/NF-Y/archaeal histone	1.9e-13	66.6346	73.9382	60.5847	70.6778	63.153	67.1747	87.0367	70.0023	-0.00391297	0.995158	down	no	0.0970917	0.694305	up	no	0.223061	0.222643	up	no
Heteromeric CCAAT factors	CCM_07014	Transcription factor CBF/NF-Y/archaeal histone	1.3e-09	31.796	30.4426	31.2698	25.1126	26.0137	26.4575	26.8781	23.6683	-0.0487551	0.931315	down	no	-0.0396142	0.895251	down	no	-0.236558	0.224393	down	no
Heteromeric CCAAT factors	CCM_06611	Transcription factor CBF/NF-Y/archaeal histone	4.3e-30	81.8687	83.1397	72.0081	69.2535	52.1968	63.9032	77.666	71.0325	-0.1298	0.677326	down	no	-0.30025	0.10579	down	no	-0.0867715	0.605646	down	no
Heteromeric CCAAT factors	CCM_07524	Transcription factor CBF/NF-Y/archaeal histone	3.6e-13	23.2902	23.4089	19.6261	18.1687	20.2287	19.6531	24.7161	22.2733	-0.210941	0.61875	down	no	-0.0212842	0.953218	down	no	0.072371	0.768889	up	no
Heteromeric CCAAT factors	CCM_02243	CCAAT-binding transcription factor, subunit B	9.3e-30	196.608	207.622	182.982	165.303	158.862	139.259	172.379	208.677	-0.120837	0.604091	down	no	-0.233215	0.0814774	down	no	-0.0220833	0.885213	down	no
Heteromeric CCAAT factors	CCM_04733	Transcription factor CBF/NF-Y/archaeal histone	4.5e-11	118.66	104.331	100.947	107.043	83.4382	95.8337	79.7097	59.3028	-0.00545477	0.99253	down	no	-0.107829	0.613532	down	no	-0.618047	0.000155667	down	no
HMG	CCM_07035	High mobility group, superfamily	6.2e-12	66.2944	66.0823	63.5042	65.5496	60.3151	64.4475	55.7324	54.475	0.0580356	0.877781	up	no	0.121171	0.513233	up	no	-0.201072	0.151813	down	no
HMG	CCM_06680	High mobility group, superfamily	1.2e-14	16.2585	17.3144	18.1366	18.5414	20.7556	23.6754	11.5485	10.7969	0.222024	0.519839	up	no	0.610776	0.0012902	up	no	-0.524153	0.00869213	down	no
HMG	CCM_00095	High mobility group, superfamily	1.6e-15	73.8656	79.0329	71.6838	76.0734	63.1984	63.7609	165.666	164.266	0.0454123	0.901808	up	no	-0.0618466	0.745442	down	no	1.17274	7.24914e-33	up	yes
HMG	CCM_02339	High mobility group, superfamily	2.9e-10	36.4455	35.9838	33.3391	29.4055	33.6468	29.2875	33.0865	35.9712	-0.113091	0.666007	down	no	0.00336046	0.988647	up	no	-0.0055333	0.972232	down	no
HMG	CCM_02275	High mobility group, superfamily	2e-27	1515.37	1519.19	1282.44	1350.81	928.587	978.086	1734.65	1554.99	-0.109808	0.573911	down	no	-0.463832	9.66776e-07	down	no	0.179852	0.0734833	up	no
HMG	CCM_04586	High mobility group, superfamily	4.3e-25	17.5102	16.2153	12.925	14.1921	14.8918	15.1309	17.5486	18.6162	-0.219502	0.476736	down	no	0.0389771	0.887895	up	no	0.164312	0.34677	up	no
HMG	CCM_01555	High mobility group, superfamily	6.3e-22	144.753	126.847	263.131	278.528	297.965	283.324	23.0391	22.6077	1.09069	1.9044e-23	up	yes	1.30407	2.11093e-39	up	yes	-2.50963	2.09058e-109	down	yes
Homeobox	CCM_06184	Homeobox	3.5e-13	10.9787	12.4741	8.64789	8.70581	9.37911	7.9468	17.6649	21.0107	-0.340363	0.305928	down	no	-0.231179	0.41906	down	no	0.784138	9.38184e-06	up	no
Homeobox	CCM_02858	Homeobox	4.3e-09	164.011	167.33	112.756	102.713	93.1509	100.466	202.741	212.042	-0.526714	1.64482e-06	down	no	-0.568441	1.22331e-08	down	no	0.3873	1.24874e-05	up	no
Homeobox	CCM_07505	Homeobox	8.3e-06	25.5669	26.2131	28.2405	24.9558	22.1738	21.8396	22.9903	24.499	0.132905	0.621283	up	no	-0.0280854	0.895538	down	no	-0.0616067	0.681981	down	no
Homeobox	CCM_07504	Homeobox	5.8e-08	6.00307	7.27506	4.73496	5.60808	4.21098	4.6617	5.97523	5.59479	-0.266031	0.720916	down	no	-0.375735	0.397694	down	no	-0.136236	0.721855	down	no
Homeobox	CCM_04148	Homeobox	5.7e-05	36.0215	33.5756	39.2982	34.5488	41.414	38.3384	37.2149	40.2148	0.179484	0.374499	up	no	0.402817	0.000583671	up	no	0.217168	0.0593847	up	no
Homeobox	CCM_01917	Homeobox	5.3e-19	109.412	100.764	119.348	129.337	112.107	100.34	64.1176	68.5087	0.337654	0.0130168	up	no	0.221632	0.0776187	up	no	-0.600997	5.01945e-09	down	no
Homeobox	CCM_01444	Transcription factor, STE-like	4.9e-61	124.433	123.063	108.925	121.969	115.558	105.138	132.544	128.529	-0.00505186	0.990037	down	no	0.0408293	0.800411	up	no	0.140385	0.162876	up	no
Homeodomain-like	CCM_07213	Homeodomain-like	5.7e-22	120.158	123.754	109.043	119.481	120.981	120.719	113.081	104.628	0.000977178	0.997379	up	no	0.193266	0.122113	up	no	-0.100594	0.416185	down	no
Homeodomain-like	CCM_09316	Homeodomain-like	3.1e-27	33.1994	33.8861	34.6256	32.0716	36.1342	36.5921	34.6246	37.5002	0.0858211	0.805158	up	no	0.322907	0.0315707	up	no	0.167662	0.255396	up	no
Homeodomain-like	CCM_09116	Homeodomain-like	8.4e-08	40.7758	45.0025	43.9832	42.2341	43.0395	45.2246	47.2126	52.3267	0.101625	0.722497	up	no	0.247635	0.0773053	up	no	0.277683	0.0246556	up	no
Homeodomain-like	CCM_09566	Homeodomain-like	8.2e-18	102.918	105.716	74.2798	62.2034	56.0445	54.4443	162.817	153.084	-0.518481	0.000534985	down	no	-0.710721	5.55162e-09	down	no	0.661825	1.33354e-10	up	no
Homeodomain-like	CCM_06390	Homeodomain-like	8.9e-08	16.9357	18.3545	19.0243	16.1528	14.4547	13.0363	15.7201	19.3691	0.0891025	0.78842	up	no	-0.15424	0.358655	down	no	0.0547537	0.747844	up	no
Homeodomain-like	CCM_05971	Homeodomain-like	8.2e-11	18.9758	19.347	15.2926	14.4797	13.4808	15.8376	21.6395	22.2663	-0.269931	0.261234	down	no	-0.179595	0.404231	down	no	0.259429	0.0775878	up	no
Homeodomain-like	CCM_06592	Homeodomain-like	4.9e-49	22.1235	21.8423	20.0769	17.7675	18.6795	16.3702	21.5486	26.9206	-0.122248	0.673729	down	no	-0.120836	0.513504	down	no	0.203777	0.170713	up	no
Homeodomain-like	CCM_07547	Homeodomain-like	3.7e-06	11.8454	13.7545	11.6489	10.5973	12.2347	9.9129	18.798	20.4815	-0.108683	0.764185	down	no	-0.00332852	0.990906	down	no	0.680412	1.60614e-07	up	no
Homeodomain-like	CCM_03259	Homeodomain-like	1.1e-08	97.3955	101.498	108.757	105.824	139.804	146.154	64.5044	64.4605	0.203942	0.203323	up	no	0.730346	2.11224e-13	up	no	-0.561744	3.56681e-08	down	no
Homeodomain-like	CCM_02927	Homeodomain-like	3.3e-34	85.0312	89.2731	85.2707	76.9202	92.6105	92.986	90.1196	102.133	-0.00984728	0.979051	down	no	0.296994	0.00647469	up	no	0.204556	0.0674476	up	no
Homeodomain-like	CCM_02544	Homeodomain-like	8.4e-16	41.3872	42.6127	29.1588	29.358	24.7352	22.1013	63.1153	59.1193	-0.42698	0.00370738	down	no	-0.636614	1.22845e-06	down	no	0.604513	1.61559e-08	up	no
Homeodomain-like	CCM_02390	Homeodomain-like	5.6e-10	24.4311	23.5013	18.332	18.7839	19.9814	19.4152	21.363	21.9077	-0.274208	0.24817	down	no	-0.0764187	0.749043	down	no	-0.0841833	0.633274	down	no
Homeodomain-like	CCM_04766	Homeodomain-like	1.4e-12	14.7801	16.1846	14.9043	15.1993	16.6309	14.8199	20.0002	21.324	0.0538574	0.877673	up	no	0.228477	0.118323	up	no	0.479422	1.9274e-05	up	no
Homeodomain-like	CCM_04761	Homeodomain-like	3.6e-09	45.8802	52.5604	35.4678	32.685	27.63	21.4696	104.21	122.666	-0.436424	0.0109339	down	no	-0.797813	7.80129e-07	down	no	1.26744	1.9654e-26	up	yes
Homeodomain-like	CCM_08702	Homeodomain-like	1.3e-24	199.447	214.678	189.739	199.934	176.577	178.689	280.993	274.339	0.00706203	0.985478	up	no	-0.01468	0.932806	down	no	0.486605	1.17664e-07	up	no
Homeodomain-like	CCM_04428	Homeodomain-like	7.3e-09	5.45676	5.79699	4.49822	3.68834	4.58147	3.57081	5.10985	6.8452	-0.365422	0.33303	down	no	-0.259427	0.414075	down	no	0.149953	0.574951	up	no
Homeodomain-like	CCM_04313	Homeodomain-like	2.8e-08	18.3418	16.2291	15.2876	15.7101	15.4908	15.4847	13.7338	15.0287	-0.0623487	0.905923	down	no	0.0484575	0.868186	up	no	-0.201721	0.29481	down	no
Homeodomain-like	CCM_04280	Homeodomain-like	9e-20	35.879	39.1324	31.3906	30.7251	34.2337	32.7125	35.0065	34.1791	-0.177776	0.402922	down	no	0.0420882	0.831106	up	no	-0.0534568	0.711336	down	no
Homeodomain-like	CCM_03738	Homeodomain-like	1.6e-07	70.8837	64.9725	50.9654	49.4843	54.9548	64.1233	44.7344	45.129	-0.341125	0.0259666	down	no	0.0167596	0.941441	up	no	-0.532872	3.03389e-06	down	no
Homeodomain-like	CCM_01786	Homeodomain-like	1.8e-12	30.8701	38.6706	22.5835	20.6679	15.3448	14.0896	47.7831	47.5303	-0.591146	0.00139686	down	no	-1.03436	4.57762e-10	down	yes	0.517643	0.000185748	up	no
Homeodomain-like	CCM_01606	Homeodomain-like	1e-08	66.4799	68.8128	82.3677	70.0887	54.0869	50.6941	37.9358	39.5625	0.266083	0.111037	up	no	-0.162463	0.243145	down	no	-0.740623	3.5579e-12	down	no
Lambda repressor-like, DNA-binding	CCM_08457	Lambda repressor-like, DNA-binding	2e-16	3053.13	2881.7	2503.06	3079.68	3134.07	3366.93	522.189	496.411	0.00731443	0.986238	up	no	0.338016	0.000399265	up	no	-2.47938	3.01601e-198	down	yes
MADS-box	CCM_07679	Transcription factor, MADS-box	7.6e-15	21.1137	23.3791	22.4309	21.4711	15.0836	13.6495	20.6031	20.8224	0.0748996	0.828691	up	no	-0.424828	0.00612529	down	no	-0.0400069	0.812592	down	no
MADS-box	CCM_03292	Transcription factor, MADS-box	1.8e-23	216.397	226.803	203.532	196.136	152.717	161.256	297.039	289.588	-0.0547607	0.837678	down	no	-0.290724	0.00968844	down	no	0.467798	3.06337e-07	up	no
Mating-type protein MAT alpha 1	CCM_06523	Mating-type protein MAT alpha 1	5.4e-47	76.2206	77.0268	82.7635	74.5058	36.7825	32.7398	172.206	165.047	0.131442	0.580134	up	no	-0.934151	5.96897e-14	down	no	1.2013	4.72361e-37	up	yes
Negative transcriptional regulator	CCM_05227	Negative transcriptional regulator	3.1e-52	777.504	677.952	659.308	584.48	372.603	429.948	505.831	493.307	-0.133042	0.534381	down	no	-0.652132	6.87055e-09	down	no	-0.479583	9.31558e-07	down	no
p53-like transcription factor	CCM_05599	p53-like transcription factor, DNA-binding	6e-39	60.2482	60.8857	73.8558	70.6652	61.527	55.2088	79.3294	82.1099	0.349023	0.00635474	up	no	0.152786	0.272082	up	no	0.477648	8.24565e-07	up	no
p53-like transcription factor	CCM_04623	p53-like transcription factor, DNA-binding	1.3e-49	69.8554	76.0199	74.3025	74.4753	70.4606	64.9201	68.1633	68.8764	0.122937	0.601812	up	no	0.0984243	0.548945	up	no	-0.0269584	0.848008	down	no
p54-like transcription factor	CCM_04034	p53-like transcription factor, DNA-binding	3.7e-51	26.2741	29.4282	28.2499	25.5672	23.4366	14.7546	13.0143	12.4014	0.0442048	0.92133	up	no	-0.339331	0.167497	down	no	-1.06891	8.34356e-12	down	yes
RFX DNA-binding domain	CCM_03895	DNA-binding RFX	5.7e-26	12.5745	13.1266	11.719	10.5985	12.8532	9.65379	20.8146	26.088	-0.109608	0.796128	down	no	0.0141887	0.967602	up	no	0.930748	1.24101e-09	up	no
SART1	CCM_08813	SART-1 protein	1.3e-141	35.2169	39.6881	40.4718	32.5639	39.323	33.5553	30.7843	36.5339	0.0570037	0.893415	up	no	0.166274	0.353297	up	no	-0.0911248	0.584199	down	no
SGT1	CCM_01228	SGT1	6.9e-132	5.69777	4.96927	5.1707	4.57939	4.86677	3.83498	9.84547	9.25123	-0.0349379	0.96968	down	no	-0.0872719	0.849845	down	no	0.904556	3.4974e-05	up	no
ssDNA-binding transcriptional regulator	CCM_04996	ssDNA-binding transcriptional regulator	9.3e-15	58.6032	51.4961	54.1856	53.3624	39.1023	37.5248	49.7449	49.5174	0.0611393	0.913777	up	no	-0.31608	0.183248	down	no	-0.0856285	0.701699	down	no
Transcription factor jumonji	CCM_05502	Transcription factor jumonji	2.8e-18	29.7395	28.5017	26.0295	27.2037	28.7628	27.4209	28.0672	26.9375	-0.0348601	0.937934	down	no	0.154586	0.413515	up	no	-0.018975	0.914937	down	no
Transcription factor jumonji	CCM_07473	Transcription factor jumonji	3e-08	21.1905	23.5656	20.8812	17.8573	19.8724	17.2676	27.8846	31.0606	-0.114548	0.710438	down	no	-0.0631656	0.763628	down	no	0.460284	0.000119309	up	no
Transcription factor jumonji	CCM_08982	Transcription factor jumonji	1.3e-36	10.7147	12.4821	12.0711	10.6461	13.0149	12.4505	11.0397	12.9898	0.0635644	0.887694	up	no	0.340516	0.041003	up	no	0.113634	0.532719	up	no
Transcription factor TFIIS	CCM_05472	Zinc finger, TFIIS-type	1.2e-18	42.4961	51.4708	48.035	43.8823	44.7246	39.2015	41.7907	39.6195	0.0619626	0.894614	up	no	0.0426568	0.876729	up	no	-0.144067	0.426575	down	no
Transcription factor TFIIS	CCM_03316	Zinc finger, TFIIS-type	8e-20	41.929	38.4606	37.8797	38.6238	39.8044	40.3291	43.6754	39.4099	0.023547	0.977975	up	no	0.20232	0.534057	up	no	0.111494	0.688609	up	no
Tubby transcription factors	CCM_04593	Tubby, C-terminal	4.9e-37	29.138	27.6212	108.241	99.211	136.701	149.237	56.9304	58.7438	1.96448	4.0137e-38	up	yes	2.54002	2.88999e-75	up	yes	1.09083	2.96411e-11	up	yes
YL1 nuclear protein	CCM_01625	YL1 nuclear	8.3e-61	17.1179	17.5799	19.8495	18.3145	18.8218	18.4262	19.9171	22.902	0.231524	0.33303	up	no	0.308636	0.060836	up	no	0.366483	0.0126147	up	no
Zinc finger, CCHC-type	CCM_06747	Zinc finger, CCHC-type	0.00083	190.153	182.95	185.317	165.296	137.81	145.294	113.23	117.118	0.00431144	0.99253	up	no	-0.191633	0.133114	down	no	-0.63247	3.93644e-10	down	no
Zinc finger, CCHC-type	CCM_09123	Zinc finger, CCHC-type	3.8e-05	0.64151	1.36691	1.86294	1.52959	1.81078	1.94208	7.02866	5.76549	0.845372	0.407563	up	no	1.10333	0.105263	up	no	2.72476	4.62343e-12	up	yes
Zinc finger, CCHC-type	CCM_00036	Zinc finger, CCHC-type	3.6e-06	35.13	36.1951	27.9255	27.4586	29.383	28.3278	34.7854	35.9688	-0.270491	0.142268	down	no	-0.0992665	0.585747	down	no	0.0516109	0.729297	up	no
Zinc finger, CCHC-type	CCM_02652	Zinc finger, CCHC-type	1.6e-06	33.9936	39.9942	27.8359	25.3018	26.9297	26.5042	33.4608	31.6803	-0.383772	0.150643	down	no	-0.263606	0.251742	down	no	-0.120912	0.562041	down	no
Zinc finger, CCHC-type	CCM_09012	Zinc finger, CCHC-type	0.00012	91.2969	93.8967	87.4768	79.9496	83.2878	85.4059	75.1959	80.185	-0.0513766	0.841998	down	no	0.071912	0.584004	up	no	-0.189972	0.0441731	down	no
Zinc finger, CCHC-type	CCM_03650	Zinc finger, CCHC-type	9.6e-09	248.904	239.5	232.223	209.026	150.376	145.125	105.06	100.627	-0.0524128	0.866492	down	no	-0.518524	3.77345e-06	down	no	-1.18424	3.31231e-29	down	yes
Zinc finger, CCHC-type	CCM_05993	Zinc finger, DHHC-type, palmitoyltransferase	6e-22	58.578	60.0025	71.5884	68.214	76.5416	77.7582	38.1947	42.4827	0.33183	0.0310036	up	no	0.586313	4.94351e-07	up	no	-0.492484	9.36438e-05	down	no
Zinc finger, CCHC-type	CCM_06495	Zinc finger, DHHC-type, palmitoyltransferase	2.4e-17	36.5593	34.9189	48.3728	57.6825	45.845	47.4215	48.015	50.6361	0.664736	3.97143e-05	up	no	0.590572	2.17954e-05	up	no	0.528277	4.85506e-05	up	no
Zinc finger, CCHC-type	CCM_08100	Zinc finger, DHHC-type, palmitoyltransferase	5.6e-21	49.0684	52.6976	53.4818	56.0327	42.7178	42.5605	47.5645	51.2312	0.200594	0.273436	up	no	-0.0486546	0.792213	down	no	0.0203958	0.886669	up	no
Zinc finger, CCHC-type	CCM_07896	Zinc finger, DHHC-type, palmitoyltransferase	6.1e-26	48.8899	55.3156	46.216	40.4996	42.2005	40.7376	42.3821	38.8968	-0.1712	0.489813	down	no	-0.123149	0.485459	down	no	-0.295255	0.0251274	down	no
Zinc finger, CCHC-type	CCM_04060	Zinc finger, DHHC-type, palmitoyltransferase	1.8e-22	61.6347	64.4519	61.9511	58.3613	57.3309	58.3084	64.0934	68.7299	0.0266009	0.947134	up	no	0.0816212	0.65687	up	no	0.138225	0.302428	up	no
Zinc finger, CCHC-type	CCM_00952	Zinc finger, DHHC-type, palmitoyltransferase	9.5e-25	35.7403	34.9859	27.1681	28.0894	33.7575	35.7419	34.4794	35.7715	-0.261335	0.186988	down	no	0.181413	0.258851	up	no	0.0536074	0.728124	up	no
Zinc finger, GRF-type	CCM_05334	Zinc finger, GRF-type	3.7e-08	28.5214	27.4603	23.6419	23.0473	26.9328	29.9895	23.6968	23.0268	-0.167286	0.611779	down	no	0.230898	0.24098	up	no	-0.197306	0.252029	down	no
Zinc finger, MIZ-type	CCM_08429	Zinc finger, MIZ-type	2.7e-09	15.8832	14.9004	15.2011	13.7953	13.5887	12.9629	11.4972	13.0892	0.00807837	0.988956	up	no	-0.00679273	0.982702	down	no	-0.260926	0.137647	down	no
Zinc finger, PARP-type	CCM_03416	Zinc finger, PARP-type	1.5e-19	150.17	160.748	167.422	162.658	145.383	137.507	130.335	142.369	0.180688	0.292007	up	no	0.0699613	0.659037	up	no	-0.126028	0.291359	down	no
Zn2Cys6	CCM_05346	Zn(2)-C6 fungal-type DNA-binding domain	2.4e-11	4.08269	4.56294	3.59443	3.29702	4.07527	4.06235	5.73459	5.45776	-0.233372	0.729643	down	no	0.118539	0.792942	up	no	0.435166	0.109585	up	no
Zn2Cys6	CCM_05301	Zn(2)-C6 fungal-type DNA-binding domain	8.7e-07	3.70516	3.40993	4.17675	3.82259	19.3868	17.8433	6.00637	6.52165	0.263699	0.672291	up	no	2.59482	1.02066e-44	up	yes	0.880086	0.000453404	up	no
Zn2Cys6	CCM_05292	Zn(2)-C6 fungal-type DNA-binding domain	1.7e-08	141.604	130.62	144.608	141.714	108.625	110.837	26.3477	27.409	0.167215	0.298253	up	no	-0.104374	0.427427	down	no	-2.2771	1.97267e-124	down	yes
Zn2Cys6	CCM_05285	Zn(2)-C6 fungal-type DNA-binding domain	2.1e-06	19.4456	19.7475	16.4551	17.2947	15.2169	17.1142	10.6199	11.2736	-0.120989	0.730783	down	no	-0.0709709	0.771351	down	no	-0.776893	2.64792e-07	down	no
Zn2Cys6	CCM_05255	Zn(2)-C6 fungal-type DNA-binding domain	1.2e-09	27.2774	24.7084	19.7384	23.1237	14.6588	15.781	22.9236	21.9115	-0.183032	0.523519	down	no	-0.565345	0.000247088	down	no	-0.149867	0.325547	down	no
Zn2Cys6	CCM_05211	Zn(2)-C6 fungal-type DNA-binding domain	9.2e-08	14.6423	14.9844	12.9617	11.9999	11.9289	11.8326	17.4024	16.3126	-0.152983	0.684323	down	no	-0.11191	0.657798	down	no	0.249798	0.137674	up	no
Zn2Cys6	CCM_05172	Zn(2)-C6 fungal-type DNA-binding domain	1.5e-08	44.6055	50.3558	34.0732	29.7647	41.3477	37.1908	53.3528	63.4335	-0.479001	0.00124247	down	no	-0.0678729	0.721099	down	no	0.361509	0.00377263	up	no
Zn2Cys6	CCM_05083	Zn(2)-C6 fungal-type DNA-binding domain	2.8e-11	47.3953	45.5475	46.6822	39.5859	37.7775	36.0208	41.4472	45.6305	-0.0136171	0.978526	down	no	-0.12632	0.49698	down	no	-0.0307306	0.853204	down	no
Zn2Cys6	CCM_05077	Zn(2)-C6 fungal-type DNA-binding domain	5.6e-10	7.69951	9.16873	7.7807	7.47475	11.8599	12.1532	17.0386	17.1095	-0.0512047	0.936875	down	no	0.715176	0.000314377	up	no	1.07973	7.89259e-11	up	yes
Zn2Cys6	CCM_07141	Zn(2)-C6 fungal-type DNA-binding domain	2.1e-09	15.6027	16.3327	287.444	289.554	364.321	373.263	48.4345	48.0152	4.26966	0	up	yes	4.73576	0	up	yes	1.6577	1.83818e-49	up	yes
Zn2Cys6	CCM_07119	Zn(2)-C6 fungal-type DNA-binding domain	1.2e-08	18.4582	18.2913	17.1443	17.8221	23.9694	21.5525	32.8241	31.309	0.0229982	0.962963	up	no	0.515063	0.000614068	up	no	0.866772	2.92538e-12	up	no
Zn2Cys6	CCM_06997	Zn(2)-C6 fungal-type DNA-binding domain	1e-05	4.35921	4.60787	4.03725	4.79172	5.45894	5.04835	3.8927	3.52887	0.0725521	0.930647	up	no	0.434665	0.164537	up	no	-0.209742	0.519551	down	no
Zn2Cys6	CCM_06893	Zn(2)-C6 fungal-type DNA-binding domain	6.4e-07	16.1128	19.1455	12.0605	10.5878	7.93559	8.91777	16.9196	18.2752	-0.544852	0.0138488	down	no	-0.85859	8.657e-06	down	no	0.0600594	0.771061	up	no
Zn2Cys6	CCM_06870	Zn(2)-C6 fungal-type DNA-binding domain	5.9e-10	6.62805	6.23278	7.69767	6.54867	6.52987	4.95538	6.66502	7.57723	0.241883	0.660897	up	no	0.0429173	0.928119	up	no	0.210726	0.469835	up	no
Zn2Cys6	CCM_06805	Zn(2)-C6 fungal-type DNA-binding domain	2.2e-10	6.32439	5.68648	6.04839	4.95218	6.36668	4.98239	8.6653	10.3767	-0.0324138	0.976534	down	no	0.124671	0.800411	up	no	0.728699	0.00642415	up	no
Zn2Cys6	CCM_06725	Zn(2)-C6 fungal-type DNA-binding domain	3.3e-10	37.0082	35.9209	29.9588	30.2746	29.3781	30.1344	39.5348	37.718	-0.181262	0.463793	down	no	-0.0867042	0.670506	down	no	0.14656	0.30606	up	no
Zn2Cys6	CCM_05362	Transcription factor, fungi	1.7e-21	37.561	38.5678	37.2212	33.4076	35.2223	33.0374	50.5033	54.9182	-0.0141394	0.975129	down	no	0.0488289	0.803874	up	no	0.532814	1.80929e-06	up	no
Zn2Cys6	CCM_05341	Transcription factor, fungi	6.1e-17	12.8125	13.409	16.7738	16.0225	19.6973	19.4451	21.6865	23.9432	0.417016	0.0175269	up	no	0.784228	4.86885e-09	up	no	0.862245	1.16905e-11	up	no
Zn2Cys6	CCM_05295	Transcription factor, fungi	9e-19	64.601	63.8871	57.5565	52.8756	58.374	58.0222	88.9128	82.2952	-0.124279	0.620169	down	no	0.063867	0.720577	up	no	0.477535	9.6891e-06	up	no
Zn2Cys6	CCM_07254	Transcription factor, fungi	1.9e-09	2.88381	3.69227	2.72497	2.09935	2.00259	1.5224	2.8388	2.90986	-0.354172	0.615837	down	no	-0.694538	0.11113	down	no	-0.131952	0.742576	down	no
Zn2Cys6	CCM_07118	Transcription factor, fungi	7.9e-14	22.2689	22.9284	20.9011	20.4997	24.7726	24.0747	23.1889	24.5925	-0.03215	0.936711	down	no	0.318351	0.0212687	up	no	0.143383	0.297907	up	no
Zn2Cys6	CCM_07110	Transcription factor, fungi	3.1e-10	72.4082	58.9142	78.1822	77.1541	108.011	102.505	25.3645	25.5731	0.33665	0.0343763	up	no	0.887073	2.27574e-14	up	no	-1.3031	2.69096e-27	down	yes
Zn2Cys6	CCM_08264	Transcription factor, fungi	8.6e-07	14.2489	15.0402	9.10863	6.74494	13.6711	12.7142	5.27145	4.97252	-0.792239	6.8238e-05	down	no	0.0554858	0.818843	up	no	-1.45232	8.67514e-20	down	yes
Zn2Cys6	CCM_08260	Transcription factor, fungi	2.7e-09	41.8216	49.3412	39.5394	32.8282	32.5575	32.6375	26.3723	27.2922	-0.239417	0.273711	down	no	-0.277361	0.0570857	down	no	-0.701339	1.26808e-08	down	no
Zn2Cys6	CCM_08254	Zn(2)-C6 fungal-type DNA-binding domain	4e-06	10.9988	8.39078	7.87353	8.20712	7.52707	9.24072	8.31082	8.73658	-0.174412	0.747238	down	no	-0.00181392	0.99681	down	no	-0.121459	0.652062	down	no
Zn2Cys6	CCM_08250	Transcription factor, fungi	2.5e-09	17.4485	17.8224	16.0392	14.6564	12.4479	13.1524	4.83364	5.31253	-0.106295	0.805158	down	no	-0.255803	0.249993	down	no	-1.73441	3.06454e-19	down	yes
Zn2Cys6	CCM_08245	Transcription factor, fungi	3.9e-28	5.84599	6.70533	4.38257	5.05034	5.67981	6.11213	7.13062	7.66665	-0.317489	0.477807	down	no	0.115976	0.753164	up	no	0.299996	0.205701	up	no
Zn2Cys6	CCM_09288	Transcription factor, fungi	1.2e-20	11.196	14.1825	20.034	14.6903	18.7019	13.3691	13.5214	19.2709	0.544991	0.027767	up	no	0.542685	0.0141535	up	no	0.432155	0.0387728	up	no
Zn2Cys6	CCM_09275	Zn(2)-C6 fungal-type DNA-binding domain	2e-06	13.9565	15.6815	15.3503	12.799	12.9968	11.8067	9.83193	10.5708	0.0191483	0.976753	up	no	-0.0510627	0.865376	down	no	-0.475852	0.00919651	down	no
Zn2Cys6	CCM_09216	Zn(2)-C6 fungal-type DNA-binding domain	4.6e-08	14.3191	15.4488	11.2887	11.6611	9.86867	10.1223	17.1569	19.4496	-0.280802	0.292704	down	no	-0.368124	0.0612423	down	no	0.361223	0.023192	up	no
Zn2Cys6	CCM_09159	Zn(2)-C6 fungal-type DNA-binding domain	7.9e-06	31.2222	32.9551	33.3558	30.7982	43.9763	46.1826	40.2291	44.2901	0.0936079	0.751673	up	no	0.696882	1.01368e-09	up	no	0.46031	5.96194e-05	up	no
Zn2Cys6	CCM_09529	Transcription factor, fungi	4.5e-50	89.6158	90.877	72.9185	62.7635	55.9389	55.428	49.0499	53.2066	-0.317876	0.0255377	down	no	-0.490201	1.41301e-06	down	no	-0.756537	7.29257e-15	down	no
Zn2Cys6	CCM_09495	Transcription factor, fungi	4e-20	17.8243	16.6901	16.9145	14.9631	14.1917	13.9287	13.9561	13.9519	-0.0203992	0.970997	down	no	-0.0889455	0.724174	down	no	-0.242957	0.154355	down	no
Zn2Cys6	CCM_09455	Zn(2)-C6 fungal-type DNA-binding domain	3.9e-07	9.67992	8.93032	7.2693	6.85376	6.94303	6.03017	11.4607	13.6548	-0.303457	0.279332	down	no	-0.314174	0.156689	down	no	0.495937	0.0027173	up	no
Zn2Cys6	CCM_09673	Zn(2)-C6 fungal-type DNA-binding domain	1.4e-08	33.5588	38.6586	30.849	27.6943	29.6302	28.7574	21.9201	21.4243	-0.208961	0.412749	down	no	-0.100609	0.634356	down	no	-0.673456	2.35812e-06	down	no
Zn2Cys6	CCM_09644	Zn(2)-C6 fungal-type DNA-binding domain	7.2e-07	76.3064	85.8199	84.7642	72.6098	54.2916	53.9967	27.7076	34.3772	0.0508857	0.889169	up	no	-0.375898	0.00309184	down	no	-1.32175	2.92532e-24	down	yes
Zn2Cys6	CCM_09617	Zn(2)-C6 fungal-type DNA-binding domain	1.8e-08	45.8688	41.6153	49.2976	44.2449	51.2565	50.7624	13.7651	12.7761	0.19078	0.381932	up	no	0.428366	0.000741602	up	no	-1.65727	1.03363e-35	down	yes
Zn2Cys6	CCM_09591	Transcription factor, fungi	8.5e-18	35.5902	39.0053	31.7255	31.5054	32.5782	30.5516	39.7719	44.5367	-0.144032	0.559432	down	no	-0.0346258	0.868521	down	no	0.239626	0.0581756	up	no
Zn2Cys6	CCM_09328	Zn(2)-C6 fungal-type DNA-binding domain	9.6e-07	21.0481	16.95	19.2622	25.5465	13.873	14.3869	15.9275	13.0113	0.333994	0.233381	up	no	-0.220151	0.317694	down	no	-0.328974	0.0789906	down	no
Zn2Cys6	CCM_09261	Zn(2)-C6 fungal-type DNA-binding domain	9.1e-07	7.88871	7.68411	6.90777	7.00597	8.3369	6.65912	9.37766	10.8367	-0.0677877	0.916037	down	no	0.151599	0.633501	up	no	0.439658	0.0275568	up	no
Zn2Cys6	CCM_09227	Zn(2)-C6 fungal-type DNA-binding domain	9.7e-08	13.3455	10.5923	11.2809	10.6754	9.28145	10.1225	8.474	8.5606	-0.0295137	0.968112	down	no	-0.0954847	0.792213	down	no	-0.426676	0.0693749	down	no
Zn2Cys6	CCM_09384	Zn(2)-C6 fungal-type DNA-binding domain	3.5e-07	16.1599	17.1468	14.6057	16.0196	17.376	15.6133	30.7252	29.2387	-0.0263324	0.962777	down	no	0.192181	0.375478	up	no	0.911358	2.40503e-11	up	no
Zn2Cys6	CCM_03630	Zn(2)-C6 fungal-type DNA-binding domain	3.2e-07	16.2062	19.0586	16.3213	17.2183	17.9531	15.7727	28.8518	27.5925	0.0219205	0.972133	up	no	0.14123	0.590846	up	no	0.741202	1.53941e-06	up	no
Zn2Cys6	CCM_03628	Transcription factor, fungi	1.3e-17	14.397	15.9846	15.3681	10.2584	11.1379	8.43109	23.0133	25.1048	-0.152889	0.746078	down	no	-0.429037	0.0416494	down	no	0.72616	1.66443e-07	up	no
Zn2Cys6	CCM_03622	Transcription factor, fungi	3.2e-11	32.0184	32.3429	27.8625	22.9942	18.6059	16.0328	18.6921	19.9459	-0.24602	0.311327	down	no	-0.687712	1.05863e-05	down	no	-0.672958	1.17714e-06	down	no
Zn2Cys6	CCM_06160	Transcription factor, fungi	7e-06	11.2668	10.9517	10.182	10.2894	9.5795	10.7952	9.05407	8.69463	-0.0234449	0.967184	down	no	0.0818615	0.765389	up	no	-0.260563	0.153652	down	no
Zn2Cys6	CCM_06126	Transcription factor, fungi	4e-26	5.78705	6.82047	5.5041	4.85774	5.53051	5.06673	8.43806	8.57166	-0.189367	0.612303	down	no	-0.0448585	0.882294	down	no	0.494673	0.00198115	up	no
Zn2Cys6	CCM_06107	Transcription factor, fungi	2.5e-08	8.03772	7.78095	5.76022	6.73837	6.10793	4.49953	9.97687	9.58769	-0.244612	0.619744	down	no	-0.370637	0.249438	down	no	0.37019	0.0928384	up	no
Zn2Cys6	CCM_06003	Transcription factor, fungi	1.5e-06	8.95199	10.2365	9.67243	8.35397	10.2058	10.0696	18.487	20.0709	0.00341651	0.996837	up	no	0.285358	0.210872	up	no	1.06924	3.77468e-12	up	yes
Zn2Cys6	CCM_05966	Zn(2)-C6 fungal-type DNA-binding domain	8.5e-09	63.539	54.6611	48.7701	51.5171	47.2512	41.1973	76.8074	76.3076	-0.142266	0.570605	down	no	-0.212212	0.172912	down	no	0.43682	0.000103112	up	no
Zn2Cys6	CCM_05939	Zn(2)-C6 fungal-type DNA-binding domain	1.1e-06	14.0533	14.3983	11.9929	10.6874	10.2981	9.8983	15.3855	20.1501	-0.233008	0.523531	down	no	-0.288122	0.234121	down	no	0.383684	0.0510763	up	no
Zn2Cys6	CCM_05877	Transcription factor, fungi	4.5e-29	3.30985	3.72217	3.25398	2.95102	2.62467	2.96102	9.31365	8.60259	-0.0868261	0.926016	down	no	-0.126029	0.809671	down	no	1.41164	6.78283e-10	up	yes
Zn2Cys6	CCM_05870	Transcription factor, fungi	2.1e-07	21.2164	24.1391	19.4107	16.1787	15.6449	16.9616	9.76623	11.2857	-0.256238	0.320866	down	no	-0.269759	0.141873	down	no	-1.04443	2.32621e-11	down	yes
Zn2Cys6	CCM_05770	Transcription factor, fungi	1.6e-17	91.137	103.512	84.9125	71.198	95.1896	79.209	94.9786	122.288	-0.224504	0.225438	down	no	0.0474996	0.804877	up	no	0.221752	0.104627	up	no
Zn2Cys6	CCM_05767	Zn(2)-C6 fungal-type DNA-binding domain	4.2e-09	28.3382	29.8982	30.8365	29.726	27.0181	29.5537	24.0123	23.2757	0.150789	0.576615	up	no	0.164712	0.360778	up	no	-0.237243	0.0983309	down	no
Zn2Cys6	CCM_05746	Transcription factor, fungi	4.4e-22	17.3969	20.1688	20.0169	16.9362	18.6069	15.9415	31.4139	32.8755	0.0698119	0.88182	up	no	0.0848953	0.740446	up	no	0.83784	3.06291e-10	up	no
Zn2Cys6	CCM_05742	Zn(2)-C6 fungal-type DNA-binding domain	5.1e-08	12.5978	12.3818	10.8094	9.75862	7.92756	7.89337	6.96511	7.41678	-0.186096	0.651415	down	no	-0.452404	0.0478355	down	no	-0.733188	0.000217512	down	no
Zn2Cys6	CCM_05679	Transcription factor, fungi	4.5e-10	11.4236	10.3615	10.8561	10.3113	10.0045	8.90416	5.82164	5.85476	0.0532119	0.920702	up	no	0.00224667	0.994955	up	no	-0.836105	9.04275e-06	down	no
Zn2Cys6	CCM_05638	Zn(2)-C6 fungal-type DNA-binding domain	4.1e-07	409.632	400.018	418.653	443.228	319.784	288.165	469.051	515.528	0.18501	0.187567	up	no	-0.207263	0.0495357	down	no	0.345367	9.33556e-05	up	no
Zn2Cys6	CCM_05636	Zn(2)-C6 fungal-type DNA-binding domain	2.9e-05	20.0504	18.7229	14.5	13.2524	9.30682	10.6834	33.1309	30.212	-0.388077	0.0645103	down	no	-0.748864	1.55661e-05	down	no	0.77183	3.31312e-09	up	no
Zn2Cys6	CCM_05618	Transcription factor, fungi	2.1e-09	51.9228	64.4543	36.1237	33.9483	26.0239	28.8892	66.6015	72.1916	-0.637508	6.26405e-06	down	no	-0.876787	3.54071e-11	down	no	0.317366	0.0108007	up	no
Zn2Cys6	CCM_05556	Zn(2)-C6 fungal-type DNA-binding domain	6.7e-08	66.1809	63.063	339.199	303.426	448.348	436.16	119.352	122.318	2.40794	2.27893e-125	up	yes	2.98129	3.24451e-252	up	yes	0.966334	1.08414e-23	up	no
Zn2Cys6	CCM_05528	Transcription factor, fungi	8.5e-13	43.1435	43.2149	37.4215	32.4137	36.1173	33.6076	61.3748	70.427	-0.212467	0.293326	down	no	-0.102397	0.543076	down	no	0.673125	1.23706e-09	up	no
Zn2Cys6	CCM_05506	Transcription factor, fungi	5.3e-19	3.36621	3.95225	2.85116	2.46961	2.52967	3.15943	6.00466	4.94354	-0.36648	0.57569	down	no	-0.157099	0.766003	down	no	0.643609	0.0254043	up	no
Zn2Cys6	CCM_05460	Transcription factor, fungi	2.2e-20	9.14915	9.4847	8.12552	6.62865	6.76749	6.5118	6.78589	7.12514	-0.243105	0.578133	down	no	-0.282508	0.310684	down	no	-0.358585	0.109891	down	no
Zn2Cys6	CCM_06362	Zn(2)-C6 fungal-type DNA-binding domain	2.6e-08	3.47841	2.71762	3.40216	2.41016	1.89674	2.42722	2.16459	2.89064	0.00218894	0.998373	up	no	-0.310988	0.597047	down	no	-0.229404	0.623126	down	no
Zn2Cys6	CCM_06621	Zn(2)-C6 fungal-type DNA-binding domain	1.7e-09	1.82764	1.45362	2.43436	1.29759	1.07791	1.48101	0.947271	0.979878	0.278901	0.803334	up	no	-0.150539	0.845775	down	no	-0.703435	0.173398	down	no
Zn2Cys6	CCM_06587	Zn(2)-C6 fungal-type DNA-binding domain	3.5e-11	35.2892	37.0683	26.8573	25.2803	26.0328	22.3841	34.8684	38.0906	-0.378569	0.0130586	down	no	-0.373621	0.00837336	down	no	0.0750696	0.594416	up	no
Zn2Cys6	CCM_06579	Zn(2)-C6 fungal-type DNA-binding domain	2.6e-09	1.47756	1.26495	1.08946	0.959798	2.93249	2.34956	1.46965	1.87593	-0.325496	0.79516	down	no	1.15281	0.00911628	up	yes	0.350834	0.50783	up	no
Zn2Cys6	CCM_06477	Zn(2)-C6 fungal-type DNA-binding domain	2.3e-10	6.99178	7.53406	6.15466	5.64246	5.7861	8.57923	3.08132	2.64693	-0.206229	0.707206	down	no	0.191117	0.619264	up	no	-1.27919	2.42996e-06	down	yes
Zn2Cys6	CCM_06473	Zn(2)-C6 fungal-type DNA-binding domain	8.4e-06	85.2866	92.5552	56.5554	53.5746	46.0764	41.3416	18.0929	19.2709	-0.597057	3.21018e-07	down	no	-0.818431	1.50929e-13	down	no	-2.18765	9.62355e-92	down	yes
Zn2Cys6	CCM_06466	Zn(2)-C6 fungal-type DNA-binding domain	7e-06	8.91668	9.7782	28.5511	27.8522	47.2104	65.3091	20.1629	18.9474	1.68693	1.34868e-23	up	yes	2.79624	1.15817e-60	up	yes	1.12766	1.33935e-10	up	yes
Zn2Cys6	CCM_08210	Zn(2)-C6 fungal-type DNA-binding domain	1.8e-07	32.7497	32.6525	26.3699	26.7298	20.8567	20.1646	34.5516	36.8375	-0.206008	0.340211	down	no	-0.466585	0.000959195	down	no	0.189621	0.148807	up	no
Zn2Cys6	CCM_08085	Zn(2)-C6 fungal-type DNA-binding domain	4.3e-09	37.2818	35.3046	37.2957	40.3025	30.169	34.1554	26.4637	28.4819	0.191361	0.453501	up	no	0.0325707	0.897528	up	no	-0.338305	0.0224401	down	no
Zn2Cys6	CCM_08074	Zn(2)-C6 fungal-type DNA-binding domain	4.1e-06	46.327	43.9732	32.166	34.0733	33.9581	36.0108	42.0349	42.6329	-0.352163	0.042384	down	no	-0.16131	0.340745	down	no	-0.0294847	0.850016	down	no
Zn2Cys6	CCM_08004	Zn(2)-C6 fungal-type DNA-binding domain	1.4e-09	21.164	20.4284	15.3886	13.7565	8.00188	9.42063	3.05393	3.46275	-0.418846	0.0466409	down	no	-1.04851	4.31717e-09	down	yes	-2.61091	7.01391e-44	down	yes
Zn2Cys6	CCM_07998	Zn(2)-C6 fungal-type DNA-binding domain	1.6e-10	0.480471	0.548449	0.545032	0.550777	0.317863	0.261124	1.40613	1.27549	0.184687	0.935559	up	no	-0.624008	0.627258	down	no	1.44405	0.0136889	up	yes
Zn2Cys6	CCM_07988	Zn(2)-C6 fungal-type DNA-binding domain	2.7e-11	66.4436	66.9443	72.5819	68.9477	81.3407	76.4496	88.1904	90.7796	0.179791	0.29208	up	no	0.44865	2.1665e-05	up	no	0.48736	3.2679e-07	up	no
Zn2Cys6	CCM_07976	Zn(2)-C6 fungal-type DNA-binding domain	1.5e-09	14.1612	15.0628	11.5757	9.7035	7.78318	7.27667	20.3063	25.564	-0.363977	0.145286	down	no	-0.750297	4.22615e-05	down	no	0.713263	4.3508e-06	up	no
Zn2Cys6	CCM_07971	Zn(2)-C6 fungal-type DNA-binding domain	1.6e-10	14.2853	17.7541	12.2682	11.6626	11.9694	12.9605	13.3718	13.1261	-0.327142	0.268453	down	no	-0.155926	0.564803	down	no	-0.211324	0.297679	down	no
Zn2Cys6	CCM_07950	Zn(2)-C6 fungal-type DNA-binding domain	7.1e-10	66.6358	56.8767	66.5868	57.2039	43.5885	38.0233	20.279	23.4622	0.0972003	0.776827	up	no	-0.391561	0.0119052	down	no	-1.43434	2.19168e-24	down	yes
Zn2Cys6	CCM_07877	Zn(2)-C6 fungal-type DNA-binding domain	1.8e-07	25.7541	24.6542	20.9467	21.5055	18.3985	19.4078	5.07601	3.74358	-0.153017	0.669812	down	no	-0.208309	0.335881	down	no	-2.45106	8.38299e-33	down	yes
Zn2Cys6	CCM_07868	Zn(2)-C6 fungal-type DNA-binding domain	2.7e-09	5.359	4.91835	4.30118	3.35867	3.05782	3.22633	5.31589	6.88781	-0.330072	0.502473	down	no	-0.502774	0.114859	down	no	0.311312	0.240971	up	no
Zn2Cys6	CCM_07784	Zn(2)-C6 fungal-type DNA-binding domain	2.4e-09	45.8209	41.9863	27.8707	27.0749	41.0507	36.9936	12.4316	14.4894	-0.581871	7.85778e-06	down	no	0.0361931	0.852916	up	no	-1.64245	1.90835e-40	down	yes
Zn2Cys6	CCM_07768	Zn(2)-C6 fungal-type DNA-binding domain	1.5e-09	15.1413	16.4676	13.6664	13.4352	11.0785	12.046	13.9018	14.8374	-0.127698	0.736755	down	no	-0.244502	0.239749	down	no	-0.0743716	0.697951	down	no
Zn2Cys6	CCM_07694	Zn(2)-C6 fungal-type DNA-binding domain	1.5e-10	14.5448	16.3472	18.6274	14.917	15.6524	12.4729	5.01766	7.54944	0.212117	0.589901	up	no	0.0701703	0.831787	up	no	-1.235	1.45023e-07	down	yes
Zn2Cys6	CCM_07676	Zn(2)-C6 fungal-type DNA-binding domain	2.1e-08	4.67474	5.50827	4.13283	4.53595	4.84665	4.02126	4.4305	4.31647	-0.138045	0.84299	down	no	0.0058445	0.990866	up	no	-0.156752	0.622025	down	no
Zn2Cys6	CCM_07661	Zn(2)-C6 fungal-type DNA-binding domain	2.1e-09	19.485	20.1029	17.3832	16.437	16.4432	13.8113	21.4032	22.1139	-0.13291	0.656541	down	no	-0.181946	0.342419	down	no	0.199706	0.147077	up	no
Zn2Cys6	CCM_07587	Zn(2)-C6 fungal-type DNA-binding domain	2.3e-10	2.36532	3.70584	6.75522	3.91296	14.8392	11.337	6.94088	8.77898	0.903907	0.0217268	up	no	2.31064	3.98449e-24	up	yes	1.43282	9.8306e-09	up	yes
Zn2Cys6	CCM_07530	Zn(2)-C6 fungal-type DNA-binding domain	2.5e-10	50.1528	51.2564	37.6417	36.5609	38.4536	33.1249	54.7852	62.0856	-0.356224	0.00567886	down	no	-0.296557	0.0192967	down	no	0.26789	0.0135358	up	no
Zn2Cys6	CCM_06630	Transcription factor, fungi	2.4e-17	71.8444	79.6817	75.3667	70.1855	67.2832	68.1367	89.8712	95.4888	0.0362165	0.915307	up	no	0.0443411	0.793308	up	no	0.353981	0.00050051	up	no
Zn2Cys6	CCM_06469	Transcription factor, fungi	7.4e-16	198.057	220.702	176.616	141.649	145.735	124.162	118.882	154.645	-0.302305	0.0604864	down	no	-0.427622	0.000188802	down	no	-0.551247	7.59534e-06	down	no
Zn2Cys6	CCM_08093	Transcription factor, fungi	2.2e-06	0.875487	0.696323	0.435694	0.233093	0.461994	0.682157	0.726027	0.599772	-1.13907	0.346006	down	no	-0.249828	0.815041	down	no	-0.180689	0.821945	down	no
Zn2Cys6	CCM_08028	Transcription factor, fungi	1.1e-12	32.5968	36.3695	20.8973	17.9694	21.3402	21.6615	37.264	40.8421	-0.733518	2.50864e-06	down	no	-0.475199	0.00101404	down	no	0.242513	0.0678629	up	no
Zn2Cys6	CCM_08024	Transcription factor, fungi	2.7e-13	80.9143	83.2851	74.195	76.4234	72.797	66.6423	98.3691	106.295	-0.0298236	0.920702	down	no	-0.0296133	0.857642	down	no	0.381035	4.02487e-05	up	no
Zn2Cys6	CCM_07873	Transcription factor, fungi	5.1e-06	6.82606	7.48731	7.44066	3.92144	6.11554	5.38227	5.47484	4.70906	-0.241294	0.744855	down	no	-0.110216	0.793301	down	no	-0.427965	0.130215	down	no
Zn2Cys6	CCM_07589	Transcription factor, fungi	6.2e-21	28.6355	30.9422	33.8968	27.6678	34.4072	31.2254	25.1641	30.04	0.140869	0.65275	up	no	0.345651	0.0183336	up	no	-0.0470364	0.795452	down	no
Zn2Cys6	CCM_07563	Transcription factor, fungi	9.2e-11	11.5668	12.4283	12.4364	10.521	13.9735	14.3946	10.6776	12.1024	0.0298899	0.962438	up	no	0.447745	0.021052	up	no	-0.0120938	0.961815	down	no
Zn2Cys6	CCM_00925	Zn(2)-C6 fungal-type DNA-binding domain	1.1e-10	201.674	211.703	182.349	189.287	181.049	160.605	163.133	162.597	-0.0587431	0.807006	down	no	-0.0687849	0.632852	down	no	-0.280431	0.00131404	down	no
Zn2Cys6	CCM_00913	Zn(2)-C6 fungal-type DNA-binding domain	2.2e-10	19.7769	21.479	26.0045	21.2642	66.385	57.7	47.6325	58.1209	0.289818	0.152278	up	no	1.79448	2.8334e-58	up	yes	1.42096	8.82352e-33	up	yes
Zn2Cys6	CCM_00849	Zn(2)-C6 fungal-type DNA-binding domain	1e-11	18.2194	18.2087	15.7406	11.5613	12.1042	11.8535	14.0866	17.9168	-0.322782	0.241537	down	no	-0.398148	0.0248307	down	no	-0.123781	0.525343	down	no
Zn2Cys6	CCM_00825	Zn(2)-C6 fungal-type DNA-binding domain	2.5e-08	13.5629	13.3197	12.4409	12.0091	13.0512	12.9347	14.7874	16.0591	-0.0423398	0.936711	down	no	0.157579	0.501478	up	no	0.261755	0.129998	up	no
Zn2Cys6	CCM_00803	Zn(2)-C6 fungal-type DNA-binding domain	2.5e-09	1.68133	2.10279	1.69165	1.44133	0.773781	1.20069	2.14775	1.78872	-0.17946	0.894256	down	no	-0.732042	0.277694	down	no	0.119168	0.832339	up	no
Zn2Cys6	CCM_00672	Zn(2)-C6 fungal-type DNA-binding domain	2.9e-10	40.8481	41.6843	55.8067	44.4541	46.4311	41.1199	87.7145	87.87	0.3742	0.0400865	up	no	0.291257	0.046153	up	no	1.15238	2.60562e-29	up	yes
Zn2Cys6	CCM_00657	Zn(2)-C6 fungal-type DNA-binding domain	8.3e-10	37.7437	34.9583	39.554	40.8168	35.3952	47.0507	29.9957	28.9951	0.239551	0.247217	up	no	0.388786	0.0283711	up	no	-0.237948	0.095858	down	no
Zn2Cys6	CCM_00653	Zn(2)-C6 fungal-type DNA-binding domain	4.2e-08	9.93269	9.77226	8.26271	8.37692	8.05033	7.11187	8.54959	9.33521	-0.149252	0.750645	down	no	-0.171826	0.552675	down	no	-0.0765251	0.750601	down	no
Zn2Cys6	CCM_00615	Zn(2)-C6 fungal-type DNA-binding domain	1.2e-10	92.5931	86.8089	87.1641	84.9547	77.914	72.7659	90.9471	87.403	0.0346922	0.919572	up	no	-0.0453783	0.804315	down	no	0.0549494	0.679477	up	no
Zn2Cys6	CCM_00582	Zn(2)-C6 fungal-type DNA-binding domain	2e-09	69.1934	73.7879	40.8513	38.188	33.4825	33.7141	67.5375	64.6233	-0.760937	3.8833e-10	down	no	-0.882946	7.15776e-15	down	no	-0.0502448	0.703131	down	no
Zn2Cys6	CCM_00520	Zn(2)-C6 fungal-type DNA-binding domain	1.8e-10	69.1673	72.8319	52.0472	53.9582	53.192	49.557	116.227	123.203	-0.327006	0.0140377	down	no	-0.26052	0.0270019	down	no	0.816938	3.00317e-19	up	no
Zn2Cys6	CCM_00476	Zn(2)-C6 fungal-type DNA-binding domain	9e-06	4.36212	3.60568	3.07133	3.72444	1.99022	2.07096	3.72881	3.99308	-0.133466	0.890086	down	no	-0.765035	0.0748091	down	no	0.0190742	0.965543	up	no
Zn2Cys6	CCM_00453	Zn(2)-C6 fungal-type DNA-binding domain	2.4e-09	44.8832	42.6162	39.0415	39.1684	40.8755	34.9319	41.9568	45.1685	-0.0672516	0.842816	down	no	-0.000795712	0.997588	down	no	0.0571801	0.710396	up	no
Zn2Cys6	CCM_00346	Zn(2)-C6 fungal-type DNA-binding domain	1.6e-08	20.6	19.2233	19.9216	17.8994	20.0398	19.9904	5.62856	5.7022	0.0199554	0.974885	up	no	0.214215	0.332899	up	no	-1.74988	1.47802e-18	down	yes
Zn2Cys6	CCM_00308	Zn(2)-C6 fungal-type DNA-binding domain	9.2e-07	9.89937	11.5897	9.18839	8.43172	7.9247	8.03858	9.83991	10.1042	-0.192634	0.6389	down	no	-0.222888	0.393809	down	no	-0.044987	0.848252	down	no
Zn2Cys6	CCM_00202	Zn(2)-C6 fungal-type DNA-binding domain	3.2e-08	22.0546	22.3702	17.7981	22.3294	25.5312	26.4571	23.7486	21.6627	-0.051276	0.920702	down	no	0.433321	0.00679241	up	no	0.0950643	0.601854	up	no
Zn2Cys6	CCM_00123	Zn(2)-C6 fungal-type DNA-binding domain	1.6e-11	45.0071	43.2771	44.0448	38.0094	34.2891	37.0473	29.9274	31.9373	-0.0116398	0.979051	down	no	-0.100798	0.576291	down	no	-0.449727	0.000223792	down	no
Zn2Cys6	CCM_00085	Zn(2)-C6 fungal-type DNA-binding domain	2.5e-08	36.4845	42.2287	37.135	30.794	34.1477	29.7647	45.5529	53.0207	-0.118908	0.695225	down	no	-0.0945229	0.617313	down	no	0.387636	0.00185446	up	no
Zn2Cys6	CCM_00038	Zn(2)-C6 fungal-type DNA-binding domain	2.9e-10	35.4836	36.3403	31.4395	27.9919	29.7759	28.5695	38.2888	42.3467	-0.179204	0.487292	down	no	-0.093546	0.640069	down	no	0.23009	0.0932751	up	no
Zn2Cys6	CCM_03567	Zn(2)-C6 fungal-type DNA-binding domain	4.6e-10	4.1153	3.97278	3.868	4.25921	3.8752	3.23769	3.94034	3.22992	0.102062	0.901808	up	no	0.0208879	0.969501	up	no	-0.110016	0.761191	down	no
Zn2Cys6	CCM_00479	Transcription factor, fungi	1.7e-08	21.8989	20.633	20.3398	19.3891	18.3077	17.3298	14.0521	14.942	-0.00382468	0.994843	down	no	-0.0486408	0.844161	down	no	-0.489365	0.00128109	down	no
Zn2Cys6	CCM_00175	Transcription factor, fungi	7.7e-11	6.45991	6.68564	7.48575	6.53173	5.38738	5.3132	6.5698	5.59775	0.186558	0.736572	up	no	-0.090602	0.823004	down	no	-0.048177	0.875356	down	no
Zn2Cys6	CCM_00073	Transcription factor, fungi	1.4e-15	13.8627	12.8686	11.9328	10.9602	12.1382	14.6249	17.5008	17.8592	-0.129168	0.747238	down	no	0.208861	0.350773	up	no	0.467231	0.00183182	up	no
Zn2Cys6	CCM_03535	Zn(2)-C6 fungal-type DNA-binding domain	9.5e-07	2.78273	2.13687	2.18095	2.02995	2.73861	2.26088	2.84526	2.04389	-0.128758	0.936875	down	no	0.230781	0.77846	up	no	0.0562971	0.933324	up	no
Zn2Cys6	CCM_03507	Zn(2)-C6 fungal-type DNA-binding domain	8.8e-07	0.953219	1.19116	2.13984	1.05819	1.54486	0.727088	3.22436	3.70595	0.667211	0.610077	up	no	0.287052	0.800403	up	no	1.75299	0.000286475	up	yes
Zn2Cys6	CCM_03473	Transcription factor, fungi	7.4e-20	6.17418	7.01463	6.52373	6.32667	3.96084	4.90111	8.46319	8.05632	0.0564047	0.936124	up	no	-0.367149	0.248201	down	no	0.387532	0.0816616	up	no
Zn2Cys6	CCM_03452	Transcription factor, fungi	2.2e-17	18.4755	18.642	15.1881	13.9363	13.6631	14.2419	12.6437	13.4001	-0.255667	0.310388	down	no	-0.205046	0.3019	down	no	-0.447932	0.0038656	down	no
Zn2Cys6	CCM_03378	Zn(2)-C6 fungal-type DNA-binding domain	4.5e-08	333.423	339.93	405.12	417.004	420.288	462.484	192.495	185.561	0.382724	0.000404485	up	no	0.59743	4.55427e-10	up	no	-0.769414	1.35113e-18	down	no
Zn2Cys6	CCM_03142	Transcription factor, fungi	3e-30	47.5275	48.646	90.2151	88.94	115.118	106.267	62.4404	68.5389	0.991979	1.9836e-22	up	no	1.40904	9.36498e-50	up	yes	0.508813	5.24778e-07	up	no
Zn2Cys6	CCM_03124	Transcription factor, fungi	5.6e-11	52.0393	50.3022	74.5175	62.2504	161.916	172.986	48.2504	55.1907	0.512062	0.000326943	up	no	1.91709	3.08654e-85	up	yes	0.0786322	0.590057	up	no
Zn2Cys6	CCM_03103	Zn(2)-C6 fungal-type DNA-binding domain	4.9e-07	38.1044	40.6199	42.7582	47.9937	36.6162	41.8568	13.5005	13.3826	0.300042	0.157561	up	no	0.202015	0.284793	up	no	-1.48693	1.1496e-21	down	yes
Zn2Cys6	CCM_03094	Zn(2)-C6 fungal-type DNA-binding domain	5.4e-07	30.5982	35.856	29.8142	30.2704	31.1246	30.2041	41.6528	46.9321	-0.0508447	0.893134	down	no	0.0903834	0.627838	up	no	0.47769	0.000103081	up	no
Zn2Cys6	CCM_03040	Transcription factor, fungi	1.9e-57	17.0701	16.4893	13.2808	12.7853	13.4763	13.2672	16.1739	16.6343	-0.270052	0.223068	down	no	-0.121008	0.553072	down	no	0.0307424	0.858199	up	no
Zn2Cys6	CCM_03011	Transcription factor, fungi	5.5e-23	31.2812	33.162	226.164	221.253	488.729	436.599	42.2464	42.9629	2.88982	2.76308e-197	up	yes	4.04978	0	up	yes	0.466134	2.65106e-05	up	no
Zn2Cys6	CCM_03002	Zn(2)-C6 fungal-type DNA-binding domain	5.3e-06	21.4203	22.0713	21.6518	19.4245	20.6813	19.2637	23.5518	25.2752	0.0116083	0.98091	up	no	0.0834805	0.684339	up	no	0.230089	0.0912294	up	no
Zn2Cys6	CCM_02994	Transcription factor, fungi	4.6e-43	24.8129	26.32	20.7388	21.3047	23.4268	23.823	23.8041	24.5771	-0.187784	0.404348	down	no	0.0924231	0.617492	up	no	-0.0166694	0.915762	down	no
Zn2Cys6	CCM_02938	Transcription factor, fungi	3.3e-35	57.0161	57.8873	51.3776	47.7621	59.8178	56.2509	83.0639	95.3519	-0.11867	0.597261	down	no	0.220826	0.0661905	up	no	0.697975	1.10051e-11	up	no
Zn2Cys6	CCM_02890	Transcription factor, fungi	1.1e-12	3.04073	2.79253	2.10094	1.71115	2.27764	2.06987	3.02974	3.55747	-0.519523	0.22733	down	no	-0.217474	0.583653	down	no	0.238982	0.400203	up	no
Zn2Cys6	CCM_02840	Transcription factor, fungi	3.7e-12	16.5416	15.8457	13.8747	13.1257	13.0106	12.0311	15.1537	17.6551	-0.16802	0.535027	down	no	-0.164721	0.37685	down	no	0.0819047	0.628711	up	no
Zn2Cys6	CCM_02835	Transcription factor, fungi	6.4e-11	15.3575	15.3278	16.014	13.5421	15.3229	13.5302	14.6878	15.3168	0.0397839	0.936124	up	no	0.117345	0.605509	up	no	0.0309182	0.868962	up	no
Zn2Cys6	CCM_02727	Zn(2)-C6 fungal-type DNA-binding domain	1.2e-08	29.539	33.0407	25.3957	20.9325	22.1459	20.8473	54.5445	62.2499	-0.340173	0.0751691	down	no	-0.335449	0.0204718	down	no	0.963163	2.4874e-17	up	no
Zn2Cys6	CCM_02695	Transcription factor, fungi	1.5e-19	47.7201	49.1918	61.9385	60.7291	89.4514	80.5765	34.362	36.6408	0.434448	0.000604116	up	no	1.01713	4.14875e-22	up	yes	-0.385602	0.000720232	down	no
Zn2Cys6	CCM_02677	Zn(2)-C6 fungal-type DNA-binding domain	1.7e-07	0.520461	0.61786	0.519547	0.477294	0.300496	0.301714	7.45452	6.72801	-0.0981115	0.977727	down	no	-0.712852	0.663885	down	no	3.69907	1.32569e-16	up	yes
Zn2Cys6	CCM_02640	Transcription factor, fungi	4.1e-17	5.57895	5.2002	5.74492	5.56689	4.97906	4.49653	4.14025	4.51079	0.164388	0.781182	up	no	0.0206187	0.96451	up	no	-0.253731	0.376357	down	no
Zn2Cys6	CCM_02613	Transcription factor, fungi	1.5e-13	11.4636	13.1201	10.9796	9.04272	11.2349	11.2512	15.0241	16.0312	-0.202654	0.612303	down	no	0.0772953	0.792942	up	no	0.399766	0.0214718	up	no
Zn2Cys6	CCM_02568	Zn(2)-C6 fungal-type DNA-binding domain	8.2e-07	77.6745	75.5991	70.0226	59.277	43.9501	47.8982	30.3536	31.3921	-0.15164	0.492008	down	no	-0.532099	3.18661e-06	down	no	-1.24842	1.27661e-33	down	yes
Zn2Cys6	CCM_03496	Zn(2)-C6 fungal-type DNA-binding domain	8e-08	9.06327	8.92186	8.14942	7.85406	9.6015	8.63622	12.9782	14.1653	-0.07391	0.918052	down	no	0.226431	0.470926	up	no	0.657142	0.0013261	up	no
Zn2Cys6	CCM_02196	Zn(2)-C6 fungal-type DNA-binding domain	1.6e-11	67.0981	67.0734	53.2054	65.2315	31.7498	29.565	52.5796	50.691	-0.0843915	0.792104	down	no	-0.923503	1.05433e-17	down	no	-0.314302	0.00217716	down	no
Zn2Cys6	CCM_02166	Zn(2)-C6 fungal-type DNA-binding domain	3.2e-12	17.0838	15.7281	14.1416	15.2188	16.6408	16.2193	18.1686	19.4321	-0.0653192	0.866082	down	no	0.20873	0.204297	up	no	0.260021	0.0552639	up	no
Zn2Cys6	CCM_02104	Zn(2)-C6 fungal-type DNA-binding domain	5.1e-07	16.057	16.5085	13.0712	11.5241	11.2084	9.58527	29.0128	33.0795	-0.310951	0.279379	down	no	-0.44117	0.0401241	down	no	0.994108	7.9114e-12	up	no
Zn2Cys6	CCM_02062	Zn(2)-C6 fungal-type DNA-binding domain	2.6e-08	16.6896	17.9194	14.0443	12.8318	18.6556	17.9168	46.7749	44.9863	-0.27081	0.334374	down	no	0.285699	0.133495	up	no	1.46968	2.76505e-32	up	yes
Zn2Cys6	CCM_05012	Zn(2)-C6 fungal-type DNA-binding domain	7.2e-10	33.6958	32.4013	35.0314	30.2394	23.1555	20.7746	20.6856	22.4522	0.0757366	0.803747	up	no	-0.383171	0.00284509	down	no	-0.552371	1.00158e-06	down	no
Zn2Cys6	CCM_05010	Zn(2)-C6 fungal-type DNA-binding domain	4.2e-05	223.939	221.225	236.948	232.177	216.423	203.092	3.96175	2.84592	0.170108	0.324209	up	no	0.120671	0.382862	up	no	-5.96712	2.21675e-211	down	yes
Zn2Cys6	CCM_05008	Zn(2)-C6 fungal-type DNA-binding domain	1.7e-10	70.2876	64.9839	58.9516	56.0406	106.646	101.351	30.8999	34.1782	-0.139992	0.506662	down	no	0.827069	2.15741e-16	up	no	-0.992401	1.46735e-19	down	no
Zn2Cys6	CCM_04941	Zn(2)-C6 fungal-type DNA-binding domain	2.9e-08	1.25091	1.50304	1.25469	0.513204	1.39378	0.731522	0.664925	1.09425	-0.548372	0.669433	down	no	-0.169478	0.853427	down	no	-0.584724	0.349198	down	no
Zn2Cys6	CCM_04909	Zn(2)-C6 fungal-type DNA-binding domain	9.8e-10	41.86	48.2854	33.6378	31.5624	35.9548	31.6995	26.2144	28.9202	-0.373192	0.023337	down	no	-0.208087	0.199825	down	no	-0.646245	3.50298e-07	down	no
Zn2Cys6	CCM_04908	Zn(2)-C6 fungal-type DNA-binding domain	5.2e-09	27.0339	24.8471	24.3285	24.2633	26.5927	23.0452	23.5786	23.4351	0.000215625	0.999499	up	no	0.142481	0.446551	up	no	-0.0785862	0.616652	down	no
Zn2Cys6	CCM_04899	Zn(2)-C6 fungal-type DNA-binding domain	1.4e-09	8.47971	10.0508	8.7004	5.71328	5.99497	5.38391	5.78353	8.5329	-0.269945	0.598567	down	no	-0.497884	0.0690435	down	no	-0.309849	0.256557	down	no
Zn2Cys6	CCM_04843	Zn(2)-C6 fungal-type DNA-binding domain	9.6e-07	19.1743	15.6577	18.7056	15.4874	16.4994	15.5331	17.2322	17.9431	0.0675435	0.904494	up	no	0.0860615	0.763777	up	no	0.0781283	0.717933	up	no
Zn2Cys6	CCM_02531	Transcription factor, fungi	3e-09	1.02833	0.746978	6.04464	3.81504	18.3515	18.4033	28.7322	26.9318	2.56971	5.66313e-13	up	yes	4.5854	1.74043e-90	up	yes	5.04181	4.28721e-125	up	yes
Zn2Cys6	CCM_02489	Transcription factor, fungi	2e-15	33.4756	33.3775	24.8771	21.8994	15.886	15.1919	27.6316	32.9841	-0.421201	0.00549885	down	no	-0.898751	3.65843e-13	down	no	-0.0781832	0.6094	down	no
Zn2Cys6	CCM_02344	Transcription factor, fungi	4.2e-09	62.4965	67.0024	57.7926	56.1191	48.1074	48.543	45.4085	48.0713	-0.0905846	0.703633	down	no	-0.215629	0.0672227	down	no	-0.406981	4.79985e-05	down	no
Zn2Cys6	CCM_07503	Transcription factor, fungi	5e-14	29.805	34.6327	31.1019	25.6473	28.0985	24.728	28.839	31.5811	-0.0897014	0.799611	down	no	-0.080694	0.693533	down	no	-0.0298725	0.853647	down	no
Zn2Cys6	CCM_07427	Zn(2)-C6 fungal-type DNA-binding domain	1e-08	6.1033	6.79063	6.11169	5.05025	3.71285	3.45678	5.95791	5.99181	-0.114658	0.873752	down	no	-0.640796	0.0443047	down	no	-0.0469426	0.879963	down	no
Zn2Cys6	CCM_07309	Transcription factor, fungi	1.8e-25	47.2882	43.9552	44.4263	43.2977	42.6079	39.6322	42.6861	45.3866	0.0377512	0.916508	up	no	0.0564606	0.757529	up	no	0.0123146	0.933324	up	no
Zn2Cys6	CCM_09080	Zn(2)-C6 fungal-type DNA-binding domain	2.7e-10	86.5623	80.122	73.8435	75.6058	72.8722	68.6866	88.8821	99.4547	-0.0627753	0.828846	down	no	-0.0293819	0.874484	down	no	0.239425	0.0357141	up	no
Zn2Cys6	CCM_09039	Zn(2)-C6 fungal-type DNA-binding domain	2.9e-09	10.2326	8.04902	8.2747	9.94139	12.0889	11.3059	20.7433	19.458	0.0910338	0.910436	up	no	0.563332	0.0411112	up	no	1.20197	4.11733e-09	up	yes
Zn2Cys6	CCM_09025	Zn(2)-C6 fungal-type DNA-binding domain	8.1e-08	4.45737	6.69524	6.23768	4.96634	5.41163	2.49542	3.86298	4.26961	0.0988241	0.917517	up	no	-0.292295	0.606854	down	no	-0.39394	0.268381	down	no
Zn2Cys6	CCM_09011	Transcription factor, fungi	3.3e-17	25.6092	28.9332	26.374	24.2942	24.0125	23.16	23.3739	24.0189	-0.0122775	0.978833	down	no	-0.00331399	0.98979	down	no	-0.139698	0.344336	down	no
Zn2Cys6	CCM_08978	Zn(2)-C6 fungal-type DNA-binding domain	7.5e-06	29.077	30.3949	30.0543	26.1306	27.0581	24.3907	37.8649	43.0807	0.0118492	0.981912	up	no	-0.00298948	0.991386	down	no	0.507767	0.000223704	up	no
Zn2Cys6	CCM_08972	Transcription factor, fungi	3e-22	20.845	20.5479	17.1592	17.7841	21.3337	21.888	20.051	18.6356	-0.149623	0.611892	down	no	0.268947	0.0901081	up	no	-0.0340969	0.845262	down	no
Zn2Cys6	CCM_08920	Zn(2)-C6 fungal-type DNA-binding domain	2.8e-05	60.1199	50.9122	46.525	42.1499	35.9917	34.41	22.4453	21.8963	-0.230276	0.257219	down	no	-0.450885	0.000862152	down	no	-1.26084	2.2351e-24	down	yes
Zn2Cys6	CCM_08778	Transcription factor, fungi	8.5e-25	28.911	25.9239	23.2336	25.9275	22.2898	22.2399	19.2685	19.8338	-0.0623643	0.88182	down	no	-0.0936299	0.652617	down	no	-0.424305	0.0024552	down	no
Zn2Cys6	CCM_08729	Transcription factor, fungi	2e-20	22.3428	21.724	17.1818	14.0467	18.4675	16.2215	14.3477	18.6747	-0.403055	0.0455582	down	no	-0.139003	0.490109	down	no	-0.353185	0.0321301	down	no
Zn2Cys6	CCM_08718	Transcription factor, fungi	5.3e-12	5.34284	5.203	6.51531	5.56959	9.25833	10.0218	6.64919	6.95681	0.290617	0.431052	up	no	1.07729	7.36082e-09	up	yes	0.431009	0.0352147	up	no
Zn2Cys6	CCM_08699	Zn(2)-C6 fungal-type DNA-binding domain	3.5e-09	11.4172	11.0035	10.4819	12.2407	10.8263	11.1275	21.2707	21.4531	0.114616	0.815994	up	no	0.176334	0.506666	up	no	0.993781	1.48271e-10	up	no
Zn2Cys6	CCM_08668	Transcription factor, fungi	1e-08	16.4578	16.205	14.8494	12.1749	11.2626	11.1619	9.28536	9.14583	-0.179645	0.541556	down	no	-0.336096	0.0367576	down	no	-0.76212	4.10708e-08	down	no
Zn2Cys6	CCM_08648	Transcription factor, fungi	9.8e-11	51.9975	49.919	46.888	47.4579	42.8123	43.7829	47.5388	52.6079	-0.0167025	0.965314	down	no	-0.028463	0.881178	down	no	0.0379764	0.793322	up	no
Zn2Cys6	CCM_08591	Zn(2)-C6 fungal-type DNA-binding domain	5.7e-08	2.72788	4.03315	2.55413	1.35009	2.37498	2.09176	2.14677	2.27893	-0.700819	0.351354	down	no	-0.393346	0.49963	down	no	-0.549753	0.219726	down	no
Zn2Cys6	CCM_08564	Zn(2)-C6 fungal-type DNA-binding domain	4.1e-05	14.8851	14.9951	12.1716	10.202	10.6748	10.6273	15.9683	13.889	-0.323521	0.246342	down	no	-0.281765	0.189998	down	no	0.0623544	0.768889	up	no
Zn2Cys6	CCM_08452	Transcription factor, fungi	5.3e-24	15.0686	16.2624	16.3804	14.5086	13.9574	16.0901	14.5996	14.6082	0.0733548	0.866595	up	no	0.146235	0.520517	up	no	-0.0382009	0.844373	down	no
Zn2Cys6	CCM_08442	Transcription factor, fungi	1e-20	24.9608	24.8189	24.2618	21.2184	19.9409	18.2838	16.4471	18.1106	-0.0363246	0.931315	down	no	-0.174796	0.313722	down	no	-0.463333	0.000561795	down	no
Zn2Cys6	CCM_08414	Transcription factor, fungi	1.1e-15	16.1146	17.9412	13.5973	13.91	10.7525	9.21235	15.2617	14.4106	-0.213672	0.415623	down	no	-0.564562	0.00111256	down	no	-0.135721	0.418485	down	no
Zn2Cys6	CCM_08375	Zn(2)-C6 fungal-type DNA-binding domain	2.8e-09	25.4638	26.3481	27.5599	20.121	19.9973	17.1054	19.2438	17.6239	-0.0267209	0.964924	down	no	-0.275754	0.180487	down	no	-0.42761	0.00929798	down	no
Zn2Cys6	CCM_08320	Zn(2)-C6 fungal-type DNA-binding domain	1.2e-07	31.7413	27.6021	28.6332	26.8161	26.6074	24.9587	30.5339	29.5185	-0.00334289	0.995168	down	no	0.00397446	0.989418	up	no	0.0808901	0.642799	up	no
Zn2Cys6	CCM_08315	Zn(2)-C6 fungal-type DNA-binding domain	9.7e-07	40.0448	40.0702	44.0703	34.1873	38.2502	30.8881	35.2431	42.1509	0.0595547	0.890132	up	no	-0.00669338	0.980884	down	no	0.0132631	0.940833	up	no
Zn2Cys6	CCM_07422	Zn(2)-C6 fungal-type DNA-binding domain	4.3e-07	40.9271	43.9304	35.5056	29.6955	28.6143	29.3762	26.8214	26.1688	-0.286427	0.135723	down	no	-0.342812	0.0115567	down	no	-0.616092	1.91328e-07	down	no
Zn2Cys6	CCM_08428	Zn(2)-C6 fungal-type DNA-binding domain	1.1e-06	24.9079	27.1415	22.9702	22.3294	9.95192	10.1423	11.2633	12.2164	-0.106124	0.757513	down	no	-1.16678	9.40711e-14	down	yes	-1.08544	1.43528e-13	down	yes
Zn2Cys6	CCM_04594	Transcription factor, fungi	7.7e-06	15.6954	16.9065	16.4484	18.0923	12.5081	13.5917	26.0995	27.5043	0.17812	0.546215	up	no	-0.114467	0.616904	down	no	0.780326	1.11652e-09	up	no
Zn2Cys6	CCM_04565	Zn(2)-C6 fungal-type DNA-binding domain	1.6e-08	10.2825	12.3184	10.3014	8.82284	8.52309	9.44292	13.1797	15.3227	-0.147647	0.80697	down	no	-0.125137	0.746553	down	no	0.396927	0.0880966	up	no
Zn2Cys6	CCM_04464	Zn(2)-C6 fungal-type DNA-binding domain	7.5e-08	37.2138	37.3632	36.0452	35.459	34.577	32.7365	30.6643	34.572	0.0337845	0.926982	up	no	0.0584727	0.761395	up	no	-0.129883	0.355774	down	no
Zn2Cys6	CCM_04448	Transcription factor, fungi	3.8e-13	41.0415	44.2487	39.86	41.6656	50.8001	50.033	46.1838	44.7158	0.0295611	0.937377	up	no	0.447794	0.000156312	up	no	0.155102	0.212056	up	no
Zn2Cys6	CCM_04408	Zn(2)-C6 fungal-type DNA-binding domain	7.3e-07	#N/A	#N/A	#N/A	#N/A	#N/A	#N/A	#N/A	#N/A	#N/A	#N/A	#N/A	#N/A	#N/A	#N/A	#N/A	#N/A	#N/A	#N/A	#N/A	#N/A
Zn2Cys6	CCM_04374	Transcription factor, fungi	2.3e-09	9.64286	10.3019	10.3353	8.57213	8.2452	7.31842	5.59814	6.62206	0.016551	0.980098	up	no	-0.15188	0.591467	down	no	-0.643854	0.00144799	down	no
Zn2Cys6	CCM_04341	Zn(2)-C6 fungal-type DNA-binding domain	2.1e-07	25.483	26.461	17.6137	16.5638	15.1612	15.8404	20.7762	19.9035	-0.509656	0.000887441	down	no	-0.538125	0.000112692	down	no	-0.289371	0.0258155	down	no
Zn2Cys6	CCM_04247	Zn(2)-C6 fungal-type DNA-binding domain	5.1e-06	35.9848	41.1163	40.091	27.8834	33.6758	25.2825	34.8546	46.4003	-0.088921	0.842136	down	no	-0.181474	0.392571	down	no	0.138587	0.437985	up	no
Zn2Cys6	CCM_04190	Transcription factor, fungi	2.6e-22	41.7409	44.69	39.8697	32.2225	42.7729	37.2633	40.9293	46.7838	-0.168153	0.503568	down	no	0.0951097	0.591804	up	no	0.0843278	0.552391	up	no
Zn2Cys6	CCM_04153	Transcription factor, fungi	2.9e-10	9.58567	9.25118	10.4155	12.1423	8.88471	9.819	5.09219	4.44031	0.355409	0.247217	up	no	0.196623	0.483184	up	no	-0.919006	4.06116e-05	down	no
Zn2Cys6	CCM_04085	Zn(2)-C6 fungal-type DNA-binding domain	2.5e-06	48.0091	40.7713	60.8872	77.3929	50.0731	49.1934	7.97342	8.18045	0.735095	4.88423e-06	up	no	0.367729	0.00951707	up	no	-2.39496	1.01706e-58	down	yes
Zn2Cys6	CCM_04044	Transcription factor, fungi	1.4e-17	37.794	37.469	29.5823	30.8576	19.4274	23.2098	20.309	20.5032	-0.221683	0.258695	down	no	-0.612927	1.99412e-05	down	no	-0.819618	8.95663e-12	down	no
Zn2Cys6	CCM_03999	Transcription factor, fungi	1.6e-11	90.1856	91.3713	92.8219	88.5412	97.9463	95.2314	104.104	115.384	0.0927923	0.681524	up	no	0.295871	0.00451934	up	no	0.336915	0.000700755	up	no
Zn2Cys6	CCM_03818	Transcription factor, fungi	1.2e-14	16.547	16.5462	16.1221	18.0582	15.885	17.5443	12.1251	11.7222	0.141656	0.732938	up	no	0.22128	0.329108	up	no	-0.409339	0.0277111	down	no
Zn2Cys6	CCM_03730	Transcription factor, fungi	1.9e-16	19.9674	18.3027	17.3919	17.9203	21.3866	21.3037	19.5304	20.568	-0.0211526	0.965508	down	no	0.364419	0.0186381	up	no	0.130876	0.413196	up	no
Zn2Cys6	CCM_04496	Zn(2)-C6 fungal-type DNA-binding domain	1e-06	33.8246	31.4258	33.2783	30.2692	20.272	23.4832	19.252	18.2138	0.0561391	0.886989	up	no	-0.369592	0.0238057	down	no	-0.736872	5.07526e-08	down	no
Zn2Cys6	CCM_01922	Zn(2)-C6 fungal-type DNA-binding domain	7.9e-09	7.00993	8.80188	4.62653	5.55191	3.6027	3.38642	17.4798	16.8437	-0.541199	0.379074	down	no	-0.972264	0.0282074	down	no	1.17971	6.66295e-06	up	yes
Zn2Cys6	CCM_01918	Zn(2)-C6 fungal-type DNA-binding domain	1.6e-09	12.4709	13.5498	11.1209	10.9652	11.2716	10.115	12.816	14.0879	-0.142175	0.616777	down	no	-0.0769504	0.723782	down	no	0.111152	0.469142	up	no
Zn2Cys6	CCM_01831	Zn(2)-C6 fungal-type DNA-binding domain	1.4e-08	14.1113	13.5089	14.2856	12.5603	13.5219	12.431	11.6496	11.8801	0.0531802	0.918945	up	no	0.116607	0.644701	up	no	-0.167759	0.382514	down	no
Zn2Cys6	CCM_01818	Zn(2)-C6 fungal-type DNA-binding domain	9.7e-12	34.6677	30.3024	35.0665	37.6383	98.483	95.7606	33.3931	32.051	0.257464	0.271772	up	no	1.787	5.42367e-52	up	yes	0.0742572	0.675967	up	no
Zn2Cys6	CCM_01809	Zn(2)-C6 fungal-type DNA-binding domain	2.2e-10	7.73402	10.0486	18.6818	21.1995	61.0976	49.4224	11.0951	11.6046	1.25923	2.11552e-11	up	yes	2.83989	3.57652e-78	up	yes	0.414338	0.042261	up	no
Zn2Cys6	CCM_01803	Zn(2)-C6 fungal-type DNA-binding domain	3.1e-08	7.16653	9.54179	9.45752	4.91657	4.9484	3.67349	9.76932	13.8155	-0.125641	0.873141	down	no	-0.749291	0.00656652	down	no	0.559355	0.0134911	up	no
Zn2Cys6	CCM_01738	Zn(2)-C6 fungal-type DNA-binding domain	9.2e-10	22.5079	24.7103	23.3474	18.0705	18.8012	15.901	29.915	30.034	-0.0957687	0.812656	down	no	-0.238454	0.203309	down	no	0.407395	0.00169615	up	no
Zn2Cys6	CCM_01683	Zn(2)-C6 fungal-type DNA-binding domain	1e-06	19.4293	19.741	17.6804	17.0836	12.2245	11.9131	25.9985	26.0232	-0.0777783	0.836616	down	no	-0.49212	0.00271657	down	no	0.472614	0.000289761	up	no
Zn2Cys6	CCM_01671	Zn(2)-C6 fungal-type DNA-binding domain	5.4e-06	54.8714	54.9292	47.8639	39.9014	44.1031	44.3621	33.1971	38.9503	-0.229454	0.233381	down	no	-0.105237	0.490472	down	no	-0.542739	4.38469e-06	down	no
Zn2Cys6	CCM_01638	Zn(2)-C6 fungal-type DNA-binding domain	2.5e-06	223.591	212.41	167.909	160.544	138.475	165.617	365.953	330.773	-0.314367	0.00914315	down	no	-0.312902	0.0116433	down	no	0.739617	6.14254e-16	up	no
Zn2Cys6	CCM_01481	Zn(2)-C6 fungal-type DNA-binding domain	2.5e-06	569.802	605.12	384.17	328.837	230.734	265.75	42.5264	51.3375	-0.626722	1.01706e-08	down	no	-1.03578	1.15843e-25	down	yes	-3.58267	1.79202e-278	down	yes
Zn2Cys6	CCM_01466	Zn(2)-C6 fungal-type DNA-binding domain	4.2e-06	20.4925	20.8754	18.344	17.7528	17.5177	15.3781	19.0341	23.0553	-0.102246	0.744676	down	no	-0.124514	0.514493	down	no	0.0880111	0.597023	up	no
Zn2Cys6	CCM_01404	Zn(2)-C6 fungal-type DNA-binding domain	9.2e-10	13.1242	10.3178	10.3878	11.4927	6.55195	7.91328	7.20271	5.01136	-0.00362602	0.996992	down	no	-0.488911	0.110683	down	no	-0.876171	0.00145709	down	no
Zn2Cys6	CCM_01168	Zn(2)-C6 fungal-type DNA-binding domain	2.7e-11	35.9664	35.7617	33.996	34.9457	36.7815	38.1201	35.0674	35.2669	0.0375374	0.920702	up	no	0.269025	0.0511473	up	no	0.0350175	0.820692	up	no
Zn2Cys6	CCM_01694	Transcription factor, fungi	1.3e-06	21.976	22.1612	20.2368	19.8566	15.257	14.1465	13.8392	15.0383	-0.0441613	0.91816	down	no	-0.379749	0.0200468	down	no	-0.548853	0.000122608	down	no
Zn2Cys6	CCM_01636	Transcription factor, fungi	1.8e-24	60.4101	59.418	172.61	147.758	171.542	155.018	39.7231	44.9525	1.51258	4.65427e-40	up	yes	1.65259	5.3715e-59	up	yes	-0.437752	0.000432336	down	no
Zn2Cys6	CCM_01551	Transcription factor, fungi	1.5e-14	6.35529	6.05433	7.04905	5.93612	8.41831	8.45244	8.35633	10.4324	0.159579	0.807006	up	no	0.64985	0.0153519	up	no	0.661791	0.00703595	up	no
Zn2Cys6	CCM_01309	Transcription factor, fungi	5.2e-14	28.0912	27.2431	27.1883	24.4544	31.0542	26.9269	20.7321	22.5169	-0.00542574	0.99253	down	no	0.273578	0.0934387	up	no	-0.292202	0.042244	down	no

## Sheet: WT_TF_DEGs
	Genename	WTD1	WTD2	WTL151	WTL152	WTL1h1	WTL1h2	WTL4d1	WTL4d2	TF_family	interpro_name	score
WTL15	CCM_01331	19.772	19.6458	194.699	175.056	26.3478	21.4071	19.7277	22.6848	Grainyhead/CP2	CP2 transcription factor	1.6e-82
WTL15&WTL1h	CCM_00560	54.4534	60.4665	144.706	141.871	123.822	120.794	87.3086	96.7244	GATA type zinc finger	Zinc finger, GATA-type	2.1e-15
WTL15&WTL1h	CCM_01636	60.4101	59.418	172.61	147.758	171.542	155.018	39.7231	44.9525	Zn2Cys6	Transcription factor, fungi	1.8e-24
WTL15&WTL1h	CCM_01809	7.73402	10.0486	18.6818	21.1995	61.0976	49.4224	11.0951	11.6046	Zn2Cys6	Zn(2)-C6 fungal-type DNA-binding domain	2.2e-10
WTL15&WTL1h	CCM_03011	31.2812	33.162	226.164	221.253	488.729	436.599	42.2464	42.9629	Zn2Cys6	Transcription factor, fungi	5.5e-23
WTL15&WTL1h	CCM_05556	66.1809	63.063	339.199	303.426	448.348	436.16	119.352	122.318	Zn2Cys6	Zn(2)-C6 fungal-type DNA-binding domain	6.7e-08
WTL15&WTL1h	CCM_09124	58.1392	55.2851	254.072	249.915	205.374	194.724	66.3444	73.2984	bZIP	bZIP transcription factor, bZIP-1	1.1e-13
WTL15&WTL1h	CCM_09413	27.8693	29.8259	119.304	106.684	89.3124	93.2078	43.3604	42.0351	bZIP	bZIP transcription factor, bZIP-1	3.1e-11
WTL1h	CCM_00072	107.582	112.574	87.4465	88.8999	30.3638	27.4462	73.9863	81.7103	GATA type zinc finger	Zinc finger, GATA-type	1.8e-15
WTL1h	CCM_01786	30.8701	38.6706	22.5835	20.6679	15.3448	14.0896	47.7831	47.5303	Homeodomain-like	Homeodomain-like	1.8e-12
WTL1h	CCM_01818	34.6677	30.3024	35.0665	37.6383	98.483	95.7606	33.3931	32.051	Zn2Cys6	Zn(2)-C6 fungal-type DNA-binding domain	9.7e-12
WTL1h	CCM_02695	47.7201	49.1918	61.9385	60.7291	89.4514	80.5765	34.362	36.6408	Zn2Cys6	Transcription factor, fungi	1.5e-19
WTL1h	CCM_02917	21.9282	23.1452	28.7605	26.9744	46.2343	40.6436	21.7393	21.3746	bZIP	bZIP transcription factor, bZIP-1	1.8e-08
WTL1h	CCM_03124	52.0393	50.3022	74.5175	62.2504	161.916	172.986	48.2504	55.1907	Zn2Cys6	Transcription factor, fungi	5.6e-11
WTL1h	CCM_03142	47.5275	48.646	90.2151	88.94	115.118	106.267	62.4404	68.5389	Zn2Cys6	Transcription factor, fungi	3e-30
WTL1h	CCM_05301	3.70516	3.40993	4.17675	3.82259	19.3868	17.8433	6.00637	6.52165	Zn2Cys6	Zn(2)-C6 fungal-type DNA-binding domain	8.7e-07
WTL1h	CCM_08718	5.34284	5.203	6.51531	5.56959	9.25833	10.0218	6.64919	6.95681	Zn2Cys6	Transcription factor, fungi	5.3e-12
WTL15&WTL1h&WTL4d	CCM_01555	144.753	126.847	263.131	278.528	297.965	283.324	23.0391	22.6077	HMG	High mobility group, superfamily	6.3e-22
WTL15&WTL1h&WTL4d	CCM_02531	1.02833	0.746978	6.04464	3.81504	18.3515	18.4033	28.7322	26.9318	Zn2Cys6	Transcription factor, fungi	3e-09
WTL15&WTL1h&WTL4d	CCM_04593	29.138	27.6212	108.241	99.211	136.701	149.237	56.9304	58.7438	Tubby transcription factors	Tubby, C-terminal	4.9e-37
WTL15&WTL1h&WTL4d	CCM_06466	8.91668	9.7782	28.5511	27.8522	47.2104	65.3091	20.1629	18.9474	Zn2Cys6	Zn(2)-C6 fungal-type DNA-binding domain	7e-06
WTL15&WTL1h&WTL4d	CCM_07141	15.6027	16.3327	287.444	289.554	364.321	373.263	48.4345	48.0152	Zn2Cys6	Zn(2)-C6 fungal-type DNA-binding domain	2.1e-09
WTL1h&WTL4d	CCM_00913	19.7769	21.479	26.0045	21.2642	66.385	57.7	47.6325	58.1209	Zn2Cys6	Zn(2)-C6 fungal-type DNA-binding domain	2.2e-10
WTL1h&WTL4d	CCM_01481	569.802	605.12	384.17	328.837	230.734	265.75	42.5264	51.3375	Zn2Cys6	Zn(2)-C6 fungal-type DNA-binding domain	2.5e-06
WTL1h&WTL4d	CCM_03777	79.5714	80.2066	139.397	127.207	291.142	256.875	188.473	208.978	C2H2 zinc finger	Zinc finger, C2H2-type	2.7e-05
WTL1h&WTL4d	CCM_07587	2.36532	3.70584	6.75522	3.91296	14.8392	11.337	6.94088	8.77898	Zn2Cys6	Zn(2)-C6 fungal-type DNA-binding domain	2.3e-10
WTL1h&WTL4d	CCM_08004	21.164	20.4284	15.3886	13.7565	8.00188	9.42063	3.05393	3.46275	Zn2Cys6	Zn(2)-C6 fungal-type DNA-binding domain	1.4e-09
WTL1h&WTL4d	CCM_08428	24.9079	27.1415	22.9702	22.3294	9.95192	10.1423	11.2633	12.2164	Zn2Cys6	Zn(2)-C6 fungal-type DNA-binding domain	1.1e-06
WTL4d	CCM_00095	73.8656	79.0329	71.6838	76.0734	63.1984	63.7609	165.666	164.266	HMG	High mobility group, superfamily	1.6e-15
WTL4d	CCM_00346	20.6	19.2233	19.9216	17.8994	20.0398	19.9904	5.62856	5.7022	Zn2Cys6	Zn(2)-C6 fungal-type DNA-binding domain	1.6e-08
WTL4d	CCM_00672	40.8481	41.6843	55.8067	44.4541	46.4311	41.1199	87.7145	87.87	Zn2Cys6	Zn(2)-C6 fungal-type DNA-binding domain	2.9e-10
WTL4d	CCM_01086	362.244	370.664	397.123	419.207	406.222	409.94	771.863	725.837	Helix-turn-helix type 3	Helix-turn-helix type 3	2.7e-10
WTL4d	CCM_01294	18.9921	17.4863	25.0006	25.8383	20.6605	20.5174	48.9348	50.4176	C2H2 zinc finger	Zinc finger, C2H2-type	0.00023
WTL4d	CCM_01922	7.00993	8.80188	4.62653	5.55191	3.6027	3.38642	17.4798	16.8437	Zn2Cys6	Zn(2)-C6 fungal-type DNA-binding domain	7.9e-09
WTL4d	CCM_02062	16.6896	17.9194	14.0443	12.8318	18.6556	17.9168	46.7749	44.9863	Zn2Cys6	Zn(2)-C6 fungal-type DNA-binding domain	2.6e-08
WTL4d	CCM_02568	77.6745	75.5991	70.0226	59.277	43.9501	47.8982	30.3536	31.3921	Zn2Cys6	Zn(2)-C6 fungal-type DNA-binding domain	8.2e-07
WTL4d	CCM_02677	0.520461	0.61786	0.519547	0.477294	0.300496	0.301714	7.45452	6.72801	Zn2Cys6	Zn(2)-C6 fungal-type DNA-binding domain	1.7e-07
WTL4d	CCM_03103	38.1044	40.6199	42.7582	47.9937	36.6162	41.8568	13.5005	13.3826	Zn2Cys6	Zn(2)-C6 fungal-type DNA-binding domain	4.9e-07
WTL4d	CCM_03507	0.953219	1.19116	2.13984	1.05819	1.54486	0.727088	3.22436	3.70595	Zn2Cys6	Zn(2)-C6 fungal-type DNA-binding domain	8.8e-07
WTL4d	CCM_03650	248.904	239.5	232.223	209.026	150.376	145.125	105.06	100.627	Zinc finger, CCHC-type	Zinc finger, CCHC-type	9.6e-09
WTL4d	CCM_04034	26.2741	29.4282	28.2499	25.5672	23.4366	14.7546	13.0143	12.4014	p55-like transcription factor	p53-like transcription factor, DNA-binding	3.7e-51
WTL4d	CCM_04085	48.0091	40.7713	60.8872	77.3929	50.0731	49.1934	7.97342	8.18045	Zn2Cys6	Zn(2)-C6 fungal-type DNA-binding domain	2.5e-06
WTL4d	CCM_04761	45.8802	52.5604	35.4678	32.685	27.63	21.4696	104.21	122.666	Homeodomain-like	Homeodomain-like	3.6e-09
WTL4d	CCM_05010	223.939	221.225	236.948	232.177	216.423	203.092	3.96175	2.84592	Zn2Cys6	Zn(2)-C6 fungal-type DNA-binding domain	4.2e-05
WTL4d	CCM_05077	7.69951	9.16873	7.7807	7.47475	11.8599	12.1532	17.0386	17.1095	Zn2Cys6	Zn(2)-C6 fungal-type DNA-binding domain	5.6e-10
WTL4d	CCM_05149	52.0969	45.4029	43.1541	51.2163	74.3331	73.8176	20.4717	17.2219	C2H2 zinc finger	Zinc finger, C2H2-type	1.9e-05
WTL4d	CCM_05176	26.7169	24.4596	22.5798	31.2965	17.859	20.0989	11.7343	11.6756	GCN5-like 1	GCN5-like 1	2.6e-06
WTL4d	CCM_05292	141.604	130.62	144.608	141.714	108.625	110.837	26.3477	27.409	Zn2Cys6	Zn(2)-C6 fungal-type DNA-binding domain	1.7e-08
WTL4d	CCM_05870	21.2164	24.1391	19.4107	16.1787	15.6449	16.9616	9.76623	11.2857	Zn2Cys6	Transcription factor, fungi	2.1e-07
WTL4d	CCM_05877	3.30985	3.72217	3.25398	2.95102	2.62467	2.96102	9.31365	8.60259	Zn2Cys6	Transcription factor, fungi	4.5e-29
WTL4d	CCM_06003	8.95199	10.2365	9.67243	8.35397	10.2058	10.0696	18.487	20.0709	Zn2Cys6	Transcription factor, fungi	1.5e-06
WTL4d	CCM_06473	85.2866	92.5552	56.5554	53.5746	46.0764	41.3416	18.0929	19.2709	Zn2Cys6	Zn(2)-C6 fungal-type DNA-binding domain	8.4e-06
WTL4d	CCM_06477	6.99178	7.53406	6.15466	5.64246	5.7861	8.57923	3.08132	2.64693	Zn2Cys6	Zn(2)-C6 fungal-type DNA-binding domain	2.3e-10
WTL4d	CCM_06523	76.2206	77.0268	82.7635	74.5058	36.7825	32.7398	172.206	165.047	Mating-type protein MAT alpha 1	Mating-type protein MAT alpha 1	5.4e-47
WTL4d	CCM_07110	72.4082	58.9142	78.1822	77.1541	108.011	102.505	25.3645	25.5731	Zn2Cys6	Transcription factor, fungi	3.1e-10
WTL4d	CCM_07694	14.5448	16.3472	18.6274	14.917	15.6524	12.4729	5.01766	7.54944	Zn2Cys6	Zn(2)-C6 fungal-type DNA-binding domain	1.5e-10
WTL4d	CCM_07784	45.8209	41.9863	27.8707	27.0749	41.0507	36.9936	12.4316	14.4894	Zn2Cys6	Zn(2)-C6 fungal-type DNA-binding domain	2.4e-09
WTL4d	CCM_07877	25.7541	24.6542	20.9467	21.5055	18.3985	19.4078	5.07601	3.74358	Zn2Cys6	Zn(2)-C6 fungal-type DNA-binding domain	1.8e-07
WTL4d	CCM_07950	66.6358	56.8767	66.5868	57.2039	43.5885	38.0233	20.279	23.4622	Zn2Cys6	Zn(2)-C6 fungal-type DNA-binding domain	7.1e-10
WTL4d	CCM_08250	17.4485	17.8224	16.0392	14.6564	12.4479	13.1524	4.83364	5.31253	Zn2Cys6	Transcription factor, fungi	2.5e-09
WTL4d	CCM_08264	14.2489	15.0402	9.10863	6.74494	13.6711	12.7142	5.27145	4.97252	Zn2Cys6	Transcription factor, fungi	8.6e-07
WTL4d	CCM_08457	3053.13	2881.7	2503.06	3079.68	3134.07	3366.93	522.189	496.411	Lambda repressor-like, DNA-binding	Lambda repressor-like, DNA-binding	2e-16
WTL4d	CCM_08920	60.1199	50.9122	46.525	42.1499	35.9917	34.41	22.4453	21.8963	Zn2Cys6	Zn(2)-C6 fungal-type DNA-binding domain	2.8e-05
WTL4d	CCM_09039	10.2326	8.04902	8.2747	9.94139	12.0889	11.3059	20.7433	19.458	Zn2Cys6	Zn(2)-C6 fungal-type DNA-binding domain	2.9e-09
WTL4d	CCM_09123	0.64151	1.36691	1.86294	1.52959	1.81078	1.94208	7.02866	5.76549	Zinc finger, CCHC-type	Zinc finger, CCHC-type	3.8e-05
WTL4d	CCM_09504	14.8344	16.5361	10.8626	9.00682	8.86021	10.9719	35.412	34.7633	GATA type zinc finger	Zinc finger, GATA-type	5.9e-14
WTL4d	CCM_09617	45.8688	41.6153	49.2976	44.2449	51.2565	50.7624	13.7651	12.7761	Zn2Cys6	Zn(2)-C6 fungal-type DNA-binding domain	1.8e-08
WTL4d	CCM_09644	76.3064	85.8199	84.7642	72.6098	54.2916	53.9967	27.7076	34.3772	Zn2Cys6	Zn(2)-C6 fungal-type DNA-binding domain	7.2e-07

## Sheet: Zn2Cys6
		Fpkm								WTL15_WTD				WTL1h_WTD				WTL4d_WTD				Note: Differentially expressed genes are indicated in red and bold font.
TF_family	Gene	WTD1	WTD2	WTL151	WTL152	WTL1h1	WTL1h2	WTL4d1	WTL4d2	Log2FoldChange	padj	Up/Down	Significant	Log2FoldChange	padj	Up/Down	Significant	Log2FoldChange	padj	Up/Down	Significant
Zn2Cys6	CCM_05301	3.70516	3.40993	4.17675	3.82259	19.3868	17.8433	6.00637	6.52165	0.263699	0.672291	up	no	2.59482	1.02066e-44	up	yes	0.880086	0.000453404	up	no
Zn2Cys6	CCM_05292	141.604	130.62	144.608	141.714	108.625	110.837	26.3477	27.409	0.167215	0.298253	up	no	-0.104374	0.427427	down	no	-2.2771	1.97267e-124	down	yes
Zn2Cys6	CCM_05077	7.69951	9.16873	7.7807	7.47475	11.8599	12.1532	17.0386	17.1095	-0.0512047	0.936875	down	no	0.715176	0.000314377	up	no	1.07973	7.89259e-11	up	yes
Zn2Cys6	CCM_07141	15.6027	16.3327	287.444	289.554	364.321	373.263	48.4345	48.0152	4.26966	0	up	yes	4.73576	0	up	yes	1.6577	1.83818e-49	up	yes
Zn2Cys6	CCM_07110	72.4082	58.9142	78.1822	77.1541	108.011	102.505	25.3645	25.5731	0.33665	0.0343763	up	no	0.887073	2.27574e-14	up	no	-1.3031	2.69096e-27	down	yes
Zn2Cys6	CCM_08264	14.2489	15.0402	9.10863	6.74494	13.6711	12.7142	5.27145	4.97252	-0.792239	6.8238e-05	down	no	0.0554858	0.818843	up	no	-1.45232	8.67514e-20	down	yes
Zn2Cys6	CCM_08250	17.4485	17.8224	16.0392	14.6564	12.4479	13.1524	4.83364	5.31253	-0.106295	0.805158	down	no	-0.255803	0.249993	down	no	-1.73441	3.06454e-19	down	yes
Zn2Cys6	CCM_09644	76.3064	85.8199	84.7642	72.6098	54.2916	53.9967	27.7076	34.3772	0.0508857	0.889169	up	no	-0.375898	0.00309184	down	no	-1.32175	2.92532e-24	down	yes
Zn2Cys6	CCM_09617	45.8688	41.6153	49.2976	44.2449	51.2565	50.7624	13.7651	12.7761	0.19078	0.381932	up	no	0.428366	0.000741602	up	no	-1.65727	1.03363e-35	down	yes
Zn2Cys6	CCM_06003	8.95199	10.2365	9.67243	8.35397	10.2058	10.0696	18.487	20.0709	0.00341651	0.996837	up	no	0.285358	0.210872	up	no	1.06924	3.77468e-12	up	yes
Zn2Cys6	CCM_05877	3.30985	3.72217	3.25398	2.95102	2.62467	2.96102	9.31365	8.60259	-0.0868261	0.926016	down	no	-0.126029	0.809671	down	no	1.41164	6.78283e-10	up	yes
Zn2Cys6	CCM_05870	21.2164	24.1391	19.4107	16.1787	15.6449	16.9616	9.76623	11.2857	-0.256238	0.320866	down	no	-0.269759	0.141873	down	no	-1.04443	2.32621e-11	down	yes
Zn2Cys6	CCM_05556	66.1809	63.063	339.199	303.426	448.348	436.16	119.352	122.318	2.40794	2.27893e-125	up	yes	2.98129	3.24451e-252	up	yes	0.966334	1.08414e-23	up	no
Zn2Cys6	CCM_06477	6.99178	7.53406	6.15466	5.64246	5.7861	8.57923	3.08132	2.64693	-0.206229	0.707206	down	no	0.191117	0.619264	up	no	-1.27919	2.42996e-06	down	yes
Zn2Cys6	CCM_06473	85.2866	92.5552	56.5554	53.5746	46.0764	41.3416	18.0929	19.2709	-0.597057	3.21018e-07	down	no	-0.818431	1.50929e-13	down	no	-2.18765	9.62355e-92	down	yes
Zn2Cys6	CCM_06466	8.91668	9.7782	28.5511	27.8522	47.2104	65.3091	20.1629	18.9474	1.68693	1.34868e-23	up	yes	2.79624	1.15817e-60	up	yes	1.12766	1.33935e-10	up	yes
Zn2Cys6	CCM_08004	21.164	20.4284	15.3886	13.7565	8.00188	9.42063	3.05393	3.46275	-0.418846	0.0466409	down	no	-1.04851	4.31717e-09	down	yes	-2.61091	7.01391e-44	down	yes
Zn2Cys6	CCM_07950	66.6358	56.8767	66.5868	57.2039	43.5885	38.0233	20.279	23.4622	0.0972003	0.776827	up	no	-0.391561	0.0119052	down	no	-1.43434	2.19168e-24	down	yes
Zn2Cys6	CCM_07877	25.7541	24.6542	20.9467	21.5055	18.3985	19.4078	5.07601	3.74358	-0.153017	0.669812	down	no	-0.208309	0.335881	down	no	-2.45106	8.38299e-33	down	yes
Zn2Cys6	CCM_07784	45.8209	41.9863	27.8707	27.0749	41.0507	36.9936	12.4316	14.4894	-0.581871	7.85778e-06	down	no	0.0361931	0.852916	up	no	-1.64245	1.90835e-40	down	yes
Zn2Cys6	CCM_07694	14.5448	16.3472	18.6274	14.917	15.6524	12.4729	5.01766	7.54944	0.212117	0.589901	up	no	0.0701703	0.831787	up	no	-1.235	1.45023e-07	down	yes
Zn2Cys6	CCM_07587	2.36532	3.70584	6.75522	3.91296	14.8392	11.337	6.94088	8.77898	0.903907	0.0217268	up	no	2.31064	3.98449e-24	up	yes	1.43282	9.8306e-09	up	yes
Zn2Cys6	CCM_00913	19.7769	21.479	26.0045	21.2642	66.385	57.7	47.6325	58.1209	0.289818	0.152278	up	no	1.79448	2.8334e-58	up	yes	1.42096	8.82352e-33	up	yes
Zn2Cys6	CCM_00672	40.8481	41.6843	55.8067	44.4541	46.4311	41.1199	87.7145	87.87	0.3742	0.0400865	up	no	0.291257	0.046153	up	no	1.15238	2.60562e-29	up	yes
Zn2Cys6	CCM_00346	20.6	19.2233	19.9216	17.8994	20.0398	19.9904	5.62856	5.7022	0.0199554	0.974885	up	no	0.214215	0.332899	up	no	-1.74988	1.47802e-18	down	yes
Zn2Cys6	CCM_03507	0.953219	1.19116	2.13984	1.05819	1.54486	0.727088	3.22436	3.70595	0.667211	0.610077	up	no	0.287052	0.800403	up	no	1.75299	0.000286475	up	yes
Zn2Cys6	CCM_03142	47.5275	48.646	90.2151	88.94	115.118	106.267	62.4404	68.5389	0.991979	1.9836e-22	up	no	1.40904	9.36498e-50	up	yes	0.508813	5.24778e-07	up	no
Zn2Cys6	CCM_03124	52.0393	50.3022	74.5175	62.2504	161.916	172.986	48.2504	55.1907	0.512062	0.000326943	up	no	1.91709	3.08654e-85	up	yes	0.0786322	0.590057	up	no
Zn2Cys6	CCM_03103	38.1044	40.6199	42.7582	47.9937	36.6162	41.8568	13.5005	13.3826	0.300042	0.157561	up	no	0.202015	0.284793	up	no	-1.48693	1.1496e-21	down	yes
Zn2Cys6	CCM_03011	31.2812	33.162	226.164	221.253	488.729	436.599	42.2464	42.9629	2.88982	2.76308e-197	up	yes	4.04978	0	up	yes	0.466134	2.65106e-05	up	no
Zn2Cys6	CCM_02695	47.7201	49.1918	61.9385	60.7291	89.4514	80.5765	34.362	36.6408	0.434448	0.000604116	up	no	1.01713	4.14875e-22	up	yes	-0.385602	0.000720232	down	no
Zn2Cys6	CCM_02677	0.520461	0.61786	0.519547	0.477294	0.300496	0.301714	7.45452	6.72801	-0.0981115	0.977727	down	no	-0.712852	0.663885	down	no	3.69907	1.32569e-16	up	yes
Zn2Cys6	CCM_02568	77.6745	75.5991	70.0226	59.277	43.9501	47.8982	30.3536	31.3921	-0.15164	0.492008	down	no	-0.532099	3.18661e-06	down	no	-1.24842	1.27661e-33	down	yes
Zn2Cys6	CCM_02062	16.6896	17.9194	14.0443	12.8318	18.6556	17.9168	46.7749	44.9863	-0.27081	0.334374	down	no	0.285699	0.133495	up	no	1.46968	2.76505e-32	up	yes
Zn2Cys6	CCM_05010	223.939	221.225	236.948	232.177	216.423	203.092	3.96175	2.84592	0.170108	0.324209	up	no	0.120671	0.382862	up	no	-5.96712	2.21675e-211	down	yes
Zn2Cys6	CCM_02531	1.02833	0.746978	6.04464	3.81504	18.3515	18.4033	28.7322	26.9318	2.56971	5.66313e-13	up	yes	4.5854	1.74043e-90	up	yes	5.04181	4.28721e-125	up	yes
Zn2Cys6	CCM_09039	10.2326	8.04902	8.2747	9.94139	12.0889	11.3059	20.7433	19.458	0.0910338	0.910436	up	no	0.563332	0.0411112	up	no	1.20197	4.11733e-09	up	yes
Zn2Cys6	CCM_08920	60.1199	50.9122	46.525	42.1499	35.9917	34.41	22.4453	21.8963	-0.230276	0.257219	down	no	-0.450885	0.000862152	down	no	-1.26084	2.2351e-24	down	yes
Zn2Cys6	CCM_08718	5.34284	5.203	6.51531	5.56959	9.25833	10.0218	6.64919	6.95681	0.290617	0.431052	up	no	1.07729	7.36082e-09	up	yes	0.431009	0.0352147	up	no
Zn2Cys6	CCM_08428	24.9079	27.1415	22.9702	22.3294	9.95192	10.1423	11.2633	12.2164	-0.106124	0.757513	down	no	-1.16678	9.40711e-14	down	yes	-1.08544	1.43528e-13	down	yes
Zn2Cys6	CCM_04085	48.0091	40.7713	60.8872	77.3929	50.0731	49.1934	7.97342	8.18045	0.735095	4.88423e-06	up	no	0.367729	0.00951707	up	no	-2.39496	1.01706e-58	down	yes
Zn2Cys6	CCM_01922	7.00993	8.80188	4.62653	5.55191	3.6027	3.38642	17.4798	16.8437	-0.541199	0.379074	down	no	-0.972264	0.0282074	down	no	1.17971	6.66295e-06	up	yes
Zn2Cys6	CCM_01818	34.6677	30.3024	35.0665	37.6383	98.483	95.7606	33.3931	32.051	0.257464	0.271772	up	no	1.787	5.42367e-52	up	yes	0.0742572	0.675967	up	no
Zn2Cys6	CCM_01809	7.73402	10.0486	18.6818	21.1995	61.0976	49.4224	11.0951	11.6046	1.25923	2.11552e-11	up	yes	2.83989	3.57652e-78	up	yes	0.414338	0.042261	up	no
Zn2Cys6	CCM_01481	569.802	605.12	384.17	328.837	230.734	265.75	42.5264	51.3375	-0.626722	1.01706e-08	down	no	-1.03578	1.15843e-25	down	yes	-3.58267	1.79202e-278	down	yes
Zn2Cys6	CCM_01636	60.4101	59.418	172.61	147.758	171.542	155.018	39.7231	44.9525	1.51258	4.65427e-40	up	yes	1.65259	5.3715e-59	up	yes	-0.437752	0.000432336	down	no
