# Supplementary material for: Dynamic Genome-Wide Transcription Profiling and Direct Target Genes of CmWC-1 Reveal Hierarchical Light Signal Transduction in Cordyceps militaris
Source: J Fungi (Basel). 2022 Jun 11;8(6):624. doi: 10.3390/jof8060624 (PMC9225392; doi:10.3390/jof8060624)
Supplement: Supplementary file 1 [file jof-08-00624-s001.zip › Table S6.xlsx]

## Sheet: WT_cluster genes_FPKM
			Fpkm								WTL15_WTD				WTL1h_WTD				WTL4d_WTD				Note: Core genes are indicated in blue and bold font.
Region	Type	gene_name	WTD1	WTD2	WTL151	WTL152	WTL1h1	WTL1h2	WTL4d1	WTL4d2	Log2FoldChange	padj	Up/Down	Significant	Log2FoldChange	padj	Up/Down	Significant	Log2FoldChange	padj	Up/Down	Significant	Note: Differentially expressed genes are indicated in red and bold font.
Region 1.1	T1PKS	CCM_00596	50.0998	51.1957	55.5875	62.9113	83.7395	84.3877	126.043	127.473	0.321459	0.0369084	up	no	0.937426	2.75591e-21	up	no	1.38677	9.554e-54	up	yes
Region 1.1	T1PKS	CCM_00597	2.90718	2.82246	2.91596	2.04866	1.97298	1.15311	1.57341	2.43006	-0.113302	0.917517	down	no	-0.668583	0.178699	down	no	-0.454269	0.274265	down	no
Region 1.1	T1PKS	CCM_00598	1.94555	2.58422	2.56812	2.59519	2.38275	0.683545	2.92301	4.24614	0.281717	0.913201	up	no	-0.359907	0.829128	down	no	0.723034	0.413478	up	no
Region 1.1	T1PKS	CCM_00599	16.605	17.111	13.8247	11.4558	13.7797	10.5974	15.1058	15.1917	-0.321595	0.648018	down	no	-0.262109	0.596511	down	no	-0.0910735	0.82134	down	no
Region 1.1	T1PKS	CCM_00600	0	0.163593	0.0812869	0	0	0	0	0	-0.918514	NA	down	no	-2.16008	NA	down	no	-2.37039	0.702023	down	no
Region 1.1	T1PKS	CCM_00601	191.023	199.454	186.9	178.901	155.784	177.84	400.804	366.282	0.000131387	0.999655	up	no	-0.0202714	0.926989	down	no	1.03746	3.46631e-23	up	yes
Region 1.1	T1PKS	CCM_00602	63.0517	66.1824	51.2255	50.5541	36.0988	39.8186	46.8133	43.4206	-0.250145	0.291621	down	no	-0.560923	0.000787698	down	no	-0.454976	0.00238253	down	no
Region 1.1	T1PKS	CCM_00603	2.58717	2.2461	2.62893	2.54803	2.99801	2.6845	1.90699	2.07766	0.194161	0.672291	up	no	0.4404	0.0656208	up	no	-0.21471	0.390467	down	no
Region 1.1	T1PKS	CCM_00604	#N/A	#N/A	#N/A	#N/A	#N/A	#N/A	#N/A	#N/A	#N/A	#N/A	#N/A	#N/A	#N/A	#N/A	#N/A	#N/A	#N/A	#N/A	#N/A	#N/A
Region 1.1	T1PKS	CCM_00605	#N/A	#N/A	#N/A	#N/A	#N/A	#N/A	#N/A	#N/A	#N/A	#N/A	#N/A	#N/A	#N/A	#N/A	#N/A	#N/A	#N/A	#N/A	#N/A	#N/A
Region 1.1	T1PKS	CCM_00606	#N/A	#N/A	#N/A	#N/A	#N/A	#N/A	#N/A	#N/A	#N/A	#N/A	#N/A	#N/A	#N/A	#N/A	#N/A	#N/A	#N/A	#N/A	#N/A	#N/A
Region 1.1	T1PKS	CCM_00607	0.449633	0.273732	0.51005	0.240532	0.252391	0.543031	0.481628	0.726553	0.148038	0.965096	up	no	0.347934	0.833266	up	no	0.806871	0.424729	up	no
Region 1.1	T1PKS	CCM_00608	0	0.0679451	0.202565	0.2047	0.0715977	0.0718879	0.273254	0.240457	2.6482	NA	up	no	1.26723	NA	up	no	2.94743	0.133895	up	no
Region 1.1	T1PKS	CCM_00609	0	0	0	0	0	0	0.123625	0	0	0	0	0	0	0	0	0	1.45169	0.833072	up	no
Region 1.1	T1PKS	CCM_00610	30.8617	36.9007	32.6746	32.4761	27.8102	23.2751	33.2276	34.6809	0.0375421	0.933435	up	no	-0.201841	0.316391	down	no	0.0659675	0.703131	up	no
Region 1.2	NRPS	CCM_00612	0	0	0	0	0	0	0	0	#N/A	#N/A	#N/A	#N/A	#N/A	#N/A	#N/A	#N/A	#N/A	#N/A	#N/A	#N/A
Region 1.2	NRPS	CCM_00613	0	0	0.0488141	0	0.155282	0	0.0493864	0.198669	1.46477	NA	up	no	3.23865	NA	up	no	3.77537	0.284052	up	no
Region 1.2	NRPS	CCM_00614	2.4268	2.65934	1.76185	1.11276	1.40115	1.6413	1.55969	1.34448	-0.730312	NA	down	no	-0.535008	0.756173	down	no	-0.74537	0.562442	down	no
Region 1.2	NRPS	CCM_00615	92.5931	86.8089	87.1641	84.9547	77.914	72.7659	90.9471	87.403	0.0346922	0.919572	up	no	-0.0453783	0.804315	down	no	0.0549494	0.679477	up	no
Region 1.2	NRPS	CCM_00616	79.645	82.9235	77.3422	66.9616	59.9697	65.268	67.9475	60.9799	-0.0780649	0.809493	down	no	-0.16977	0.285306	down	no	-0.271121	0.0336741	down	no
Region 1.2	NRPS	CCM_00617	90.4811	87.7974	62.0742	72.9985	63.3721	72.6047	56.96	49.0586	-0.30509	0.108026	down	no	-0.183927	0.260768	down	no	-0.686296	6.84433e-08	down	no
Region 1.2	NRPS	CCM_00618	112.62	107.241	87.1234	84.5082	53.8383	63.1306	17.6879	19.4933	-0.262787	0.14476	down	no	-0.703582	4.8995e-07	down	no	-2.50072	8.46198e-73	down	yes
Region 1.2	NRPS	CCM_00619	31.3547	23.264	26.8537	19.9482	25.8347	22.4366	53.5275	49.4892	-0.128759	0.83792	down	no	0.0288519	0.943744	up	no	0.980334	2.40925e-07	up	no
Region 1.2	NRPS	CCM_00620	28.2287	26.4377	26.6129	23.7771	22.4004	17.1916	76.181	80.1968	-0.0233266	0.958668	down	no	-0.259605	0.171014	down	no	1.57984	5.31818e-53	up	yes
Region 1.2	NRPS	CCM_00621	20.0678	20.0582	17.3902	15.606	16.5861	13.6781	33.2051	36.2509	-0.188143	0.38137	down	no	-0.200975	0.231062	down	no	0.854789	4.15854e-16	up	no
Region 1.2	NRPS	CCM_00622	41.977	43.7517	36.1969	36.3929	27.4805	26.3214	58.4764	57.8751	-0.145486	0.557509	down	no	-0.465842	0.000568306	down	no	0.503858	4.76698e-06	up	no
Region 1.2	NRPS	CCM_00623	41.0588	43.3231	32.323	29.8785	24.9906	22.5341	84.73	85.407	-0.345792	0.0112424	down	no	-0.622097	3.78725e-08	down	no	1.07493	1.31245e-33	up	yes
Region 1.2	NRPS	CCM_00624	26.6786	26.6608	23.8944	26.6675	26.4919	25.8885	25.3833	27.4584	0.0178773	0.973404	up	no	0.180233	0.336887	up	no	0.0497117	0.786662	up	no
Region 1.2	NRPS	CCM_00625	9.15372	14.5447	9.80221	8.56241	12.5079	7.60593	16.8087	17.5805	-0.275606	0.799951	down	no	-0.0330055	0.969266	down	no	0.597565	0.139087	up	no
Region 1.2	NRPS	CCM_00626	4.72134	4.50743	3.89509	3.78854	2.94277	3.16205	1.97038	2.27883	-0.169648	0.860226	down	no	-0.389373	0.456237	down	no	-1.05562	0.0103889	down	yes
Region 1.2	NRPS	CCM_00627	21.0568	22.1556	19.6163	20.0281	19.9756	20.0565	28.3323	28.6655	-0.0298318	0.954414	down	no	0.0960041	0.685511	up	no	0.462548	0.00122023	up	no
Region 1.2	NRPS	CCM_00628	201.393	105.308	59.5339	57.8452	42.213	45.3382	18.2466	17.8594	-1.29267	0.0364963	down	yes	-1.60322	0.0021243	down	yes	-3.02454	1.41545e-10	down	yes
Region 1.3	NRPS	CCM_00703	190.063	179.546	159.426	168.353	162.03	166.015	57.8579	55.8171	-0.0784552	0.770697	down	no	0.034443	0.842005	up	no	-1.63772	1.70204e-54	down	yes
Region 1.3	NRPS	CCM_00704	286.776	282.35	298.751	298.986	282.486	281.308	210.308	202.702	0.165328	0.317579	up	no	0.192866	0.091684	up	no	-0.399222	4.15629e-05	down	no
Region 1.3	NRPS	CCM_00705	119.458	109.62	134.897	129.158	169.934	174.149	80.8017	75.6688	0.299454	0.056397	up	no	0.793598	5.42162e-13	up	no	-0.48645	5.16009e-05	down	no
Region 1.3	NRPS	CCM_00706	430.056	426.374	570.202	504.528	481.025	449.58	268.125	278.676	0.421461	0.000121906	up	no	0.326057	0.000471339	up	no	-0.584077	1.65632e-12	down	no
Region 1.3	NRPS	CCM_00707	185.868	170.561	167.028	184.183	168.96	208.659	184.815	149.001	0.0738424	0.829923	up	no	0.290457	0.0785118	up	no	-0.0309111	0.863797	down	no
Region 1.3	NRPS	CCM_00708	17.572	21.5231	14.2049	15.6196	22.7955	21.2076	27.7518	23.7564	-0.296174	0.424167	down	no	0.376078	0.102913	up	no	0.460436	0.019704	up	no
Region 1.3	NRPS	CCM_00709	54.2316	50.8711	126.17	133.203	332.183	315.453	76.4542	77.4244	1.39826	6.71944e-33	up	yes	2.83001	2.71614e-186	up	yes	0.613512	1.45629e-07	up	no
Region 1.3	NRPS	CCM_00710	0	0.359596	0.357356	0	0	0.380464	0	0	0.0419211	NA	up	no	0.244745	NA	up	no	-1.41277	0.836582	down	no
Region 1.3	NRPS	CCM_00711	12.8779	11.9821	12.1453	15.6892	20.4974	18.9348	11.2222	9.22931	0.258892	0.359868	up	no	0.872088	1.70316e-10	up	no	-0.217897	0.219067	down	no
Region 1.3	NRPS	CCM_00712	12.219	12.2171	11.8981	10.2241	8.15341	6.8077	9.99041	8.07074	-0.0494784	0.957771	down	no	-0.501687	0.195062	down	no	-0.372526	0.259843	down	no
Region 1.3	NRPS	CCM_00713	9.26306	11.1741	8.71752	7.28874	7.37299	6.29798	11.1297	8.55313	-0.259331	0.65398	down	no	-0.374654	0.293503	down	no	0.00855685	0.983895	up	no
Region 1.3	NRPS	CCM_00714	9.04652	10.2902	4.03282	3.42037	2.5963	2.37681	4.95442	3.95677	-1.28169	0.00221997	down	yes	-1.75316	1.58473e-05	down	yes	-1.05452	0.00257845	down	yes
Region 1.3	NRPS	CCM_00715	8.82329	10.6914	3.07965	6.22423	2.44916	2.62303	3.11576	3.60351	-0.972606	0.223839	down	no	-1.73792	0.00459613	down	yes	-1.47578	0.00526325	down	yes
Region 1.3	NRPS	CCM_00716	13.4943	13.1583	12.2979	10.7496	11.0045	9.72319	8.76724	9.82026	-0.115478	0.847617	down	no	-0.156414	0.656094	down	no	-0.456645	0.0639652	down	no
Region 1.3	NRPS	CCM_00717	34.8005	34.0268	29.2138	31.0114	28.3722	26.0142	27.2967	26.0885	-0.0977452	0.793634	down	no	-0.133416	0.533395	down	no	-0.303092	0.0487786	down	no
Region 1.3	NRPS	CCM_00718	108.392	118.723	92.2554	91.5128	94.0813	91.7163	59.9583	66.3777	-0.211101	0.279379	down	no	-0.083443	0.640344	down	no	-0.783077	1.46805e-10	down	no
Region 1.3	NRPS	CCM_00719	1147.82	1076.09	1227.54	1220.85	1413.25	1421.4	1763.11	1643.75	0.23314	0.0589688	up	no	0.556429	1.40196e-10	up	no	0.678598	1.55566e-15	up	no
Region 1.3	NRPS	CCM_00720	253.564	234.289	231.197	239.244	233.495	234.442	176.092	153.171	0.0423265	0.902924	up	no	0.146414	0.302359	up	no	-0.50371	2.44662e-05	down	no
Region 1.3	NRPS	CCM_00721	17.2207	14.7399	12.4089	15.2267	12.9106	14.7013	29.1205	25.9161	-0.113929	0.839335	down	no	-0.00367147	0.992651	down	no	0.848417	1.34766e-06	up	no
Region 1.3	NRPS	CCM_00722	10.6144	11.0698	12.0847	9.93939	8.34643	7.19751	11.3217	12.7784	0.11607	0.75357	up	no	-0.274287	0.142388	down	no	0.215441	0.159326	up	no
Region 1.3	NRPS	CCM_00723	2.64183	1.20624	2.15771	0.969088	3.0506	3.06297	1.45534	2.19542	-0.203743	NA	down	no	0.880044	0.549843	up	no	-0.00858089	0.997493	down	no
Region 1.3	NRPS	CCM_00724	279.738	275.291	250.981	265.938	244.286	246.81	298.187	252.663	-0.00778093	0.984379	down	no	0.0299385	0.868186	up	no	0.052585	0.716596	up	no
Region 1.3	NRPS	CCM_00725	378.096	370.47	362.272	324.9	162.732	158.565	492.98	471.168	-0.0294942	0.920702	down	no	-1.01388	2.01517e-30	down	yes	0.428448	4.79e-07	up	no
Region 1.3	NRPS	CCM_00726	2.6757	0.977364	0.485637	0.981513	0.343302	0.861734	1.31022	2.63534	-1.21674	NA	down	no	-1.38934	0.432529	down	no	0.178999	0.888013	up	no
Region 1.3	NRPS	CCM_00727	4.17409	4.46891	2.22054	3.16792	2.35458	2.50319	3.03948	2.52516	-0.58633	0.676683	down	no	-0.624964	0.496188	down	no	-0.572019	0.428749	down	no
Region 1.3	NRPS	CCM_00728	48.7364	50.0112	48.2966	40.6183	48.5343	43.6899	93.8225	93.928	-0.0575638	0.881966	down	no	0.107532	0.543076	up	no	0.990238	1.32933e-22	up	no
Region 1.3	NRPS	CCM_00729	44.2343	39.2978	48.2715	44.8	39.3665	34.2619	10.6832	10.744	0.250686	0.388617	up	no	0.0244558	0.939641	up	no	-1.89929	6.73314e-21	down	yes
Region 1.3	NRPS	CCM_00730	90.3985	92.135	96.8524	93.7798	92.2896	90.9154	108.621	100.402	0.157032	0.396141	up	no	0.211689	0.0804058	up	no	0.258875	0.0154972	up	no
Region 1.3	NRPS	CCM_00731	125.609	124.763	127.581	116.521	114.083	117.44	107.963	103.224	0.057576	0.866492	up	no	0.0936274	0.594806	up	no	-0.182169	0.15994	down	no
Region 1.3	NRPS	CCM_00732	138.536	137.019	151.519	153.434	145.386	159.977	113.762	110.44	0.240881	0.121355	up	no	0.354916	0.00306817	up	no	-0.234184	0.0361108	down	no
Region 1.3	NRPS	CCM_00733	492.543	483.558	490.566	474.417	409.645	384.811	509.222	481.725	0.0778317	0.717375	up	no	-0.0908276	0.463222	down	no	0.0851086	0.399867	up	no
Region 1.4	NRPS,T1PKS	CCM_01281	220.291	288.738	164.388	154.735	85.0959	70.5243	564.589	595.719	-0.578884	3.07994e-05	down	no	-1.50339	2.29111e-31	down	yes	1.25237	1.02946e-28	up	yes
Region 1.4	NRPS,T1PKS	CCM_01282	298.119	290.3	328.981	291.881	132.512	100.001	58.4037	61.7189	0.171279	0.253927	up	no	-1.13403	2.57386e-22	down	yes	-2.22916	5.66314e-175	down	yes
Region 1.4	NRPS,T1PKS	CCM_01283	709.553	663.796	734.64	733.05	335.917	287.822	153.335	138.386	0.190273	0.166487	up	no	-0.932824	5.61065e-21	down	no	-2.17175	4.37304e-129	down	yes
Region 1.4	NRPS,T1PKS	CCM_01284	804.495	769.125	862.921	736.241	357.562	300.446	148.61	132.933	0.116837	0.572934	up	no	-1.05209	2.78665e-26	down	yes	-2.41933	2.23415e-167	down	yes
Region 1.4	NRPS,T1PKS	CCM_01285	44.6561	45.1386	57.6033	40.7875	37.4877	24.2559	9.63127	10.0423	0.224633	0.3117	up	no	-0.335239	0.425498	down	no	-2.12711	3.48884e-141	down	yes
Region 1.4	NRPS,T1PKS	CCM_01286	43.2266	30.623	36.2104	87.0036	19.2662	22.762	13.3159	11.7585	0.836816	0.524416	up	no	-0.605912	0.00914703	down	no	-1.49447	1.43483e-12	down	yes
Region 1.4	NRPS,T1PKS	CCM_01287	75.0391	61.2466	57.9229	54.1976	47.1206	54.751	52.5248	49.7677	-0.1871	0.504954	down	no	-0.212807	0.285246	down	no	-0.350249	0.0208669	down	no
Region 1.4	NRPS,T1PKS	CCM_01288	226.196	234.875	196.073	174.807	181.131	188.395	239.798	210.696	-0.220019	0.304059	down	no	-0.112839	0.531875	down	no	0.0299002	0.854001	up	no
Region 1.4	NRPS,T1PKS	CCM_01289	70.6538	67.4938	62.5761	62.4566	60.7672	59.4267	75.6597	78.0774	-0.0493394	0.871438	down	no	0.00557839	0.978179	up	no	0.217574	0.0389146	up	no
Region 1.4	NRPS,T1PKS	CCM_01290	4.94047	4.66562	5.4895	4.61912	6.19192	5.0295	5.04494	6.3198	0.167748	0.770697	up	no	0.430502	0.123763	up	no	0.305911	0.232893	up	no
Region 1.4	NRPS,T1PKS	CCM_01291	217.662	205.146	173.304	166.341	155.925	151.537	212.097	188.988	-0.22159	0.181217	down	no	-0.253179	0.041287	down	no	-0.0126335	0.931411	down	no
Region 1.4	NRPS,T1PKS	CCM_01292	44.6075	41.7912	44.5429	38.8785	29.8586	30.2711	39.155	37.2881	0.0435187	0.920242	up	no	-0.316282	0.0554087	down	no	-0.113057	0.478915	down	no
Region 1.5	T1PKS	CCM_01513	104.572	96.898	89.9145	106.677	90.5856	90.6344	90.6662	85.2993	0.0600801	0.889169	up	no	0.053834	0.806084	up	no	-0.13168	0.395786	down	no
Region 1.5	T1PKS	CCM_01514	34.8457	31.8768	31.6223	28.7375	29.1472	29.0275	24.2492	21.7153	-0.0501418	0.919669	down	no	0.00897517	0.977284	up	no	-0.47392	0.006011	down	no
Region 1.5	T1PKS	CCM_01515	149.825	158.78	141.234	136.765	139.917	142.621	406.461	403.796	-0.0563583	0.879142	down	no	0.0790572	0.681153	up	no	1.45573	6.97893e-48	up	yes
Region 1.5	T1PKS	CCM_01516	0.800786	0.639857	0.68129	0.734369	0.240805	0.483563	0.919037	0.554559	0.0708828	0.980045	up	no	-0.783354	0.584082	down	no	0.0979745	0.927734	up	no
Region 1.5	T1PKS	CCM_01517	#N/A	#N/A	#N/A	#N/A	#N/A	#N/A	#N/A	#N/A	#N/A	#N/A	#N/A	#N/A	#N/A	#N/A	#N/A	#N/A	#N/A	#N/A	#N/A	#N/A
Region 1.5	T1PKS	CCM_01518	0.0866714	0.166209	0.0865193	0.0635864	0.125103	0.159106	0.214856	0.184066	-0.66142	0.7694	down	no	0.371772	0.775176	up	no	0.716413	0.393798	up	no
Region 1.5	T1PKS	CCM_01519	0	0	0	0	0	0	0.0878988	0	0	0	0	0	0	0	0	0	1.45169	0.833072	up	no
Region 1.5	T1PKS	CCM_01520	1.07887	0.509588	0.708979	0.784685	0.393787	0.287552	1.43458	1.40839	0.00966922	0.997301	up	no	-1.01281	0.372158	down	no	0.908636	0.164338	up	no
Region 1.5	T1PKS	CCM_01521	0.446162	0.271619	0.539853	0.386427	0.310072	0.359226	1.43373	1.19013	0.464375	0.81127	up	no	0.108604	0.942576	up	no	1.93962	0.000758724	up	yes
Region 1.5	T1PKS	CCM_01522	93.719	78.1041	85.1095	114.352	72.2612	82.8279	75.7988	57.7518	0.311186	0.201805	up	no	0.059164	0.795009	up	no	-0.299883	0.0700428	down	no
Region 1.5	T1PKS	CCM_01523	15.8493	16.8258	16.4832	16.0163	15.7976	14.5961	24.213	25.4796	0.086456	0.860226	up	no	0.101621	0.726377	up	no	0.667781	3.38317e-05	up	no
Region 1.5	T1PKS	CCM_01524	13.2812	13.5901	18.2135	15.9586	16.0038	18.1309	13.6638	16.6705	0.440691	0.0384755	up	no	0.551857	0.00168367	up	no	0.237891	0.205461	up	no
Region 1.5	T1PKS	CCM_01525	46.1829	52.6423	52.8775	45.198	54.2779	50.9321	58.7752	62.6984	0.0827673	0.802264	up	no	0.29642	0.0299804	up	no	0.360727	0.00234575	up	no
Region 1.6	NRPS	CCM_01699	62.1273	49.071	58.1864	55.9386	27.0708	26.1412	4.98803	5.86075	0.13209	0.693153	up	no	-0.856722	1.30546e-07	down	no	-3.29435	2.17809e-71	down	yes
Region 1.6	NRPS	CCM_01700	23.5975	24.1055	20.7547	21.707	9.79666	14.8248	11.8844	10.4077	-0.0732276	0.857496	down	no	-0.746728	0.000469679	down	no	-1.03412	1.36943e-10	down	yes
Region 1.6	NRPS	CCM_01701	19.5471	13.545	22.918	22.6792	12.9997	12.7327	2.5313	3.46215	0.557521	0.0119138	up	no	-0.155986	0.578659	down	no	-2.40195	3.63617e-26	down	yes
Region 1.6	NRPS	CCM_01702	58.9011	48.9877	59.7658	61.5299	50.5798	45.557	37.7561	33.2602	0.264353	0.4287	up	no	0.0404873	0.906202	up	no	-0.539241	0.0117576	down	no
Region 1.6	NRPS	CCM_01703	40.4723	38.6404	52.1775	58.094	38.158	36.0985	33.74	31.8537	0.574244	9.0448e-05	up	no	0.115047	0.539732	up	no	-0.206844	0.147598	down	no
Region 1.6	NRPS	CCM_01704	103.741	107.58	114.888	106.985	90.4845	83.2804	75.7002	74.4367	0.164512	0.354928	up	no	-0.076094	0.626894	down	no	-0.429855	1.75253e-05	down	no
Region 1.6	NRPS	CCM_01705	3.94601	4.14197	5.43444	3.062	5.69989	4.596	2.21758	2.43039	0.162736	0.895249	up	no	0.553991	0.000189866	up	no	-0.736083	9.59879e-08	down	no
Region 1.6	NRPS	CCM_01706	11.9714	8.53767	8.19606	6.82512	6.60093	7.57451	3.55031	3.20367	-0.354845	0.325213	down	no	-0.325373	0.243475	down	no	-1.53842	3.51069e-11	down	yes
Region 1.7	T1PKS	CCM_01917	109.412	100.764	119.348	129.337	112.107	100.34	64.1176	68.5087	0.337654	0.0130168	up	no	0.221632	0.0776187	up	no	-0.600997	5.01945e-09	down	no
Region 1.7	T1PKS	CCM_01918	12.4709	13.5498	11.1209	10.9652	11.2716	10.115	12.816	14.0879	-0.142175	0.616777	down	no	-0.0769504	0.723782	down	no	0.111152	0.469142	up	no
Region 1.7	T1PKS	CCM_01919	0.0592911	0	0	0.108747	0.114109	0.171857	0.108875	0.218988	1.00342	NA	up	no	2.51894	NA	up	no	2.5736	0.402534	up	no
Region 1.7	T1PKS	CCM_01920	11.0435	11.433	12.8517	12.0231	14.3207	13.4202	17.5353	18.3221	0.240464	0.232995	up	no	0.50979	0.000111092	up	no	0.737003	1.24476e-10	up	no
Region 1.7	T1PKS	CCM_01921	1.7588	1.7693	1.93752	1.57843	1.74675	1.80836	1.63209	1.90191	0.0888052	0.905923	up	no	0.217523	0.521022	up	no	0.0655295	0.833072	up	no
Region 1.7	T1PKS	CCM_01922	7.00993	8.80188	4.62653	5.55191	3.6027	3.38642	17.4798	16.8437	-0.541199	0.379074	down	no	-0.972264	0.0282074	down	no	1.17971	6.66295e-06	up	yes
Region 1.7	T1PKS	CCM_01923	6.39499	7.0621	5.08362	4.63712	3.48235	4.83758	10.8326	9.29216	-0.37538	0.501406	down	no	-0.486948	0.232685	down	no	0.643477	0.0135353	up	no
Region 1.7	T1PKS	CCM_01924	15.8903	15.1943	15.9879	12.6189	13.8504	13.6007	31.7692	32.4283	-0.0261611	0.964671	down	no	0.0272425	0.921639	up	no	1.10988	4.6376e-18	up	yes
Region 1.7	T1PKS	CCM_01925	42.6701	45.8516	50.4955	48.3731	37.0025	37.4633	75.2696	79.6246	0.253734	0.157784	up	no	-0.0431091	0.833276	down	no	0.870237	4.1483e-16	up	no
Region 1.7	T1PKS	CCM_01926	10.0178	11.0247	11.0143	10.247	12.1735	12.2849	122.342	111.06	0.108771	0.883031	up	no	0.422986	0.159823	up	no	3.53353	4.83122e-139	up	yes
Region 1.7	T1PKS	CCM_01927	82.1289	93.5015	82.175	87.0118	93.6128	90.6915	298.175	279.038	0.0409409	0.908974	up	no	0.275856	0.0243773	up	no	1.77984	1.71784e-78	up	yes
Region 1.7	T1PKS	CCM_01928	0.8461	0.708259	0.703846	0.678935	0.373167	0.510927	1.29473	0.618493	-0.0733327	0.976395	down	no	-0.606235	0.588612	down	no	0.364952	0.65023	up	no
Region 2.1	fungal-RiPP	CCM_02052	1.75137	1.39941	1.19202	1.33843	1.61508	1.41011	2.07699	1.81928	-0.220235	0.91816	down	no	0.148794	0.89836	up	no	0.371469	0.628234	up	no
Region 2.1	fungal-RiPP	CCM_02053	0	0	0	0	0	0.100321	0	0.0958753	0	0	0	0	1.66863	NA	up	no	1.4538	0.833072	up	no
Region 2.1	fungal-RiPP	CCM_02054	0	0	0	0	0	0	0.776835	0.954866	0	0	0	0	0	0	0	0	5.77446	0.00575056	up	yes
Region 2.1	fungal-RiPP	CCM_02055	0.567904	0.475385	1.03074	1.12841	0.40986	0.411522	59.9625	47.3252	1.14584	0.369885	up	no	-0.137581	0.937806	down	no	6.75307	1.92677e-87	up	yes
Region 2.1	fungal-RiPP	CCM_02056	0.130986	0.199358	0.118869	0.400408	0.210075	0.0421853	21.6875	20.1579	0.748216	NA	up	no	-0.187327	0.952225	down	no	7.03589	4.5554e-37	up	yes
Region 2.1	fungal-RiPP	CCM_02057	0.830666	1.65933	0.942282	1.42832	0.949203	1.6553	82.749	73.2008	0.022044	0.993176	up	no	0.269275	0.806327	up	no	6.01473	3.75631e-134	up	yes
Region 2.1	fungal-RiPP	CCM_02058	0.0582974	0	0	0	0.0560982	0.0563256	73.6503	55.552	-1.46581	NA	down	no	1.18397	NA	up	no	11.2436	3.76873e-14	up	yes
Region 2.1	fungal-RiPP	CCM_02059	0	0	0.147968	0	0.0784498	0.0787678	140.646	110.733	2.45352	NA	up	no	2.66203	NA	up	no	13.162	1.16449e-18	up	yes
Region 2.1	fungal-RiPP	CCM_02060	0.602033	0.549767	0.455285	0.368067	0.0965536	0.19389	176.142	133.6	-0.38991	NA	down	no	-1.77999	0.459367	down	no	8.1376	5.09762e-74	up	yes
Region 2.1	fungal-RiPP	CCM_02061	0.0722162	0.0329734	0.131072	0	1.11187	0.627962	40.9429	33.6741	0.408871	NA	up	no	4.27026	0.000791174	up	yes	9.55829	2.25859e-28	up	yes
Region 2.1	fungal-RiPP	CCM_02062	16.6896	17.9194	14.0443	12.8318	18.6556	17.9168	46.7749	44.9863	-0.27081	0.334374	down	no	0.285699	0.133495	up	no	1.46968	2.76505e-32	up	yes
Region 2.1	fungal-RiPP	CCM_02063	0.330229	0.241248	0.0599363	0.242272	0.571988	0.255248	159.541	130.75	-0.819959	NA	down	no	0.740676	0.728655	up	no	9.06216	1.59634e-72	up	yes
Region 2.1	fungal-RiPP	CCM_02064	4.65512	4.60524	1.26735	2.56142	1.71715	2.3238	64.1818	43.485	-1.1777	0.106308	down	no	-0.98936	0.0937927	down	no	3.60333	7.59884e-54	up	yes
Region 2.1	fungal-RiPP	CCM_02065	13.637	13.1028	8.82425	9.24351	7.07474	5.614	138.743	117.962	-0.47071	0.093116	down	no	-0.869329	0.000254455	down	no	3.32696	1.38394e-161	up	yes
Region 2.1	fungal-RiPP	CCM_02066	75.8019	82.7326	72.0581	64.7002	51.5648	52.1931	128.277	128.887	-0.119148	0.648018	down	no	-0.405184	0.00123066	down	no	0.761049	2.41226e-14	up	no
Region 2.1	fungal-RiPP	CCM_02067	18.6235	20.1715	18.8016	20.3968	21.8423	22.7403	26.8896	22.7524	0.109576	0.791494	up	no	0.406857	0.0209301	up	no	0.4189	0.0105741	up	no
Region 2.1	fungal-RiPP	CCM_02068	36.9741	41.3851	26.1327	26.6133	22.0605	20.1916	51.1455	58.768	-0.476373	0.000184185	down	no	-0.684877	2.22817e-09	down	no	0.551343	3.66789e-07	up	no
Region 2.1	fungal-RiPP	CCM_02069	6.47704	7.01006	4.57169	3.9599	1.61589	1.39066	2.64302	3.32258	-0.566913	0.698453	down	no	-1.95936	0.0363255	down	yes	-1.11416	0.139923	down	no
Region 2.2	T1PKS	CCM_02370	43.9072	42.7974	35.1946	31.4954	31.8788	33.6416	29.0097	33.9559	-0.284473	0.195783	down	no	-0.19751	0.280871	down	no	-0.398351	0.00818427	down	no
Region 2.2	T1PKS	CCM_02371	194.902	197.101	167.857	155.317	143.598	133.099	129.909	132.003	-0.184364	0.276884	down	no	-0.296324	0.0100292	down	no	-0.518502	1.0884e-07	down	no
Region 2.2	T1PKS	CCM_02372	34.0317	34.1545	28.4603	28.425	29.0923	26.8912	29.4653	33.3022	-0.166872	0.374458	down	no	-0.078244	0.631366	down	no	-0.0562929	0.681145	down	no
Region 2.2	T1PKS	CCM_02373	13.0938	14.7646	11.5215	12.1073	9.01479	9.57555	20.0586	19.8053	-0.143211	0.751332	down	no	-0.377367	0.105361	down	no	0.579696	0.000447712	up	no
Region 2.2	T1PKS	CCM_02374	11.1238	7.57553	9.522	10.3741	6.11329	6.94593	0.240841	0.325472	0.184439	0.601892	up	no	-0.311094	0.148455	down	no	-4.98258	2.20325e-91	down	yes
Region 2.2	T1PKS	CCM_02375	37.0574	36.3164	36.1647	33.8332	24.1156	25.8011	18.0303	18.664	0.0264295	0.962963	up	no	-0.349066	0.105513	down	no	-0.936363	3.03844e-07	down	no
Region 2.2	T1PKS	CCM_02376	16.1746	15.1369	14.7148	15.4588	11.9726	13.5723	9.32302	9.45017	0.0416008	0.941148	up	no	-0.086671	0.775943	down	no	-0.67447	0.000454409	down	no
Region 2.2	T1PKS	CCM_02377	7.60463	6.21141	5.82765	6.23777	5.61027	4.69418	7.68029	7.17784	-0.0998077	0.901808	down	no	-0.216192	0.60658	down	no	0.169399	0.583794	up	no
Region 2.2	T1PKS	CCM_02378	37.7274	31.52	25.7873	33.2733	30.2792	30.8673	31.9857	31.2782	-0.133431	0.839335	down	no	0.0277924	0.948314	up	no	-0.0661707	0.829169	down	no
Region 2.2	T1PKS	CCM_02379	52.1285	52.0848	47.3064	47.5866	42.9633	42.2167	59.4107	58.1648	-0.0405733	0.91816	down	no	-0.0845379	0.659037	down	no	0.237395	0.0586156	up	no
Region 2.3	NRPS	CCM_02428	27.9753	29.3989	22.9696	26.5713	21.5787	24.6694	12.9445	8.2004	-0.116862	0.839335	down	no	-0.104451	0.771062	down	no	-1.37631	3.56359e-07	down	yes
Region 2.3	NRPS	CCM_02429	77.9972	59.0622	67.0329	71.0056	53.1209	63.453	43.8174	39.7258	0.105319	0.792104	up	no	-0.0263974	0.927085	down	no	-0.65053	6.86587e-05	down	no
Region 2.3	NRPS	CCM_02430	176.02	173.333	165.244	145.485	124.569	126.673	201.622	206.802	-0.0751069	0.779413	down	no	-0.269116	0.0132494	down	no	0.288665	0.00196007	up	no
Region 2.3	NRPS	CCM_02431	127.923	130.996	130.384	134.802	158.662	163.219	110.736	109.444	0.129216	0.543214	up	no	0.520535	4.97304e-07	up	no	-0.170516	0.124034	down	no
Region 2.3	NRPS	CCM_02432	8.03669	8.02168	13.2862	20.8535	28.0565	29.9158	19.1619	14.899	1.1847	9.42582e-05	up	yes	2.05873	5.80494e-25	up	yes	1.14844	1.85211e-06	up	yes
Region 2.3	NRPS	CCM_02433	12.4587	12.0106	10.6242	9.59626	10.431	9.71921	26.8851	28.9064	-0.180857	0.638022	down	no	-0.0737372	0.800403	down	no	1.25256	8.11101e-20	up	yes
Region 2.3	NRPS	CCM_02434	119.768	106.945	126.467	119.491	108.905	93.4903	24.4315	21.636	0.21184	0.225877	up	no	0.0423432	0.831309	up	no	-2.23559	1.61162e-75	down	yes
Region 2.3	NRPS	CCM_02435	0.306919	0.280274	0	0	0	0.296538	0	0	-2.4164	NA	down	no	-0.776854	NA	down	no	-2.43424	0.658679	down	no
Region 2.3	NRPS	CCM_02436	0	0	0	0	0	0	0	0.166129	0	0	0	0	0	0	0	0	1.4538	0.833072	up	no
Region 2.3	NRPS	CCM_02437	1.64802	1.89021	1.66307	1.31788	2.14406	2.35657	4.57562	5.29555	-0.154079	0.843834	down	no	0.553001	0.0764109	up	no	1.54217	3.11746e-13	up	yes
Region 2.3	NRPS	CCM_02438	41.0899	44.589	58.2038	53.2733	88.8706	78.7353	51.1497	59.101	0.47384	0.000123124	up	no	1.17409	6.39234e-30	up	yes	0.426888	0.000131359	up	no
Region 2.3	NRPS	CCM_02439	2.60881	3.40332	10.1464	4.95576	11.4761	7.38167	4.96157	6.88248	1.41834	0.108837	up	no	1.85185	0.00295066	up	yes	1.03885	0.136293	up	no
Region 2.3	NRPS	CCM_02440	0	1.13783	0.282684	0	0.899245	0.300964	0.285999	1.72576	-1.91576	NA	down	no	0.270721	0.949592	up	no	0.869757	0.744044	up	no
Region 2.3	NRPS	CCM_02441	157.035	140.071	130.464	146.055	118.842	123.337	68.276	64.2677	-0.00843868	0.986184	down	no	-0.0882075	0.63484	down	no	-1.10101	1.91629e-18	down	yes
Region 2.3	NRPS	CCM_02442	35.5304	33.0544	29.4136	30.5303	35.9342	33.2986	29.9543	31.0845	-0.0994507	0.744676	down	no	0.219959	0.135749	up	no	-0.104739	0.458282	down	no
Region 2.3	NRPS	CCM_02443	16.3039	17.4676	14.6959	14.6489	15.23	13.9805	13.6727	13.869	-0.108293	0.741969	down	no	-0.00324067	0.990281	down	no	-0.23108	0.105334	down	no
Region 2.4	NRPS-like	CCM_02682	162.167	159.637	247.405	257.898	237.161	236.557	115.029	112.347	0.745748	1.96439e-12	up	no	0.76431	1.57444e-15	up	no	-0.43776	1.57381e-05	down	no
Region 2.4	NRPS-like	CCM_02683	38.7595	35.0542	37.2033	48.1905	23.4303	27.4862	33.3053	25.5799	0.306233	0.399792	up	no	-0.328597	0.237275	down	no	-0.261994	0.286831	down	no
Region 2.4	NRPS-like	CCM_02684	56.8774	56.9807	56.3024	51.5721	40.8175	38.1613	45.7794	46.27	0.0162819	0.968036	up	no	-0.32142	0.0147914	down	no	-0.243459	0.037803	down	no
Region 2.4	NRPS-like	CCM_02685	5.67428	7.48858	6.5249	4.34826	4.74965	3.98034	6.10184	5.45472	-0.183497	0.803924	down	no	-0.387305	0.302654	down	no	-0.125521	0.706943	down	no
Region 2.4	NRPS-like	CCM_02686	137.366	132.544	146.526	145.75	125.489	120.193	217.227	208.009	0.209417	0.203261	up	no	0.0706906	0.662168	up	no	0.719196	7.73704e-14	up	no
Region 2.4	NRPS-like	CCM_02687	154.887	149.775	107.982	89.5728	50.6095	49.3091	66.5302	66.3948	-0.531297	9.02458e-05	down	no	-1.40199	1.63151e-38	down	yes	-1.13327	2.45661e-29	down	yes
Region 2.4	NRPS-like	CCM_02688	120.77	132.031	89.2528	89.0572	56.7097	50.8417	57.2014	48.5885	-0.409035	0.00101718	down	no	-1.0268	9.49854e-21	down	yes	-1.19328	1.4549e-26	down	yes
Region 2.4	NRPS-like	CCM_02689	1.81482	1.38106	1.28096	1.202	1.4553	1.75344	1.85139	1.48954	-0.268412	0.916037	down	no	0.214271	0.873041	up	no	0.129407	0.894789	up	no
Region 2.4	NRPS-like	CCM_02690	0	0.272266	0.541139	0	0.573804	0.288065	0	0.275299	1.03044	NA	up	no	1.81798	NA	up	no	0.030266	0.997493	up	no
Region 2.4	NRPS-like	CCM_02691	17.0434	18.2738	17.7331	17.4293	16.6033	14.6965	24.5815	26.6679	0.0880249	0.782654	up	no	0.0317887	0.889093	up	no	0.600197	2.75393e-07	up	no
Region 2.4	NRPS-like	CCM_02692	21.572	20.1477	18.6852	20.1367	17.2816	15.1488	12.5277	13.4735	-0.00879227	0.987741	down	no	-0.15703	0.493269	down	no	-0.618708	0.00014122	down	no
Region 2.4	NRPS-like	CCM_02693	18.7374	17.5309	14.3472	14.0382	8.81405	7.7183	16.2819	17.3014	-0.258857	0.405824	down	no	-0.927043	7.41795e-06	down	no	-0.0474323	0.831943	down	no
Region 2.4	NRPS-like	CCM_02694	359.261	349.887	295.772	248.332	155.55	134.494	173.783	169.924	-0.28857	0.0487451	down	no	-1.0838	7.75685e-26	down	yes	-0.981599	1.88429e-28	down	no
Region 2.4	NRPS-like	CCM_02695	47.7201	49.1918	61.9385	60.7291	89.4514	80.5765	34.362	36.6408	0.434448	0.000604116	up	no	1.01713	4.14875e-22	up	yes	-0.385602	0.000720232	down	no
Region 2.4	NRPS-like	CCM_02696	31.9348	33.4539	33.85	28.4378	29.555	21.4874	36.6931	41.822	0.0236313	0.962165	up	no	-0.151781	0.516764	down	no	0.326969	0.0169309	up	no
Region 2.4	NRPS-like	CCM_02697	3.56995	5.51696	5.58939	4.46109	5.36054	2.99436	2.23316	2.64432	0.237357	0.760643	up	no	0.0826455	0.895966	up	no	-0.835995	0.0264954	down	no
Region 2.5	terpene	CCM_03046	10.7933	9.20232	4.41002	4.40959	3.74098	3.75615	3.09972	2.69226	-1.08587	0.000780411	down	yes	-1.20833	8.71432e-05	down	yes	-1.72356	5.16773e-09	down	yes
Region 2.5	terpene	CCM_03047	13.8621	13.9293	13.0007	12.6179	12.8433	11.6506	9.03686	10.8964	-0.0230034	0.976048	down	no	0.024018	0.94971	up	no	-0.41638	0.0771712	down	no
Region 2.5	terpene	CCM_03048	1.53963	1.24974	0.931468	0.705965	0.740772	0.909058	0.667526	0.710813	-0.673885	0.593695	down	no	-0.549863	0.538796	down	no	-0.952825	0.167965	down	no
Region 2.5	terpene	CCM_03049	3.35847	3.0669	1.5239	1.09997	1.09649	1.33272	0.936071	1.05215	-1.19804	0.100327	down	no	-1.1962	0.0549626	down	no	-1.6288	0.0032702	down	yes
Region 2.5	terpene	CCM_03050	0	0	0	0	0.0876993	0	0	0	0	0	0	0	1.65928	NA	up	no	0	0	0	0
Region 2.5	terpene	CCM_03051	0	0	0	0	0	0	0.0622141	0	0	0	0	0	0	0	0	0	1.45169	0.833072	up	no
Region 2.5	terpene	CCM_03052	0.815253	0.818924	0.702846	0.261673	0.274574	0.393839	0.26198	0.0376386	-0.668985	0.725805	down	no	-1.08273	0.335234	down	no	-2.38185	0.026822	down	yes
Region 2.6	NRPS	CCM_03251	0.768486	0.590965	0.623988	0.482197	0.46705	0.468943	0.259949	0.149387	-0.202353	0.935108	down	no	-0.330697	0.806736	down	no	-1.6666	0.11305	down	no
Region 2.6	NRPS	CCM_03252	29.7347	32.6352	26.7523	24.2465	24.8766	20.7816	34.5009	36.018	-0.196371	0.38406	down	no	-0.244106	0.145988	down	no	0.24021	0.0561733	up	no
Region 2.6	NRPS	CCM_03253	21.9204	22.5568	15.6566	14.5335	10.144	9.58194	16.3743	18.5897	-0.464773	0.00100939	down	no	-0.966689	5.37928e-15	down	no	-0.284066	0.0227095	down	no
Region 2.6	NRPS	CCM_03254	57.5654	53.0102	39.052	32.6519	11.0321	11.5059	7.00504	5.8521	-0.53108	0.000871887	down	no	-2.08801	7.26882e-49	down	yes	-3.04076	7.37109e-90	down	yes
Region 2.6	NRPS	CCM_03255	9.22685	8.58407	7.44248	6.92389	2.80335	2.45722	1.30728	1.59582	-0.215796	0.23651	down	no	-1.55328	1.69543e-34	down	yes	-2.55404	3.0068e-82	down	yes
Region 2.6	NRPS	CCM_03256	31.5557	37.0616	27.1339	26.6463	25.3745	25.0548	56.6252	56.255	-0.257211	0.231662	down	no	-0.238151	0.15756	down	no	0.781071	4.15233e-11	up	no
Region 2.6	NRPS	CCM_03257	62.2655	64.1605	76.2129	71.4118	85.5845	78.1331	49.4752	53.2701	0.317869	0.0295969	up	no	0.57907	2.9196e-07	up	no	-0.236038	0.0487237	down	no
Region 2.6	NRPS	CCM_03258	38.3446	38.4319	30.7996	35.0289	34.9324	36.4056	44.6283	41.7007	-0.126802	0.639721	down	no	0.100567	0.538889	up	no	0.232566	0.0456945	up	no
Region 2.6	NRPS	CCM_03259	97.3955	101.498	108.757	105.824	139.804	146.154	64.5044	64.4605	0.203942	0.203323	up	no	0.730346	2.11224e-13	up	no	-0.561744	3.56681e-08	down	no
Region 2.6	NRPS	CCM_03260	507.096	518.114	506.33	529.329	345.213	324.813	383.609	358.782	0.109442	0.574055	up	no	-0.407349	2.41231e-05	down	no	-0.402287	9.54707e-06	down	no
Region 2.6	NRPS	CCM_03261	20.3203	20.3984	16.7097	15.103	15.883	14.9905	20.5427	22.0481	-0.26192	0.334709	down	no	-0.193004	0.372916	down	no	0.12808	0.47101	up	no
Region 2.7	NRPS-like	CCM_03384	260.881	238.819	200.617	190.659	137.338	157.439	21.0781	20.7533	-0.258464	0.151015	down	no	-0.554569	5.45308e-05	down	no	-3.51501	1.64655e-122	down	yes
Region 2.7	NRPS-like	CCM_03385	0.816164	0.745309	0.105809	0.641547	0.448785	0.337954	0.642299	0.215318	-0.964164	NA	down	no	-0.782564	0.721576	down	no	-0.799434	0.633085	down	no
Region 2.7	NRPS-like	CCM_03386	56.8446	66.0531	44.1598	40.6462	31.9745	26.8507	51.8885	50.713	-0.441176	0.0110853	down	no	-0.85707	2.4e-08	down	no	-0.197355	0.170492	down	no
Region 2.7	NRPS-like	CCM_03387	164.108	164.241	153.843	133.514	106.517	102.04	159.85	149.553	-0.0985311	0.686297	down	no	-0.44846	9.59837e-06	down	no	-0.0223727	0.854823	down	no
Region 2.7	NRPS-like	CCM_03388	148.638	186.984	118.721	130.592	76.4139	68.3628	239.407	210.218	-0.333959	0.104913	down	no	-1.00695	3.47803e-11	down	yes	0.485109	0.000402145	up	no
Region 2.7	NRPS-like	CCM_03389	16.9147	18.6443	18.734	17.2151	18.8962	17.4933	21.9607	24.9135	0.109792	0.705043	up	no	0.239373	0.10356	up	no	0.461565	0.000161178	up	no
Region 2.7	NRPS-like	CCM_03390	45.7248	47.9005	46.3318	44.977	36.2464	34.8849	38.5216	41.0771	0.0582658	0.832293	up	no	-0.190099	0.130573	down	no	-0.17095	0.124211	down	no
Region 2.7	NRPS-like	CCM_03391	183.685	174.983	162.373	182.777	153.853	170.75	223.332	210.177	0.0397302	0.918945	up	no	0.0628346	0.748199	up	no	0.336897	0.0031249	up	no
Region 2.7	NRPS-like	CCM_03392	954.884	925.547	895.834	815.738	787.629	843.203	889.488	772.831	-0.0417117	0.883403	down	no	0.00116208	0.994955	up	no	-0.114466	0.311456	down	no
Region 2.7	NRPS-like	CCM_03393	477.312	451.817	457.926	513.178	405.235	386.326	434.091	404.597	0.158836	0.396662	up	no	-0.024888	0.880529	down	no	-0.0843916	0.455794	down	no
Region 2.7	NRPS-like	CCM_03394	697.469	638.978	638.964	608.067	452.821	424.001	448.752	413.935	-0.00567274	0.988081	down	no	-0.401838	0.000172922	down	no	-0.568163	1.07003e-08	down	no
Region 2.7	NRPS-like	CCM_03395	465.049	449.534	387.993	363.789	335.01	371.729	254.937	237.256	-0.188552	0.258695	down	no	-0.165193	0.222683	down	no	-0.830498	1.55609e-16	down	no
Region 2.7	NRPS-like	CCM_03396	0.424964	0.517428	0.299953	0.259812	0.318059	0.228106	0.346822	0.174398	-0.658243	NA	down	no	-0.582024	0.744026	down	no	-0.791166	0.555777	down	no
Region 2.7	NRPS-like	CCM_03397	118.962	121.802	120.526	133.802	101.876	116.038	149.463	129.816	0.174024	0.568775	up	no	0.0628519	0.804259	up	no	0.277493	0.0764762	up	no
Region 2.7	NRPS-like	CCM_03398	111.844	109.248	88.7098	84.1374	60.0206	71.1792	108.912	109.312	-0.260807	0.107091	down	no	-0.545975	3.98118e-05	down	no	0.0445067	0.740612	up	no
Region 3.1	T1PKS	CCM_03661	0.35778	0.326719	0.432911	0.328106	0.459043	0.576131	0	0.11012	0.247144	NA	up	no	0.804464	0.753181	up	no	-2.57578	0.403419	down	no
Region 3.1	T1PKS	CCM_03662	5.68487	5.33356	4.38161	5.7847	6.21978	7.37361	5.21948	3.81104	-0.0202696	0.988647	down	no	0.510238	0.267312	up	no	-0.222989	0.64857	down	no
Region 3.1	T1PKS	CCM_03663	11.4937	11.82	11.3429	9.06888	9.4788	8.9008	12.1149	14.2635	-0.0982594	0.780142	down	no	-0.136836	0.423174	down	no	0.241257	0.0733623	up	no
Region 3.1	T1PKS	CCM_03664	2.95198	2.72266	3.16111	4.06071	6.13573	5.07679	5.1225	6.05113	0.443814	0.421569	up	no	1.18915	4.13678e-05	up	yes	1.0413	0.000146846	up	yes
Region 3.1	T1PKS	CCM_03665	2.50446	2.17813	1.62342	2.13269	1.83617	1.03703	0.766477	0.936017	-0.221931	0.885347	down	no	-0.498713	0.551995	down	no	-1.39605	0.0296885	down	yes
Region 3.1	T1PKS	CCM_03666	8.90933	7.46162	8.97857	8.44124	8.07589	9.10735	4.0222	4.13598	0.184571	0.665567	up	no	0.277302	0.271901	up	no	-0.940969	1.36523e-05	down	no
Region 3.1	T1PKS	CCM_03667	1.50353	2.74601	1.75429	1.93693	0.723407	0.760927	1.38045	0.628041	-0.110613	0.937377	down	no	-1.31257	0.0363322	down	yes	-1.01848	0.0792462	down	no
Region 3.2	terpene	CCM_03695	8.08278	9.08864	5.47395	6.47203	4.41133	5.71135	9.58097	8.07597	-0.428818	0.408427	down	no	-0.55587	0.14679	down	no	0.103136	0.766665	up	no
Region 3.2	terpene	CCM_03696	0.531992	0.859506	0.594192	0.637983	0.630059	0.316307	0.526014	0.49122	-0.0830718	0.976753	down	no	-0.353089	0.800411	down	no	-0.391051	0.696548	down	no
Region 3.2	terpene	CCM_03697	70.6005	63.6516	63.0921	75.8994	71.5651	74.7607	60.2468	51.3063	0.145535	0.607628	up	no	0.330972	0.0121481	up	no	-0.203631	0.149325	down	no
Region 3.2	terpene	CCM_03698	58.7772	57.2156	55.0403	57.0988	58.782	62.7249	49.725	49.4849	0.0460242	0.901185	up	no	0.273686	0.0452484	up	no	-0.162099	0.210681	down	no
Region 3.2	terpene	CCM_03699	32.4586	31.0985	11.5893	9.97639	2.50328	2.28494	102.758	107.764	-1.46512	7.50671e-14	down	yes	-3.52402	6.79833e-47	down	yes	1.79142	4.99485e-53	up	yes
Region 3.3	NRPS,T1PKS	CCM_04714	1.6415	1.28485	0.85123	0.430101	2.70784	2.49225	1.07651	2.16527	-1.09754	NA	down	no	1.03781	0.47755	up	no	0.211842	0.889578	up	no
Region 3.3	NRPS,T1PKS	CCM_04715	132.573	136.886	137.106	147.278	112.162	117.183	55.6178	57.4492	0.172656	0.36657	up	no	-0.0260136	0.889997	down	no	-1.18965	4.49943e-28	down	yes
Region 3.3	NRPS,T1PKS	CCM_04716	38.1835	35.0852	32.7143	39.3665	27.3861	26.3514	18.9442	16.4241	0.0720573	0.930647	up	no	-0.240504	0.554092	down	no	-0.986894	0.00126053	down	no
Region 3.3	NRPS,T1PKS	CCM_04717	5.54529	6.07666	4.11736	3.32861	2.13444	2.14309	2.31424	2.23431	-0.548799	0.53939	down	no	-1.23586	0.0377307	down	yes	-1.29037	0.0123885	down	yes
Region 3.3	NRPS,T1PKS	CCM_04718	38.837	38.0589	43.6138	42.8151	70.7516	66.4136	37.1519	38.2472	0.263133	0.130795	up	no	1.04128	1.96965e-21	up	yes	0.0349769	0.822572	up	no
Region 3.3	NRPS,T1PKS	CCM_04719	2.64834	3.21253	13.6668	13.5209	86.6466	73.0584	0.94358	0.839454	2.30608	8.71397e-21	up	yes	4.97038	4.97289e-183	up	yes	-1.65397	0.000455492	down	yes
Region 3.3	NRPS,T1PKS	CCM_04720	0.789918	1.74641	1.35824	1.10567	0.920144	0.964043	2.13759	1.6507	0.0486449	0.981899	up	no	-0.225339	0.833266	down	no	0.637787	0.301193	up	no
Region 3.3	NRPS,T1PKS	CCM_04721	6.16861	6.47805	2.2392	1.50853	0.0989317	1.48999	14.1591	11.012	-1.66108	0.0093118	down	yes	-2.78154	0.119774	down	no	1.05625	0.00213182	up	yes
Region 3.3	NRPS,T1PKS	CCM_04722	0.268896	0.254996	0.234637	0.199172	0.184112	0.304767	0.14718	0.214864	-0.177915	0.896291	down	no	0.10802	0.895041	up	no	-0.469986	0.40061	down	no
Region 3.3	NRPS,T1PKS	CCM_04723	0.751568	0.422351	0.052465	0.106036	0.055632	0	0.636962	0.373675	-2.79247	NA	down	no	-4.18977	0.073888	down	no	-0.148892	0.909016	down	no
Region 3.3	NRPS,T1PKS	CCM_04724	24.2428	25.7117	22.1446	21.211	23.6344	21.0253	26.4937	25.6456	-0.110148	0.749917	down	no	0.0443707	0.854644	up	no	0.124917	0.423741	up	no
Region 3.3	NRPS,T1PKS	CCM_04725	7.4716	8.16606	7.99505	6.44727	5.59045	4.98785	4.25371	4.38655	-0.0212616	0.972297	down	no	-0.357973	0.0772303	down	no	-0.792872	3.21231e-06	down	no
Region 3.3	NRPS,T1PKS	CCM_04726	1.97981	1.95859	2.09611	1.0591	1.66698	1.27523	2.27217	3.04679	-0.227462	0.915307	down	no	-0.214714	0.851656	down	no	0.496607	0.46962	up	no
Region 3.3	NRPS,T1PKS	CCM_04727	16.2445	18.2727	14.4978	13.2694	12.4743	10.8099	19.0632	19.1716	-0.220106	0.597482	down	no	-0.362215	0.164316	down	no	0.210315	0.317674	up	no
Region 4.1	NRPS-like	CCM_05076	140.017	141.372	204.803	204.913	247.29	227.286	162.476	166.847	0.636626	6.35602e-11	up	no	0.960264	1.0091e-26	up	no	0.290211	0.00115043	up	no
Region 4.1	NRPS-like	CCM_05077	7.69951	9.16873	7.7807	7.47475	11.8599	12.1532	17.0386	17.1095	-0.0512047	0.936875	down	no	0.715176	0.000314377	up	no	1.07973	7.89259e-11	up	yes
Region 4.1	NRPS-like	CCM_05078	5.49312	6.09999	5.13884	5.09972	5.26958	5.14352	5.63495	5.96444	-0.0851	0.877673	down	no	0.0511145	0.876297	up	no	0.0635613	0.790623	up	no
Region 4.1	NRPS-like	CCM_05079	1.23001	1.55802	1.33227	1.49186	0.992703	0.728378	2.55007	2.63785	0.112227	0.947104	up	no	-0.491081	0.574963	down	no	0.957216	0.0393523	up	no
Region 4.1	NRPS-like	CCM_05080	24.4909	24.2539	28.1613	24.4126	24.5623	22.4279	16.3407	21.1531	0.203072	0.413777	up	no	0.153379	0.415935	up	no	-0.315556	0.060169	down	no
Region 4.1	NRPS-like	CCM_05081	15.2013	13.4235	16.3447	14.0786	12.7451	13.3299	8.10697	8.43104	0.18239	0.693461	up	no	0.0724945	0.833266	up	no	-0.727738	0.00122283	down	no
Region 4.1	NRPS-like	CCM_05082	0.349005	0.318706	0.380064	0.128023	0.403006	0.3372	0.704954	0.386708	-0.302241	NA	down	no	0.355414	0.877826	up	no	0.774053	0.603659	up	no
Region 4.1	NRPS-like	CCM_05083	47.3953	45.5475	46.6822	39.5859	37.7775	36.0208	41.4472	45.6305	-0.0136171	0.978526	down	no	-0.12632	0.49698	down	no	-0.0307306	0.853204	down	no
Region 4.1	NRPS-like	CCM_05084	90.821	94.9789	94.1096	90.229	91.7719	85.4963	149.751	149.72	0.0829568	0.748259	up	no	0.138405	0.310648	up	no	0.751922	3.55203e-16	up	no
Region 4.2	NRPS	CCM_05300	73.3365	62.8669	69.3146	66.4566	63.7361	68.3355	70.7927	63.032	0.0902912	0.842362	up	no	0.162711	0.506179	up	no	0.0385835	0.860828	up	no
Region 4.2	NRPS	CCM_05301	3.70516	3.40993	4.17675	3.82259	19.3868	17.8433	6.00637	6.52165	0.263699	0.672291	up	no	2.59482	1.02066e-44	up	yes	0.880086	0.000453404	up	no
Region 4.2	NRPS	CCM_05302	11.7499	9.15413	12.1543	16.3515	8.06489	8.49452	5.73349	4.55219	0.54442	0.215906	up	no	-0.128475	0.800403	down	no	-0.958624	0.00600605	down	no
Region 4.2	NRPS	CCM_05303	65.2584	70.8422	51.0914	65.8212	53.9796	60.0019	124.506	108.575	-0.12371	0.768315	down	no	-0.049389	0.848761	down	no	0.839321	3.85447e-10	up	no
Region 4.2	NRPS	CCM_05304	14.197	15.1491	16.5974	14.2608	21.5674	19.6171	21.2429	22.0032	0.166224	0.651415	up	no	0.694875	1.8482e-05	up	no	0.622362	3.08485e-05	up	no
Region 4.2	NRPS	CCM_05305	0.117912	0.592217	0.481522	0.486597	0.56732	0.170886	1.73215	1.63313	0.533636	NA	up	no	0.253395	0.913096	up	no	2.29077	0.008339	up	yes
Region 4.2	NRPS	CCM_05306	0.80581	0.404719	0.548452	0.369488	0.73664	0.467133	0.776835	0.483634	-0.302845	0.910903	down	no	0.200997	0.888577	up	no	0.126123	0.904267	up	no
Region 4.2	NRPS	CCM_05307	4.18109	4.72871	4.25472	4.28352	4.05703	3.39738	2.53779	2.76222	0.0326314	0.964014	up	no	-0.0517138	0.895068	down	no	-0.686656	0.00375599	down	no
Region 4.2	NRPS	CCM_05308	45.6504	45.5594	42.0006	40.4577	49.2818	46.6923	53.5374	56.3411	-0.051123	0.88182	down	no	0.279773	0.0289805	up	no	0.331913	0.00273709	up	no
Region 4.2	NRPS	CCM_05309	17.8414	16.4445	16.7045	17.7658	17.1043	15.6943	12.5913	15.1832	0.102822	0.802264	up	no	0.142564	0.543076	up	no	-0.240507	0.206949	down	no
Region 4.2	NRPS	CCM_05310	0.290675	0.424704	0.422058	0.426507	0.783187	0.617856	0.533759	0.590475	0.338486	NA	up	no	1.17237	0.397993	up	no	0.712297	0.589426	up	no
Region 4.2	NRPS	CCM_05311	34.8016	32.9325	30.2942	34.5186	23.2196	22.6026	19.8859	17.4749	0.0316475	0.951141	up	no	-0.35728	0.0494116	down	no	-0.794734	8.24565e-07	down	no
Region 4.2	NRPS	CCM_05312	70.1154	69.7031	51.4994	52.0422	50.772	55.5092	48.8737	46.5534	-0.338724	0.142878	down	no	-0.188984	0.376952	down	no	-0.487683	0.00232558	down	no
Region 4.2	NRPS	CCM_05313	90.1536	95.97	95.4755	103.855	62.8833	61.3201	98.4274	93.5641	0.193811	0.324363	up	no	-0.377252	0.00328305	down	no	0.108043	0.400931	up	no
Region 4.2	NRPS	CCM_05314	81.3003	76.1016	84.6024	87.028	84.3912	86.4898	83.5247	87.0214	0.219674	0.282239	up	no	0.325226	0.0201456	up	no	0.179157	0.182308	up	no
Region 5.1	NRPS	CCM_06695	20.9571	24.3966	20.1973	16.5982	14.2499	14.6423	16.2996	14.2733	-0.208262	0.559307	down	no	-0.444441	0.0267824	down	no	-0.505921	0.00487152	down	no
Region 5.1	NRPS	CCM_06696	49.1346	52.7725	50.9626	43.4947	43.7594	43.5545	59.2794	66.4665	-0.0157237	0.970441	down	no	-0.0166071	0.93083	down	no	0.366374	0.000921886	up	no
Region 5.1	NRPS	CCM_06697	11.428	10.5031	8.7425	8.34908	6.45378	6.90626	4.02414	4.2779	-0.265118	0.26016	down	no	-0.508242	0.0024791	down	no	-1.33801	9.53845e-18	down	yes
Region 5.1	NRPS	CCM_06698	27.2202	25.7111	12.8201	12.0525	9.23635	8.51287	2.89237	3.18152	-0.995081	1.88404e-07	down	no	-1.36993	5.74678e-13	down	yes	-3.06015	2.52497e-46	down	yes
Region 5.1	NRPS	CCM_06699	0.742061	0.847049	0.925949	0.850644	0.624809	0.358481	0.596149	0.256946	0.254351	NA	up	no	-0.487693	0.800798	down	no	-0.83368	0.570444	down	no
Region 5.1	NRPS	CCM_06700	62.2889	53.2631	48.5412	47.4474	47.2153	45.1811	12.3093	11.4435	-0.172995	0.493094	down	no	-0.116078	0.544838	down	no	-2.21884	1.02332e-51	down	yes
Region 5.1	NRPS	CCM_06701	28.0767	26.0949	12.9284	8.00656	5.44085	4.23108	1.42506	1.25402	-1.27907	3.54237e-10	down	yes	-2.27955	2.17737e-40	down	yes	-4.27412	7.5234e-100	down	yes
Region 5.1	NRPS	CCM_06702	3.26498	2.76028	2.26148	2.07371	1.44323	1.42679	1.66303	1.44878	-0.380105	0.305242	down	no	-0.863006	0.00117065	down	no	-0.889202	0.000238424	down	no
Region 5.1	NRPS	CCM_06703	54.3448	54.2646	58.7708	62.3138	96.0281	99.82	81.8892	81.3624	0.251708	0.14203	up	no	1.05716	2.63684e-24	up	yes	0.651277	2.27583e-10	up	no
Region 5.1	NRPS	CCM_06704	64.1911	63.5578	62.8143	54.1261	60.9404	57.8113	68.4731	75.6252	-0.0336331	0.933435	down	no	0.100977	0.556114	up	no	0.236969	0.0549724	up	no
Region 5.1	NRPS	CCM_06705	61.9755	62.0857	65.0041	70.0898	75.6595	73.5644	94.4296	92.6713	0.217814	0.292004	up	no	0.47281	0.000195852	up	no	0.656103	3.84258e-09	up	no
Region 5.1	NRPS	CCM_06706	16.789	16.8975	15.6561	14.5787	11.568	11.5321	18.3589	18.8117	-0.061705	0.866595	down	no	-0.337835	0.0268007	down	no	0.205269	0.121932	up	no
Region 5.1	NRPS	CCM_06707	373.429	352.352	364.107	374.387	359.439	390.602	371.928	332.024	0.119731	0.564563	up	no	0.254124	0.0287305	up	no	0.0193558	0.88475	up	no
Region 6.1	NRPS	CCM_07302	4.48728	4.36209	3.55869	3.01694	2.45658	2.08511	6.82629	8.10449	-0.334387	0.311991	down	no	-0.756128	0.0012202	down	no	0.817936	1.48396e-06	up	no
Region 6.1	NRPS	CCM_07303	16.4807	19.8674	12.8595	10.7704	9.44871	8.85455	26.7631	30.0442	-0.527779	0.0331327	down	no	-0.783919	0.000132838	down	no	0.706619	8.12405e-06	up	no
Region 6.1	NRPS	CCM_07304	53.9067	50.6154	51.5374	54.485	54.2951	52.6913	41.9348	41.9312	0.115496	0.703633	up	no	0.240168	0.117068	up	no	-0.254168	0.0652547	down	no
Region 6.1	NRPS	CCM_07305	0.579735	0.529406	0.701476	0.886088	1.11573	0.373418	0.177425	0.178435	0.613476	NA	up	no	0.629995	0.820575	up	no	-1.57633	0.561406	down	no
Region 6.1	NRPS	CCM_07306	26.922	28.8055	31.3286	30.8941	25.081	23.3182	25.9867	28.9284	0.253435	0.163963	up	no	0.00272702	0.990866	up	no	0.0418663	0.796396	up	no
Region 6.2	terpene	CCM_07632	12.2109	12.1985	12.0977	10.3965	11.5136	10.5574	17.3812	17.8332	-0.0239083	0.968369	down	no	0.0609851	0.830809	up	no	0.59204	9.53064e-05	up	no
Region 6.2	terpene	CCM_07633	160.589	176.125	197.431	182.905	205.755	197.644	226.849	227.989	0.269989	0.0490209	up	no	0.467026	3.19108e-06	up	no	0.497135	7.3945e-08	up	no
Region 6.2	terpene	CCM_07634	150.607	146.47	145.233	155.042	174.341	167.88	219.726	215.529	0.110325	0.61601	up	no	0.410441	4.49769e-05	up	no	0.614367	6.99012e-12	up	no
Region 6.2	terpene	CCM_07635	9.25944	9.84247	10.0479	10.4683	11.7859	12.0703	19.8366	18.9995	0.197483	0.710938	up	no	0.526836	0.0398669	up	no	1.08662	1.47397e-08	up	yes
Region 6.2	terpene	CCM_07636	2.05283	1.87462	2.17343	5.64772	3.62155	4.29737	1.25652	1.26367	1.09259	NA	up	no	1.21943	0.386807	up	no	-0.576236	0.743757	down	no
Region 6.2	terpene	CCM_07637	43.8557	40.5549	58.4556	60.566	71.3919	64.0778	33.1992	31.4673	0.590604	7.84219e-06	up	no	0.888805	5.3098e-14	up	no	-0.320875	0.0134278	down	no
Region 6.3	T1PKS,NRPS	CCM_08009	16.3982	17.0166	17.9735	14.5499	13.0131	14.0946	17.7932	15.3381	0.0546255	0.949515	up	no	-0.095322	0.833266	down	no	0.0510238	0.878288	up	no
Region 6.3	T1PKS,NRPS	CCM_08010	15.2684	16.1998	14.8528	11.937	13.9525	12.1518	36.3572	36.1584	-0.138667	0.798369	down	no	-0.0636875	0.8586	down	no	1.26731	6.59234e-16	up	yes
Region 6.3	T1PKS,NRPS	CCM_08011	9.51785	11.9727	5.9664	5.2581	8.38637	5.98289	17.337	12.5296	-0.84351	0.00300475	down	no	-0.375613	0.226632	down	no	0.537689	0.0171295	up	no
Region 6.3	T1PKS,NRPS	CCM_08012	71.1087	79.6037	85.8043	74.3023	101.312	86.4196	473.231	435.833	0.181083	0.388061	up	no	0.522806	2.40799e-05	up	no	2.6558	1.7165e-179	up	yes
Region 6.3	T1PKS,NRPS	CCM_08013	17.5298	15.8439	15.9082	13.3416	10.1971	12.425	34.2672	29.8185	-0.0961363	0.837244	down	no	-0.353798	0.119844	down	no	1.00527	8.36932e-12	up	yes
Region 6.3	T1PKS,NRPS	CCM_08014	95.3741	108.382	39.9524	38.279	43.3493	30.5893	227.919	170.021	-1.28673	1.6903e-19	down	yes	-1.25686	6.35492e-14	down	yes	1.02923	1.47766e-13	up	yes
Region 6.3	T1PKS,NRPS	CCM_08015	33.5286	32.3094	10.0863	6.56858	3.44622	3.1619	55.3315	42.7039	-1.88963	4.95193e-17	down	yes	-3.11016	2.36002e-41	down	yes	0.638107	9.779e-05	up	no
Region 6.3	T1PKS,NRPS	CCM_08016	18.7219	21.1947	8.06654	6.7453	4.58519	4.10155	37.0671	31.3343	-1.33639	5.64859e-24	down	yes	-1.9939	1.012e-56	down	yes	0.840482	1.0008e-13	up	no
Region 6.3	T1PKS,NRPS	CCM_08017	#N/A	#N/A	#N/A	#N/A	#N/A	#N/A	#N/A	#N/A	#N/A	#N/A	#N/A	#N/A	#N/A	#N/A	#N/A	#N/A	#N/A	#N/A	#N/A	#N/A
Region 6.3	T1PKS,NRPS	CCM_08018	0.978653	0.852837	1.1368	0.605161	10.9133	9.17455	2.62373	2.58702	0.0200349	0.986184	up	no	3.66305	1.32558e-129	up	yes	1.57309	9.69245e-17	up	yes
Region 6.3	T1PKS,NRPS	CCM_08019	3.18363	2.988	12.038	7.78556	47.5698	41.4399	8.52544	8.24731	1.77691	6.55025e-05	up	yes	4.05772	7.11001e-58	up	yes	1.50648	0.000143854	up	yes
Region 6.3	T1PKS,NRPS	CCM_08020	6.53853	7.11682	8.87057	8.41895	14.6175	17.8035	8.36818	8.04989	0.434322	0.39303	up	no	1.45376	2.8512e-08	up	yes	0.328663	0.328979	up	no
Region 6.3	T1PKS,NRPS	CCM_08021	2.65111	1.75133	1.48448	1.60358	3.03961	2.61594	1.34651	2.50001	-0.415021	0.75632	down	no	0.570022	0.37709	up	no	-0.130235	0.853355	down	no
Region 6.3	T1PKS,NRPS	CCM_08022	2.678	2.70509	2.53889	2.40101	2.24586	1.74904	1.56592	1.31236	-0.0296247	0.97328	down	no	-0.224386	0.566434	down	no	-0.839715	0.00289071	down	no
Region 6.3	T1PKS,NRPS	CCM_08023	70.4659	68.1055	46.569	46.7854	36.8551	43.1478	52.3347	44.9655	-0.475194	0.00472147	down	no	-0.585621	0.000217014	down	no	-0.44655	0.00200025	down	no
Region 7.1	NRPS,T1PKS	CCM_08258	5.77268	7.05574	3.385	3.62429	3.50387	3.8613	8.35786	8.2824	-0.777926	0.0613841	down	no	-0.594646	0.110122	down	no	0.437469	0.110131	up	no
Region 7.1	NRPS,T1PKS	CCM_08259	99.5255	124.846	68.9594	67.5363	59.3205	57.8288	17.8535	19.4407	-0.622453	1.49328e-05	down	no	-0.731123	2.67603e-08	down	no	-2.52558	6.57519e-80	down	yes
Region 7.1	NRPS,T1PKS	CCM_08260	41.8216	49.3412	39.5394	32.8282	32.5575	32.6375	26.3723	27.2922	-0.239417	0.273711	down	no	-0.277361	0.0570857	down	no	-0.701339	1.26808e-08	down	no
Region 7.1	NRPS,T1PKS	CCM_08261	11.8047	13.1662	9.91458	8.9545	7.64059	7.09863	5.67522	5.79567	-0.310127	0.0427428	down	no	-0.554367	2.27943e-06	down	no	-1.05903	7.24959e-23	down	yes
Region 7.1	NRPS,T1PKS	CCM_08262	35.5868	37.7263	20.0325	17.9371	8.90868	8.11753	2.18643	2.19886	-0.85516	6.47424e-10	down	no	-1.90009	1.54542e-42	down	yes	-4.00008	1.79222e-128	down	yes
Region 7.1	NRPS,T1PKS	CCM_08263	105.213	111.618	59.0522	52.455	30.539	32.9209	15.9996	19.3467	-0.865399	4.18452e-13	down	no	-1.56605	1.21271e-43	down	yes	-2.55388	9.76118e-99	down	yes
Region 7.1	NRPS,T1PKS	CCM_08264	14.2489	15.0402	9.10863	6.74494	13.6711	12.7142	5.27145	4.97252	-0.792239	6.8238e-05	down	no	0.0554858	0.818843	up	no	-1.45232	8.67514e-20	down	yes
Region 7.1	NRPS,T1PKS	CCM_08265	35.0529	33.5258	37.4493	42.1069	58.515	61.5019	23.0814	22.4244	0.30941	0.143742	up	no	1.01419	1.72413e-15	up	yes	-0.528223	0.000383549	down	no
Region 7.1	NRPS,T1PKS	CCM_08266	21.1439	24.5515	37.4662	24.8228	40.3417	33.3728	14.0577	17.5037	0.539254	0.095165	up	no	0.89512	1.72906e-05	up	no	-0.471381	0.0588538	down	no
Region 7.1	NRPS,T1PKS	CCM_08267	114.078	118.176	190.494	182.671	167.086	168.93	93.9195	98.78	0.77843	4.22191e-12	up	no	0.739246	2.75447e-12	up	no	-0.206154	0.0858992	down	no
Region 7.2	NRPS-like	CCM_08323	6.38241	5.62433	5.64721	5.44334	4.82118	5.61155	6.944	8.01483	-0.0195153	0.981912	down	no	0.00462561	0.992286	up	no	0.381031	0.126111	up	no
Region 7.2	NRPS-like	CCM_08324	0.807489	1.021	1.29648	1.25318	0.717255	1.50034	1.59683	1.43385	0.572495	0.744665	up	no	0.485004	0.693001	up	no	0.790532	0.316106	up	no
Region 7.2	NRPS-like	CCM_08325	0.222026	0.101376	0	0.101806	0	0.107258	0	0.20501	-1.56956	NA	down	no	-1.38174	NA	down	no	-0.593188	0.871894	down	no
Region 7.2	NRPS-like	CCM_08326	0.622999	0.455131	0.848053	1.08552	0.839296	0.722313	0.400399	0.345151	0.940793	0.608158	up	no	0.742973	0.59518	up	no	-0.466922	0.74333	down	no
Region 7.2	NRPS-like	CCM_08327	0.400256	0.104431	0.10378	0.104874	0.0550223	0	0	0.158391	-1.17529	NA	down	no	-2.9868	0.357591	down	no	-1.60768	0.496171	down	no
Region 7.2	NRPS-like	CCM_08328	47.7195	38.3157	35.9068	26.8152	38.2835	38.3337	133.235	105.589	-0.36214	0.291621	down	no	0.0399217	0.904102	up	no	1.53749	1.95888e-21	up	yes
Region 7.2	NRPS-like	CCM_08329	605.102	597.818	689.888	631.799	723.95	669.066	370.79	384.501	0.229921	0.0787354	up	no	0.417861	6.97436e-06	up	no	-0.60819	5.81633e-13	down	no
Region 7.2	NRPS-like	CCM_08330	32.651	39.0469	26.0341	24.1411	15.4997	15.2464	45.2676	41.4292	-0.420931	0.0259147	down	no	-1.01536	5.53902e-11	down	yes	0.337079	0.0162011	up	no
Region 7.2	NRPS-like	CCM_08331	76.0914	83.2405	67.811	58.2549	22.3031	19.9831	20.5658	23.1722	-0.243958	0.117157	down	no	-1.70754	3.33344e-63	down	yes	-1.80182	8.08992e-74	down	yes
Region 7.2	NRPS-like	CCM_08332	0	0	0.0521759	0	0	0	0	0	1.46477	NA	up	no	0	0	0	0	0	0	0	0
Region 7.2	NRPS-like	CCM_08333	0.219689	0.401234	1.89399	0.604405	0.105701	0	0	0.101426	2.09185	NA	up	no	-2.34857	0.549569	down	no	-2.55596	0.410956	down	no
Region 7.2	NRPS-like	CCM_08334	10.3015	9.60261	10.6355	11.1156	9.29489	9.5911	24.6894	24.8052	0.223055	0.511979	up	no	0.131084	0.631656	up	no	1.37804	7.91525e-23	up	yes
Region 7.2	NRPS-like	CCM_08335	7.40277	6.27142	7.28456	8.22017	4.3771	4.61028	4.9952	5.68246	0.277095	0.607578	up	no	-0.398248	0.292864	down	no	-0.292916	0.35939	down	no
Region 7.2	NRPS-like	CCM_08336	103.915	99.8244	122.513	139.263	170.637	160.964	73.9007	77.2185	0.456811	0.000400096	up	no	0.909034	1.89507e-21	up	no	-0.367755	0.000316383	down	no
Region 7.3	NRPS-like	CCM_08721	98.6157	90.3039	180.722	168.047	328.007	293.178	39.3271	41.4174	0.978799	4.7085e-18	up	no	1.92352	2.34935e-79	up	yes	-1.163	5.2693e-23	down	yes
Region 7.3	NRPS-like	CCM_08722	66.7487	61.3737	69.5852	79.9306	85.1101	82.4349	66.096	61.5482	0.318156	0.147211	up	no	0.59371	3.65797e-05	up	no	0.0582872	0.750265	up	no
Region 7.3	NRPS-like	CCM_08723	3.21477	4.38022	3.42677	3.93085	2.70067	2.81022	1.73348	2.35586	0.0477846	0.971087	up	no	-0.257568	0.678906	down	no	-0.831461	0.0692555	down	no
Region 7.3	NRPS-like	CCM_08724	0.858867	0.235291	0.194855	0.47258	0.0826467	0.207454	0.0394278	0.317217	-0.611986	0.818801	down	no	-1.70457	0.287312	down	no	-1.55317	0.258254	down	no
Region 7.3	NRPS-like	CCM_08725	122.894	98.7582	102.134	92.2967	79.0048	85.8244	84.2491	78.2782	-0.094846	0.793634	down	no	-0.220481	0.224749	down	no	-0.384031	0.00828098	down	no
Region 7.3	NRPS-like	CCM_08727	12.0068	13.031	10.725	15.3347	5.98865	9.35344	21.3552	20.0836	0.153424	0.813511	up	no	-0.499414	0.156416	down	no	0.78973	0.000117658	up	no
Region 7.3	NRPS-like	CCM_08728	37.878	40.3219	36.9059	38.4266	32.3705	30.3764	21.4279	24.7698	0.0406795	0.926527	up	no	-0.111493	0.610508	down	no	-0.696357	6.57229e-06	down	no
Region 7.3	NRPS-like	CCM_08729	22.3428	21.724	17.1818	14.0467	18.4675	16.2215	14.3477	18.6747	-0.403055	0.0455582	down	no	-0.139003	0.490109	down	no	-0.353185	0.0321301	down	no
Region 7.3	NRPS-like	CCM_08730	13.4153	16.1825	11.505	11.6628	8.78518	9.37932	14.4035	14.8903	-0.259087	0.311991	down	no	-0.498125	0.00522056	down	no	0.0478828	0.804059	up	no
Region 7.3	NRPS-like	CCM_08731	#N/A	#N/A	#N/A	#N/A	#N/A	#N/A	#N/A	#N/A	#N/A	#N/A	#N/A	#N/A	#N/A	#N/A	#N/A	#N/A	#N/A	#N/A	#N/A	#N/A
Region 7.3	NRPS-like	CCM_08732	29.5706	34.301	27.1013	38.66	22.0585	28.0509	12.9915	12.7044	0.138418	0.726097	up	no	-0.143069	0.49698	down	no	-1.25048	2.58214e-21	down	yes
Region 7.3	NRPS-like	CCM_08733	30.8011	26.1733	24.2152	28.7278	27.6192	28.5892	64.3426	59.6765	-0.0102966	0.986238	down	no	0.187452	0.348621	up	no	1.1862	1.56719e-20	up	yes
Region 7.3	NRPS-like	CCM_08734	14.4816	17.5028	8.40698	13.5734	8.60706	9.9794	11.5363	8.94722	-0.445358	0.433313	down	no	-0.577054	0.115862	down	no	-0.580011	0.0683704	down	no
Region 7.3	NRPS-like	CCM_08735	140.497	134.673	129.054	133.896	144.594	149.951	78.6828	82.5145	0.0291664	0.920702	up	no	0.304695	0.00209316	up	no	-0.70828	1.6106e-15	down	no
Region 7.4	NRPS-like	CCM_08765	16.0459	18.5141	16.5047	15.0879	13.3018	12.1249	17.3951	17.494	-0.0356655	0.943337	down	no	-0.236885	0.250601	down	no	0.0765072	0.679345	up	no
Region 7.4	NRPS-like	CCM_08766	166.189	155.782	161.396	190.685	127.912	141.152	122.831	120.481	0.224326	0.210169	up	no	-0.0522697	0.755551	down	no	-0.340807	0.000486462	down	no
Region 7.4	NRPS-like	CCM_08767	4.33941	3.77398	4.12551	6.6325	5.36876	4.59193	194.845	154.168	0.504228	0.750645	up	no	0.503009	0.61027	up	no	5.49413	6.46962e-85	up	yes
Region 7.4	NRPS-like	CCM_08768	22.747	26.122	24.5471	28.5833	21.008	25.0288	23.3641	20.0739	0.215477	0.492008	up	no	0.120379	0.640344	up	no	-0.106893	0.603659	down	no
Region 7.4	NRPS-like	CCM_08769	23.2294	25.3019	27.793	34.1358	52.2085	60.6869	17.8404	18.348	0.446987	0.0317771	up	no	1.42453	7.03143e-26	up	yes	-0.360383	0.0263891	down	no
Region 7.4	NRPS-like	CCM_08770	194.791	175.893	224.838	202.041	326.752	322.262	121.986	122.64	0.29756	0.0333545	up	no	1.01444	4.81297e-27	up	yes	-0.536357	5.06444e-08	down	no
Region 7.4	NRPS-like	CCM_08771	21.9155	15.5921	20.6693	23.0717	21.5177	21.3525	6.94232	7.27982	0.316894	0.197371	up	no	0.39937	0.0234949	up	no	-1.33577	5.64593e-16	down	yes
Region 7.4	NRPS-like	CCM_08772	75.7391	73.6633	70.4256	66.488	60.7574	61.5478	59.9739	56.0905	-0.0316271	0.925	down	no	-0.0821999	0.606544	down	no	-0.300866	0.00655003	down	no
Region 7.4	NRPS-like	CCM_08773	20.0909	24.0093	21.1265	21.3491	18.7534	17.1861	21.1464	22.2483	0.0400276	0.936711	up	no	-0.0894294	0.730863	down	no	0.0394445	0.843036	up	no
Region 7.4	NRPS-like	CCM_08774	6.26499	6.00188	5.79009	6.23884	6.21357	7.87272	13.7274	15.2606	0.0667928	0.935011	up	no	0.406761	0.209815	up	no	1.30428	1.03503e-10	up	yes
Region 7.4	NRPS-like	CCM_08775	37.1704	37.9161	30.3338	27.5225	25.2761	23.3568	31.1445	32.0843	-0.281946	0.233381	down	no	-0.42039	0.0157201	down	no	-0.18475	0.252422	down	no
Region 7.4	NRPS-like	CCM_08776	50.6944	53.2029	49.6098	51.0579	51.209	61.4075	55.9227	51.1757	0.049016	0.909364	up	no	0.323086	0.0554621	up	no	0.107052	0.503564	up	no
Region 7.5	T1PKS	CCM_09035	80.4629	71.3199	76.9506	71.0208	62.7756	62.9033	50.1344	49.5712	0.057884	0.906407	up	no	-0.0654285	0.804315	down	no	-0.542562	0.00112504	down	no
Region 7.5	T1PKS	CCM_09036	12.1963	9.45729	11.5452	11.7151	12.7986	12.4441	9.79817	10.2422	0.19894	0.720425	up	no	0.428841	0.127524	up	no	-0.0472947	0.879323	down	no
Region 7.5	T1PKS	CCM_09037	3.51138	3.11622	2.28894	2.76661	2.23675	3.1537	6.44785	7.9915	-0.294884	0.7694	down	no	-0.0903384	0.90004	down	no	1.18758	0.000186104	up	yes
Region 7.5	T1PKS	CCM_09038	2.74421	2.50598	0.983038	0.463586	0.555935	0.837283	3.05	2.73394	-1.76633	0.055652	down	no	-1.70668	0.0328569	down	yes	0.203756	0.747525	up	no
Region 7.5	T1PKS	CCM_09039	10.2326	8.04902	8.2747	9.94139	12.0889	11.3059	20.7433	19.458	0.0910338	0.910436	up	no	0.563332	0.0411112	up	no	1.20197	4.11733e-09	up	yes
Region 7.5	T1PKS	CCM_09040	5.80068	4.42334	8.24888	6.08735	65.1983	60.7248	74.4515	84.3173	0.582552	0.268849	up	no	3.83341	2.08797e-99	up	yes	4.02499	1.13436e-118	up	yes
Region 7.5	T1PKS	CCM_09041	5.59415	5.33304	7.81025	6.2295	118.34	98.8628	210.076	239.283	0.455522	0.211607	up	no	4.51973	5.81077e-241	up	yes	5.42597	0	up	yes
Region 7.5	T1PKS	CCM_09042	1.14922	1.23329	1.56817	1.39238	6.70784	5.83541	10.6284	15.3285	0.40713	0.34499	up	no	2.60169	6.76208e-49	up	yes	3.5078	4.07455e-85	up	yes
Region 7.5	T1PKS	CCM_09043	20.6444	20.319	20.5488	20.8308	19.5793	17.6699	25.389	24.7973	0.109229	0.660812	up	no	0.0690718	0.698746	up	no	0.356328	0.000771658	up	no
Region 7.5	T1PKS	CCM_09044	8.03795	9.85124	6.07867	4.91419	6.85269	5.51801	6.6031	6.18493	-0.609371	0.223068	down	no	-0.326958	0.463222	down	no	-0.421821	0.216823	down	no
Region 9.1	NRPS,T1PKS	CCM_09339	10.0249	9.79698	7.87387	8.54826	6.48753	6.7404	8.28915	7.19954	-0.176492	0.788865	down	no	-0.376864	0.287312	down	no	-0.292259	0.329004	down	no
Region 9.1	NRPS,T1PKS	CCM_09340	0	0	0	0.231526	0	0	0	0	3.07185	NA	up	no	0	0	0	0	0	0	0	0
Region 9.1	NRPS,T1PKS	CCM_09341	5.90986	6.64221	5.37567	4.38377	3.73825	2.98143	6.29877	7.07237	-0.269583	0.405824	down	no	-0.695773	0.00112294	down	no	0.153925	0.430559	up	no
Region 9.1	NRPS,T1PKS	CCM_09342	#N/A	#N/A	#N/A	#N/A	#N/A	#N/A	#N/A	#N/A	#N/A	#N/A	#N/A	#N/A	#N/A	#N/A	#N/A	#N/A	#N/A	#N/A	#N/A	#N/A
Region 9.1	NRPS,T1PKS	CCM_09343	31.9937	39.7927	26.9529	19.1395	11.3657	11.5226	24.7421	19.9062	-0.546368	0.0992602	down	no	-1.44314	1.12385e-08	down	yes	-0.62217	0.00717415	down	no
Region 9.1	NRPS,T1PKS	CCM_09344	17.2667	17.5759	13.2615	12.2754	12.0804	10.484	10.6172	9.72689	-0.354037	0.188321	down	no	-0.420703	0.0510013	down	no	-0.712865	0.000100664	down	no
Region 9.1	NRPS,T1PKS	CCM_09345	28.8931	34.7196	23.0022	14.0747	11.9716	10.1104	19.1086	17.5532	-0.686392	0.0126722	down	no	-1.32065	3.64582e-11	down	yes	-0.732093	3.5032e-05	down	no
Region 9.1	NRPS,T1PKS	CCM_09346	12.4241	16.74	10.9906	7.66045	5.08187	3.99039	11.3759	12.4097	-0.55185	0.0112424	down	no	-1.4787	2.17214e-19	down	yes	-0.230896	0.141382	down	no
Region 9.1	NRPS,T1PKS	CCM_09347	10.0517	9.62146	8.97537	9.62528	11.9644	12.0909	22.09	23.7066	0.0141406	0.986145	up	no	0.496861	0.0325549	up	no	1.28261	2.51326e-14	up	yes
Region 9.1	NRPS,T1PKS	CCM_09348	19.7347	24.2446	22.934	20.5717	27.4606	22.7709	35.1954	36.7066	0.0776291	0.923016	up	no	0.396789	0.233511	up	no	0.771128	0.00112016	up	no
Region 9.1	NRPS,T1PKS	CCM_09349	71.7913	77.4883	87.6502	94.7981	86.6746	82.7051	148.793	149.676	0.384372	0.005678	up	no	0.388469	0.000818969	up	no	1.06273	4.44124e-29	up	yes
Region 9.1	NRPS,T1PKS	CCM_09350	3.83868	4.39029	30.0332	39.5436	131.007	137.875	9.37566	10.0828	3.17425	1.01388e-57	up	yes	5.23415	3.75226e-304	up	yes	1.30371	4.69835e-08	up	yes
Region 9.2	terpene	CCM_09521	68.8215	76.7728	69.6602	63.7623	68.6836	65.5823	73.5443	72.1481	-0.0318559	0.931521	down	no	0.0893491	0.596915	up	no	0.0641646	0.638981	up	no
Region 9.2	terpene	CCM_09522	48.7912	53.5909	50.2033	47.0222	46.064	40.3678	45.5326	50.0083	0.019588	0.962963	up	no	-0.0383603	0.862453	down	no	-0.0367416	0.82152	down	no
Region 9.2	terpene	CCM_09523	33.3109	34.866	29.561	28.4841	25.0449	26.9652	36.1447	32.7606	-0.137801	0.649553	down	no	-0.183974	0.323391	down	no	0.0786263	0.637128	up	no
Region 9.2	terpene	CCM_09524	89.7861	89.8579	84.0034	84.7452	88.9235	81.6041	138.34	132.076	0.00433963	0.99253	up	no	0.131077	0.352375	up	no	0.653399	6.12815e-12	up	no
Region 9.2	terpene	CCM_09525	72.9638	77.142	65.9137	71.925	66.5453	68.4955	107.444	99.2606	-0.0281683	0.951132	down	no	0.0537987	0.805253	up	no	0.524817	2.41433e-05	up	no
Region 9.2	terpene	CCM_09526	90.2979	89.969	98.8656	90.7899	75.1289	66.1267	104.292	102.154	0.167388	0.329534	up	no	-0.145739	0.289628	down	no	0.258958	0.00726011	up	no
Region 9.2	terpene	CCM_09527	10.5735	9.27687	9.65807	8.61911	5.78554	5.00776	5.07601	5.36013	-0.0243527	0.980045	down	no	-0.672355	0.066328	down	no	-0.863777	0.00599581	down	no
Region 9.2	terpene	CCM_09528	99.3886	99.5168	98.5896	104.181	70.671	67.6876	66.6007	66.1462	0.12257	0.687175	up	no	-0.317318	0.0488852	down	no	-0.520081	0.000146649	down	no
Region 9.2	terpene	CCM_09529	89.6158	90.877	72.9185	62.7635	55.9389	55.428	49.0499	53.2066	-0.317876	0.0255377	down	no	-0.490201	1.41301e-06	down	no	-0.756537	7.29257e-15	down	no
Region 9.2	terpene	CCM_09530	0.31092	0.496872	0.387967	0.249491	0.0747976	0.225302	0.356833	0.143545	-0.250772	NA	down	no	-1.22204	0.478207	down	no	-0.628694	0.637613	down	no

## Sheet: WT_core genes
												WTL15_WTD				WTL1h_WTD				WTL4d_WTD
Region	Type	gene_name	WTD1	WTD2	WTL151	WTL152	WTL1h1	WTL1h2	WTL4d1	WTL4d2	GeneName	Log2FoldChange	padj	Up/Down	Significant	Log2FoldChange	padj	Up/Down	Significant	Log2FoldChange	padj	Up/Down	Significant
Region 1.1	T1PKS	CCM_00603	2.58717	2.2461	2.62893	2.54803	2.99801	2.6845	1.90699	2.07766	CCM_00603	0.194161	0.672291	up	no	0.4404	0.0656208	up	no	-0.21471	0.390467	down	no
Region 1.2	NRPS	CCM_00621	20.0678	20.0582	17.3902	15.606	16.5861	13.6781	33.2051	36.2509	CCM_00621	-0.188143	0.38137	down	no	-0.200975	0.231062	down	no	0.854789	4.15854e-16	up	no
Region 1.3	NRPS	CCM_00713	9.26306	11.1741	8.71752	7.28874	7.37299	6.29798	11.1297	8.55313	CCM_00713	-0.259331	0.65398	down	no	-0.374654	0.293503	down	no	0.00855685	0.983895	up	no
Region 1.3	NRPS	CCM_00722	10.6144	11.0698	12.0847	9.93939	8.34643	7.19751	11.3217	12.7784	CCM_00722	0.11607	0.75357	up	no	-0.274287	0.142388	down	no	0.215441	0.159326	up	no
Region 1.4	NRPS,T1PKS	CCM_01282	298.119	290.3	328.981	291.881	132.512	100.001	58.4037	61.7189	CCM_01282	0.171279	0.253927	up	no	-1.13403	2.57386e-22	down	yes	-2.22916	5.66314e-175	down	yes
Region 1.4	NRPS,T1PKS	CCM_01284	804.495	769.125	862.921	736.241	357.562	300.446	148.61	132.933	CCM_01284	0.116837	0.572934	up	no	-1.05209	2.78665e-26	down	yes	-2.41933	2.23415e-167	down	yes
Region 1.4	NRPS,T1PKS	CCM_01285	44.6561	45.1386	57.6033	40.7875	37.4877	24.2559	9.63127	10.0423	CCM_01285	0.224633	0.3117	up	no	-0.335239	0.425498	down	no	-2.12711	3.48884e-141	down	yes
Region 1.5	T1PKS	CCM_01518	0.0866714	0.166209	0.0865193	0.0635864	0.125103	0.159106	0.214856	0.184066	CCM_01518	-0.66142	0.7694	down	no	0.371772	0.775176	up	no	0.716413	0.393798	up	no
Region 1.6	NRPS	CCM_01705	3.94601	4.14197	5.43444	3.062	5.69989	4.596	2.21758	2.43039	CCM_01705	0.162736	0.895249	up	no	0.553991	0.000189866	up	no	-0.736083	9.59879e-08	down	no
Region 1.7	T1PKS	CCM_01921	1.7588	1.7693	1.93752	1.57843	1.74675	1.80836	1.63209	1.90191	CCM_01921	0.0888052	0.905923	up	no	0.217523	0.521022	up	no	0.0655295	0.833072	up	no
Region 2.1	fungal-RiPP	CCM_02059	0	0	0.147968	0	0.0784498	0.0787678	140.646	110.733	CCM_02059	2.45352	NA	up	no	2.66203	NA	up	no	13.162	1.16449e-18	up	yes
Region 2.1	fungal-RiPP	CCM_02060	0.602033	0.549767	0.455285	0.368067	0.0965536	0.19389	176.142	133.6	CCM_02060	-0.38991	NA	down	no	-1.77999	0.459367	down	no	8.1376	5.09762e-74	up	yes
Region 2.1	fungal-RiPP	CCM_02061	0.0722162	0.0329734	0.131072	0	1.11187	0.627962	40.9429	33.6741	CCM_02061	0.408871	NA	up	no	4.27026	0.000791174	up	yes	9.55829	2.25859e-28	up	yes
Region 2.1	fungal-RiPP	CCM_02065	13.637	13.1028	8.82425	9.24351	7.07474	5.614	138.743	117.962	CCM_02065	-0.47071	0.093116	down	no	-0.869329	0.000254455	down	no	3.32696	1.38394e-161	up	yes
Region 2.2	T1PKS	CCM_02374	11.1238	7.57553	9.522	10.3741	6.11329	6.94593	0.240841	0.325472	CCM_02374	0.184439	0.601892	up	no	-0.311094	0.148455	down	no	-4.98258	2.20325e-91	down	yes
Region 2.3	NRPS	CCM_02437	1.64802	1.89021	1.66307	1.31788	2.14406	2.35657	4.57562	5.29555	CCM_02437	-0.154079	0.843834	down	no	0.553001	0.0764109	up	no	1.54217	3.11746e-13	up	yes
Region 2.4	NRPS-like	CCM_02691	17.0434	18.2738	17.7331	17.4293	16.6033	14.6965	24.5815	26.6679	CCM_02691	0.0880249	0.782654	up	no	0.0317887	0.889093	up	no	0.600197	2.75393e-07	up	no
Region 2.5	terpene	CCM_03050	0	0	0	0	0.0876993	0	0	0	CCM_03050	0	0	0	0	1.65928	NA	up	no	0	0	0	0
Region 2.6	NRPS	CCM_03255	9.22685	8.58407	7.44248	6.92389	2.80335	2.45722	1.30728	1.59582	CCM_03255	-0.215796	0.23651	down	no	-1.55328	1.69543e-34	down	yes	-2.55404	3.0068e-82	down	yes
Region 2.7	NRPS-like	CCM_03390	45.7248	47.9005	46.3318	44.977	36.2464	34.8849	38.5216	41.0771	CCM_03390	0.0582658	0.832293	up	no	-0.190099	0.130573	down	no	-0.17095	0.124211	down	no
Region 3.1	T1PKS	CCM_03663	11.4937	11.82	11.3429	9.06888	9.4788	8.9008	12.1149	14.2635	CCM_03663	-0.0982594	0.780142	down	no	-0.136836	0.423174	down	no	0.241257	0.0733623	up	no
Region 3.2	terpene	CCM_03697	70.6005	63.6516	63.0921	75.8994	71.5651	74.7607	60.2468	51.3063	CCM_03697	0.145535	0.607628	up	no	0.330972	0.0121481	up	no	-0.203631	0.149325	down	no
Region 3.3	NRPS,T1PKS	CCM_04722	0.268896	0.254996	0.234637	0.199172	0.184112	0.304767	0.14718	0.214864	CCM_04722	-0.177915	0.896291	down	no	0.10802	0.895041	up	no	-0.469986	0.40061	down	no
Region 3.3	NRPS,T1PKS	CCM_04725	7.4716	8.16606	7.99505	6.44727	5.59045	4.98785	4.25371	4.38655	CCM_04725	-0.0212616	0.972297	down	no	-0.357973	0.0772303	down	no	-0.792872	3.21231e-06	down	no
Region 4.1	NRPS-like	CCM_05078	5.49312	6.09999	5.13884	5.09972	5.26958	5.14352	5.63495	5.96444	CCM_05078	-0.0851	0.877673	down	no	0.0511145	0.876297	up	no	0.0635613	0.790623	up	no
Region 4.2	NRPS	CCM_05307	4.18109	4.72871	4.25472	4.28352	4.05703	3.39738	2.53779	2.76222	CCM_05307	0.0326314	0.964014	up	no	-0.0517138	0.895068	down	no	-0.686656	0.00375599	down	no
Region 5.1	NRPS	CCM_06701	28.0767	26.0949	12.9284	8.00656	5.44085	4.23108	1.42506	1.25402	CCM_06701	-1.27907	3.54237e-10	down	yes	-2.27955	2.17737e-40	down	yes	-4.27412	7.5234e-100	down	yes
Region 5.1	NRPS	CCM_06702	3.26498	2.76028	2.26148	2.07371	1.44323	1.42679	1.66303	1.44878	CCM_06702	-0.380105	0.305242	down	no	-0.863006	0.00117065	down	no	-0.889202	0.000238424	down	no
Region 6.1	NRPS	CCM_07302	4.48728	4.36209	3.55869	3.01694	2.45658	2.08511	6.82629	8.10449	CCM_07302	-0.334387	0.311991	down	no	-0.756128	0.0012202	down	no	0.817936	1.48396e-06	up	no
Region 6.2	terpene	CCM_07634	150.607	146.47	145.233	155.042	174.341	167.88	219.726	215.529	CCM_07634	0.110325	0.61601	up	no	0.410441	4.49769e-05	up	no	0.614367	6.99012e-12	up	no
Region 6.3	T1PKS,NRPS	CCM_08016	18.7219	21.1947	8.06654	6.7453	4.58519	4.10155	37.0671	31.3343	CCM_08016	-1.33639	5.64859e-24	down	yes	-1.9939	1.012e-56	down	yes	0.840482	1.0008e-13	up	no
Region 6.3	T1PKS,NRPS	CCM_08018	0.978653	0.852837	1.1368	0.605161	10.9133	9.17455	2.62373	2.58702	CCM_08018	0.0200349	0.986184	up	no	3.66305	1.32558e-129	up	yes	1.57309	9.69245e-17	up	yes
Region 7.1	NRPS,T1PKS	CCM_08261	11.8047	13.1662	9.91458	8.9545	7.64059	7.09863	5.67522	5.79567	CCM_08261	-0.310127	0.0427428	down	no	-0.554367	2.27943e-06	down	no	-1.05903	7.24959e-23	down	yes
Region 7.2	NRPS-like	CCM_08331	76.0914	83.2405	67.811	58.2549	22.3031	19.9831	20.5658	23.1722	CCM_08331	-0.243958	0.117157	down	no	-1.70754	3.33344e-63	down	yes	-1.80182	8.08992e-74	down	yes
Region 7.3	NRPS-like	CCM_08730	13.4153	16.1825	11.505	11.6628	8.78518	9.37932	14.4035	14.8903	CCM_08730	-0.259087	0.311991	down	no	-0.498125	0.00522056	down	no	0.0478828	0.804059	up	no
Region 7.4	NRPS-like	CCM_08771	21.9155	15.5921	20.6693	23.0717	21.5177	21.3525	6.94232	7.27982	CCM_08771	0.316894	0.197371	up	no	0.39937	0.0234949	up	no	-1.33577	5.64593e-16	down	yes
Region 7.5	T1PKS	CCM_09042	1.14922	1.23329	1.56817	1.39238	6.70784	5.83541	10.6284	15.3285	CCM_09042	0.40713	0.34499	up	no	2.60169	6.76208e-49	up	yes	3.5078	4.07455e-85	up	yes
Region 9.1	NRPS,T1PKS	CCM_09341	5.90986	6.64221	5.37567	4.38377	3.73825	2.98143	6.29877	7.07237	CCM_09341	-0.269583	0.405824	down	no	-0.695773	0.00112294	down	no	0.153925	0.430559	up	no
Region 9.1	NRPS,T1PKS	CCM_09346	12.4241	16.74	10.9906	7.66045	5.08187	3.99039	11.3759	12.4097	CCM_09346	-0.55185	0.0112424	down	no	-1.4787	2.17214e-19	down	yes	-0.230896	0.141382	down	no
Region 9.2	terpene	CCM_09526	90.2979	89.969	98.8656	90.7899	75.1289	66.1267	104.292	102.154	CCM_09526	0.167388	0.329534	up	no	-0.145739	0.289628	down	no	0.258958	0.00726011	up	no

## Sheet: WT_Cluster_DEGs
					Fpkm								WTL15_WTD				WTL1h_WTD				WTL4d_WTD				Note: Core genes are indicated in blue and bold font.
Treatment	cluster number	Region	Type	gene_name	WTD1	WTD2	WTL151	WTL152	WTL1h1	WTL1h2	WTL4d1	WTL4d2	Log2FoldChange	padj	Up/Down	Significant	Log2FoldChange	padj	Up/Down	Significant	Log2FoldChange	padj	Up/Down	Significant	Note: Differentially expressed genes are indicated in red and bold font.
WTL15&WTL1h	3	Region 1.3	NRPS	CCM_00709	54.2316	50.8711	126.17	133.203	332.183	315.453	76.4542	77.4244	1.39826	6.71944e-33	up	yes	2.83001	2.71614e-186	up	yes	0.613512	1.45629e-07	up	no
WTL15&WTL1h	23	Region 6.3	T1PKS,NRPS	CCM_08015	33.5286	32.3094	10.0863	6.56858	3.44622	3.1619	55.3315	42.7039	-1.88963	4.95193e-17	down	yes	-3.11016	2.36002e-41	down	yes	0.638107	9.779e-05	up	no
WTL15&WTL1h	23	Region 6.3	T1PKS,NRPS	CCM_08016	18.7219	21.1947	8.06654	6.7453	4.58519	4.10155	37.0671	31.3343	-1.33639	5.64859e-24	down	yes	-1.9939	1.012e-56	down	yes	0.840482	1.0008e-13	up	no
WTL1h	3	Region 1.3	NRPS	CCM_00714	9.04652	10.2902	4.03282	3.42037	2.5963	2.37681	4.95442	3.95677	-1.28169	0.00221997	down	yes	-1.75316	1.58473e-05	down	yes	-1.05452	0.00257845	down	yes
WTL1h	3	Region 1.3	NRPS	CCM_00725	378.096	370.47	362.272	324.9	162.732	158.565	492.98	471.168	-0.0294942	0.920702	down	no	-1.01388	2.01517e-30	down	yes	0.428448	4.79e-07	up	no
WTL1h	10	Region 2.3	NRPS	CCM_02438	41.0899	44.589	58.2038	53.2733	88.8706	78.7353	51.1497	59.101	0.47384	0.000123124	up	no	1.17409	6.39234e-30	up	yes	0.426888	0.000131359	up	no
WTL1h	11	Region 2.4	NRPS-like	CCM_02694	359.261	349.887	295.772	248.332	155.55	134.494	173.783	169.924	-0.28857	0.0487451	down	no	-1.0838	7.75685e-26	down	yes	-0.981599	1.88429e-28	down	no
WTL1h	11	Region 2.4	NRPS-like	CCM_02695	47.7201	49.1918	61.9385	60.7291	89.4514	80.5765	34.362	36.6408	0.434448	0.000604116	up	no	1.01713	4.14875e-22	up	yes	-0.385602	0.000720232	down	no
WTL1h	14	Region 2.7	NRPS-like	CCM_03388	148.638	186.984	118.721	130.592	76.4139	68.3628	239.407	210.218	-0.333959	0.104913	down	no	-1.00695	3.47803e-11	down	yes	0.485109	0.000402145	up	no
WTL1h	17	Region 3.3	NRPS,T1PKS	CCM_04718	38.837	38.0589	43.6138	42.8151	70.7516	66.4136	37.1519	38.2472	0.263133	0.130795	up	no	1.04128	1.96965e-21	up	yes	0.0349769	0.822572	up	no
WTL1h	19	Region 4.2	NRPS	CCM_05301	3.70516	3.40993	4.17675	3.82259	19.3868	17.8433	6.00637	6.52165	0.263699	0.672291	up	no	2.59482	1.02066e-44	up	yes	0.880086	0.000453404	up	no
WTL1h	20	Region 5.1	NRPS	CCM_06703	54.3448	54.2646	58.7708	62.3138	96.0281	99.82	81.8892	81.3624	0.251708	0.14203	up	no	1.05716	2.63684e-24	up	yes	0.651277	2.27583e-10	up	no
WTL1h	23	Region 6.3	T1PKS,NRPS	CCM_08020	6.53853	7.11682	8.87057	8.41895	14.6175	17.8035	8.36818	8.04989	0.434322	0.39303	up	no	1.45376	2.8512e-08	up	yes	0.328663	0.328979	up	no
WTL1h	24	Region 7.1	NRPS,T1PKS	CCM_08265	35.0529	33.5258	37.4493	42.1069	58.515	61.5019	23.0814	22.4244	0.30941	0.143742	up	no	1.01419	1.72413e-15	up	yes	-0.528223	0.000383549	down	no
WTL1h	25	Region 7.2	NRPS-like	CCM_08330	32.651	39.0469	26.0341	24.1411	15.4997	15.2464	45.2676	41.4292	-0.420931	0.0259147	down	no	-1.01536	5.53902e-11	down	yes	0.337079	0.0162011	up	no
WTL1h	27	Region 7.4	NRPS-like	CCM_08769	23.2294	25.3019	27.793	34.1358	52.2085	60.6869	17.8404	18.348	0.446987	0.0317771	up	no	1.42453	7.03143e-26	up	yes	-0.360383	0.0263891	down	no
WTL1h	27	Region 7.4	NRPS-like	CCM_08770	194.791	175.893	224.838	202.041	326.752	322.262	121.986	122.64	0.29756	0.0333545	up	no	1.01444	4.81297e-27	up	yes	-0.536357	5.06444e-08	down	no
WTL1h	29	Region 9.1	NRPS,T1PKS	CCM_09343	31.9937	39.7927	26.9529	19.1395	11.3657	11.5226	24.7421	19.9062	-0.546368	0.0992602	down	no	-1.44314	1.12385e-08	down	yes	-0.62217	0.00717415	down	no
WTL1h	29	Region 9.1	NRPS,T1PKS	CCM_09345	28.8931	34.7196	23.0022	14.0747	11.9716	10.1104	19.1086	17.5532	-0.686392	0.0126722	down	no	-1.32065	3.64582e-11	down	yes	-0.732093	3.5032e-05	down	no
WTL1h	29	Region 9.1	NRPS,T1PKS	CCM_09346	12.4241	16.74	10.9906	7.66045	5.08187	3.99039	11.3759	12.4097	-0.55185	0.0112424	down	no	-1.4787	2.17214e-19	down	yes	-0.230896	0.141382	down	no
WTL1h&WTL4d	4	Region 1.4	NRPS,T1PKS	CCM_01281	220.291	288.738	164.388	154.735	85.0959	70.5243	564.589	595.719	-0.578884	3.07994e-05	down	no	-1.50339	2.29111e-31	down	yes	1.25237	1.02946e-28	up	yes
WTL1h&WTL4d	4	Region 1.4	NRPS,T1PKS	CCM_01282	298.119	290.3	328.981	291.881	132.512	100.001	58.4037	61.7189	0.171279	0.253927	up	no	-1.13403	2.57386e-22	down	yes	-2.22916	5.66314e-175	down	yes
WTL1h&WTL4d	4	Region 1.4	NRPS,T1PKS	CCM_01284	804.495	769.125	862.921	736.241	357.562	300.446	148.61	132.933	0.116837	0.572934	up	no	-1.05209	2.78665e-26	down	yes	-2.41933	2.23415e-167	down	yes
WTL1h&WTL4d	8	Region 2.1	fungal-RiPP	CCM_02061	0.0722162	0.0329734	0.131072	0	1.11187	0.627962	40.9429	33.6741	0.408871	NA	up	no	4.27026	0.000791174	up	yes	9.55829	2.25859e-28	up	yes
WTL1h&WTL4d	11	Region 2.4	NRPS-like	CCM_02687	154.887	149.775	107.982	89.5728	50.6095	49.3091	66.5302	66.3948	-0.531297	9.02458e-05	down	no	-1.40199	1.63151e-38	down	yes	-1.13327	2.45661e-29	down	yes
WTL1h&WTL4d	11	Region 2.4	NRPS-like	CCM_02688	120.77	132.031	89.2528	89.0572	56.7097	50.8417	57.2014	48.5885	-0.409035	0.00101718	down	no	-1.0268	9.49854e-21	down	yes	-1.19328	1.4549e-26	down	yes
WTL1h&WTL4d	13	Region 2.6	NRPS	CCM_03254	57.5654	53.0102	39.052	32.6519	11.0321	11.5059	7.00504	5.8521	-0.53108	0.000871887	down	no	-2.08801	7.26882e-49	down	yes	-3.04076	7.37109e-90	down	yes
WTL1h&WTL4d	13	Region 2.6	NRPS	CCM_03255	9.22685	8.58407	7.44248	6.92389	2.80335	2.45722	1.30728	1.59582	-0.215796	0.23651	down	no	-1.55328	1.69543e-34	down	yes	-2.55404	3.0068e-82	down	yes
WTL1h&WTL4d	15	Region 3.1	T1PKS	CCM_03664	2.95198	2.72266	3.16111	4.06071	6.13573	5.07679	5.1225	6.05113	0.443814	0.421569	up	no	1.18915	4.13678e-05	up	yes	1.0413	0.000146846	up	yes
WTL1h&WTL4d	20	Region 5.1	NRPS	CCM_06698	27.2202	25.7111	12.8201	12.0525	9.23635	8.51287	2.89237	3.18152	-0.995081	1.88404e-07	down	no	-1.36993	5.74678e-13	down	yes	-3.06015	2.52497e-46	down	yes
WTL1h&WTL4d	23	Region 6.3	T1PKS,NRPS	CCM_08018	0.978653	0.852837	1.1368	0.605161	10.9133	9.17455	2.62373	2.58702	0.0200349	0.986184	up	no	3.66305	1.32558e-129	up	yes	1.57309	9.69245e-17	up	yes
WTL1h&WTL4d	24	Region 7.1	NRPS,T1PKS	CCM_08262	35.5868	37.7263	20.0325	17.9371	8.90868	8.11753	2.18643	2.19886	-0.85516	6.47424e-10	down	no	-1.90009	1.54542e-42	down	yes	-4.00008	1.79222e-128	down	yes
WTL1h&WTL4d	24	Region 7.1	NRPS,T1PKS	CCM_08263	105.213	111.618	59.0522	52.455	30.539	32.9209	15.9996	19.3467	-0.865399	4.18452e-13	down	no	-1.56605	1.21271e-43	down	yes	-2.55388	9.76118e-99	down	yes
WTL1h&WTL4d	25	Region 7.2	NRPS-like	CCM_08331	76.0914	83.2405	67.811	58.2549	22.3031	19.9831	20.5658	23.1722	-0.243958	0.117157	down	no	-1.70754	3.33344e-63	down	yes	-1.80182	8.08992e-74	down	yes
WTL1h&WTL4d	26	Region 7.3	NRPS-like	CCM_08721	98.6157	90.3039	180.722	168.047	328.007	293.178	39.3271	41.4174	0.978799	4.7085e-18	up	no	1.92352	2.34935e-79	up	yes	-1.163	5.2693e-23	down	yes
WTL1h&WTL4d	28	Region 7.5	T1PKS	CCM_09040	5.80068	4.42334	8.24888	6.08735	65.1983	60.7248	74.4515	84.3173	0.582552	0.268849	up	no	3.83341	2.08797e-99	up	yes	4.02499	1.13436e-118	up	yes
WTL1h&WTL4d	28	Region 7.5	T1PKS	CCM_09041	5.59415	5.33304	7.81025	6.2295	118.34	98.8628	210.076	239.283	0.455522	0.211607	up	no	4.51973	5.81077e-241	up	yes	5.42597	0	up	yes
WTL1h&WTL4d	28	Region 7.5	T1PKS	CCM_09042	1.14922	1.23329	1.56817	1.39238	6.70784	5.83541	10.6284	15.3285	0.40713	0.34499	up	no	2.60169	6.76208e-49	up	yes	3.5078	4.07455e-85	up	yes
WTL4d	1	Region 1.1	T1PKS	CCM_00596	50.0998	51.1957	55.5875	62.9113	83.7395	84.3877	126.043	127.473	0.321459	0.0369084	up	no	0.937426	2.75591e-21	up	no	1.38677	9.554e-54	up	yes
WTL4d	1	Region 1.1	T1PKS	CCM_00601	191.023	199.454	186.9	178.901	155.784	177.84	400.804	366.282	0.000131387	0.999655	up	no	-0.0202714	0.926989	down	no	1.03746	3.46631e-23	up	yes
WTL4d	2	Region 1.2	NRPS	CCM_00618	112.62	107.241	87.1234	84.5082	53.8383	63.1306	17.6879	19.4933	-0.262787	0.14476	down	no	-0.703582	4.8995e-07	down	no	-2.50072	8.46198e-73	down	yes
WTL4d	2	Region 1.2	NRPS	CCM_00620	28.2287	26.4377	26.6129	23.7771	22.4004	17.1916	76.181	80.1968	-0.0233266	0.958668	down	no	-0.259605	0.171014	down	no	1.57984	5.31818e-53	up	yes
WTL4d	2	Region 1.2	NRPS	CCM_00623	41.0588	43.3231	32.323	29.8785	24.9906	22.5341	84.73	85.407	-0.345792	0.0112424	down	no	-0.622097	3.78725e-08	down	no	1.07493	1.31245e-33	up	yes
WTL4d	2	Region 1.2	NRPS	CCM_00628	201.393	105.308	59.5339	57.8452	42.213	45.3382	18.2466	17.8594	-1.29267	0.0364963	down	yes	-1.60322	0.0021243	down	yes	-3.02454	1.41545e-10	down	yes
WTL4d	3	Region 1.3	NRPS	CCM_00703	190.063	179.546	159.426	168.353	162.03	166.015	57.8579	55.8171	-0.0784552	0.770697	down	no	0.034443	0.842005	up	no	-1.63772	1.70204e-54	down	yes
WTL4d	3	Region 1.3	NRPS	CCM_00729	44.2343	39.2978	48.2715	44.8	39.3665	34.2619	10.6832	10.744	0.250686	0.388617	up	no	0.0244558	0.939641	up	no	-1.89929	6.73314e-21	down	yes
WTL4d	4	Region 1.4	NRPS,T1PKS	CCM_01283	709.553	663.796	734.64	733.05	335.917	287.822	153.335	138.386	0.190273	0.166487	up	no	-0.932824	5.61065e-21	down	no	-2.17175	4.37304e-129	down	yes
WTL4d	4	Region 1.4	NRPS,T1PKS	CCM_01285	44.6561	45.1386	57.6033	40.7875	37.4877	24.2559	9.63127	10.0423	0.224633	0.3117	up	no	-0.335239	0.425498	down	no	-2.12711	3.48884e-141	down	yes
WTL4d	4	Region 1.4	NRPS,T1PKS	CCM_01286	43.2266	30.623	36.2104	87.0036	19.2662	22.762	13.3159	11.7585	0.836816	0.524416	up	no	-0.605912	0.00914703	down	no	-1.49447	1.43483e-12	down	yes
WTL4d	5	Region 1.5	T1PKS	CCM_01515	149.825	158.78	141.234	136.765	139.917	142.621	406.461	403.796	-0.0563583	0.879142	down	no	0.0790572	0.681153	up	no	1.45573	6.97893e-48	up	yes
WTL4d	5	Region 1.5	T1PKS	CCM_01521	0.446162	0.271619	0.539853	0.386427	0.310072	0.359226	1.43373	1.19013	0.464375	0.81127	up	no	0.108604	0.942576	up	no	1.93962	0.000758724	up	yes
WTL4d	6	Region 1.6	NRPS	CCM_01699	62.1273	49.071	58.1864	55.9386	27.0708	26.1412	4.98803	5.86075	0.13209	0.693153	up	no	-0.856722	1.30546e-07	down	no	-3.29435	2.17809e-71	down	yes
WTL4d	6	Region 1.6	NRPS	CCM_01700	23.5975	24.1055	20.7547	21.707	9.79666	14.8248	11.8844	10.4077	-0.0732276	0.857496	down	no	-0.746728	0.000469679	down	no	-1.03412	1.36943e-10	down	yes
WTL4d	6	Region 1.6	NRPS	CCM_01701	19.5471	13.545	22.918	22.6792	12.9997	12.7327	2.5313	3.46215	0.557521	0.0119138	up	no	-0.155986	0.578659	down	no	-2.40195	3.63617e-26	down	yes
WTL4d	6	Region 1.6	NRPS	CCM_01706	11.9714	8.53767	8.19606	6.82512	6.60093	7.57451	3.55031	3.20367	-0.354845	0.325213	down	no	-0.325373	0.243475	down	no	-1.53842	3.51069e-11	down	yes
WTL4d	7	Region 1.7	T1PKS	CCM_01922	7.00993	8.80188	4.62653	5.55191	3.6027	3.38642	17.4798	16.8437	-0.541199	0.379074	down	no	-0.972264	0.0282074	down	no	1.17971	6.66295e-06	up	yes
WTL4d	7	Region 1.7	T1PKS	CCM_01924	15.8903	15.1943	15.9879	12.6189	13.8504	13.6007	31.7692	32.4283	-0.0261611	0.964671	down	no	0.0272425	0.921639	up	no	1.10988	4.6376e-18	up	yes
WTL4d	7	Region 1.7	T1PKS	CCM_01926	10.0178	11.0247	11.0143	10.247	12.1735	12.2849	122.342	111.06	0.108771	0.883031	up	no	0.422986	0.159823	up	no	3.53353	4.83122e-139	up	yes
WTL4d	7	Region 1.7	T1PKS	CCM_01927	82.1289	93.5015	82.175	87.0118	93.6128	90.6915	298.175	279.038	0.0409409	0.908974	up	no	0.275856	0.0243773	up	no	1.77984	1.71784e-78	up	yes
WTL4d	8	Region 2.1	fungal-RiPP	CCM_02055	0.567904	0.475385	1.03074	1.12841	0.40986	0.411522	59.9625	47.3252	1.14584	0.369885	up	no	-0.137581	0.937806	down	no	6.75307	1.92677e-87	up	yes
WTL4d	8	Region 2.1	fungal-RiPP	CCM_02056	0.130986	0.199358	0.118869	0.400408	0.210075	0.0421853	21.6875	20.1579	0.748216	NA	up	no	-0.187327	0.952225	down	no	7.03589	4.5554e-37	up	yes
WTL4d	8	Region 2.1	fungal-RiPP	CCM_02057	0.830666	1.65933	0.942282	1.42832	0.949203	1.6553	82.749	73.2008	0.022044	0.993176	up	no	0.269275	0.806327	up	no	6.01473	3.75631e-134	up	yes
WTL4d	8	Region 2.1	fungal-RiPP	CCM_02058	0.0582974	0	0	0	0.0560982	0.0563256	73.6503	55.552	-1.46581	NA	down	no	1.18397	NA	up	no	11.2436	3.76873e-14	up	yes
WTL4d	8	Region 2.1	fungal-RiPP	CCM_02059	0	0	0.147968	0	0.0784498	0.0787678	140.646	110.733	2.45352	NA	up	no	2.66203	NA	up	no	13.162	1.16449e-18	up	yes
WTL4d	8	Region 2.1	fungal-RiPP	CCM_02060	0.602033	0.549767	0.455285	0.368067	0.0965536	0.19389	176.142	133.6	-0.38991	NA	down	no	-1.77999	0.459367	down	no	8.1376	5.09762e-74	up	yes
WTL4d	8	Region 2.1	fungal-RiPP	CCM_02062	16.6896	17.9194	14.0443	12.8318	18.6556	17.9168	46.7749	44.9863	-0.27081	0.334374	down	no	0.285699	0.133495	up	no	1.46968	2.76505e-32	up	yes
WTL4d	8	Region 2.1	fungal-RiPP	CCM_02063	0.330229	0.241248	0.0599363	0.242272	0.571988	0.255248	159.541	130.75	-0.819959	NA	down	no	0.740676	0.728655	up	no	9.06216	1.59634e-72	up	yes
WTL4d	8	Region 2.1	fungal-RiPP	CCM_02064	4.65512	4.60524	1.26735	2.56142	1.71715	2.3238	64.1818	43.485	-1.1777	0.106308	down	no	-0.98936	0.0937927	down	no	3.60333	7.59884e-54	up	yes
WTL4d	8	Region 2.1	fungal-RiPP	CCM_02065	13.637	13.1028	8.82425	9.24351	7.07474	5.614	138.743	117.962	-0.47071	0.093116	down	no	-0.869329	0.000254455	down	no	3.32696	1.38394e-161	up	yes
WTL4d	9	Region 2.2	T1PKS	CCM_02374	11.1238	7.57553	9.522	10.3741	6.11329	6.94593	0.240841	0.325472	0.184439	0.601892	up	no	-0.311094	0.148455	down	no	-4.98258	2.20325e-91	down	yes
WTL4d	10	Region 2.3	NRPS	CCM_02428	27.9753	29.3989	22.9696	26.5713	21.5787	24.6694	12.9445	8.2004	-0.116862	0.839335	down	no	-0.104451	0.771062	down	no	-1.37631	3.56359e-07	down	yes
WTL4d	10	Region 2.3	NRPS	CCM_02433	12.4587	12.0106	10.6242	9.59626	10.431	9.71921	26.8851	28.9064	-0.180857	0.638022	down	no	-0.0737372	0.800403	down	no	1.25256	8.11101e-20	up	yes
WTL4d	10	Region 2.3	NRPS	CCM_02434	119.768	106.945	126.467	119.491	108.905	93.4903	24.4315	21.636	0.21184	0.225877	up	no	0.0423432	0.831309	up	no	-2.23559	1.61162e-75	down	yes
WTL4d	10	Region 2.3	NRPS	CCM_02437	1.64802	1.89021	1.66307	1.31788	2.14406	2.35657	4.57562	5.29555	-0.154079	0.843834	down	no	0.553001	0.0764109	up	no	1.54217	3.11746e-13	up	yes
WTL4d	10	Region 2.3	NRPS	CCM_02441	157.035	140.071	130.464	146.055	118.842	123.337	68.276	64.2677	-0.00843868	0.986184	down	no	-0.0882075	0.63484	down	no	-1.10101	1.91629e-18	down	yes
WTL4d	14	Region 2.7	NRPS-like	CCM_03384	260.881	238.819	200.617	190.659	137.338	157.439	21.0781	20.7533	-0.258464	0.151015	down	no	-0.554569	5.45308e-05	down	no	-3.51501	1.64655e-122	down	yes
WTL4d	17	Region 3.3	NRPS,T1PKS	CCM_04715	132.573	136.886	137.106	147.278	112.162	117.183	55.6178	57.4492	0.172656	0.36657	up	no	-0.0260136	0.889997	down	no	-1.18965	4.49943e-28	down	yes
WTL4d	18	Region 4.1	NRPS-like	CCM_05077	7.69951	9.16873	7.7807	7.47475	11.8599	12.1532	17.0386	17.1095	-0.0512047	0.936875	down	no	0.715176	0.000314377	up	no	1.07973	7.89259e-11	up	yes
WTL4d	20	Region 5.1	NRPS	CCM_06697	11.428	10.5031	8.7425	8.34908	6.45378	6.90626	4.02414	4.2779	-0.265118	0.26016	down	no	-0.508242	0.0024791	down	no	-1.33801	9.53845e-18	down	yes
WTL4d	20	Region 5.1	NRPS	CCM_06700	62.2889	53.2631	48.5412	47.4474	47.2153	45.1811	12.3093	11.4435	-0.172995	0.493094	down	no	-0.116078	0.544838	down	no	-2.21884	1.02332e-51	down	yes
WTL4d	22	Region 6.2	terpene	CCM_07635	9.25944	9.84247	10.0479	10.4683	11.7859	12.0703	19.8366	18.9995	0.197483	0.710938	up	no	0.526836	0.0398669	up	no	1.08662	1.47397e-08	up	yes
WTL4d	23	Region 6.3	T1PKS,NRPS	CCM_08010	15.2684	16.1998	14.8528	11.937	13.9525	12.1518	36.3572	36.1584	-0.138667	0.798369	down	no	-0.0636875	0.8586	down	no	1.26731	6.59234e-16	up	yes
WTL4d	23	Region 6.3	T1PKS,NRPS	CCM_08012	71.1087	79.6037	85.8043	74.3023	101.312	86.4196	473.231	435.833	0.181083	0.388061	up	no	0.522806	2.40799e-05	up	no	2.6558	1.7165e-179	up	yes
WTL4d	23	Region 6.3	T1PKS,NRPS	CCM_08013	17.5298	15.8439	15.9082	13.3416	10.1971	12.425	34.2672	29.8185	-0.0961363	0.837244	down	no	-0.353798	0.119844	down	no	1.00527	8.36932e-12	up	yes
WTL4d	24	Region 7.1	NRPS,T1PKS	CCM_08259	99.5255	124.846	68.9594	67.5363	59.3205	57.8288	17.8535	19.4407	-0.622453	1.49328e-05	down	no	-0.731123	2.67603e-08	down	no	-2.52558	6.57519e-80	down	yes
WTL4d	24	Region 7.1	NRPS,T1PKS	CCM_08261	11.8047	13.1662	9.91458	8.9545	7.64059	7.09863	5.67522	5.79567	-0.310127	0.0427428	down	no	-0.554367	2.27943e-06	down	no	-1.05903	7.24959e-23	down	yes
WTL4d	24	Region 7.1	NRPS,T1PKS	CCM_08264	14.2489	15.0402	9.10863	6.74494	13.6711	12.7142	5.27145	4.97252	-0.792239	6.8238e-05	down	no	0.0554858	0.818843	up	no	-1.45232	8.67514e-20	down	yes
WTL4d	25	Region 7.2	NRPS-like	CCM_08328	47.7195	38.3157	35.9068	26.8152	38.2835	38.3337	133.235	105.589	-0.36214	0.291621	down	no	0.0399217	0.904102	up	no	1.53749	1.95888e-21	up	yes
WTL4d	25	Region 7.2	NRPS-like	CCM_08334	10.3015	9.60261	10.6355	11.1156	9.29489	9.5911	24.6894	24.8052	0.223055	0.511979	up	no	0.131084	0.631656	up	no	1.37804	7.91525e-23	up	yes
WTL4d	26	Region 7.3	NRPS-like	CCM_08732	29.5706	34.301	27.1013	38.66	22.0585	28.0509	12.9915	12.7044	0.138418	0.726097	up	no	-0.143069	0.49698	down	no	-1.25048	2.58214e-21	down	yes
WTL4d	26	Region 7.3	NRPS-like	CCM_08733	30.8011	26.1733	24.2152	28.7278	27.6192	28.5892	64.3426	59.6765	-0.0102966	0.986238	down	no	0.187452	0.348621	up	no	1.1862	1.56719e-20	up	yes
WTL4d	27	Region 7.4	NRPS-like	CCM_08767	4.33941	3.77398	4.12551	6.6325	5.36876	4.59193	194.845	154.168	0.504228	0.750645	up	no	0.503009	0.61027	up	no	5.49413	6.46962e-85	up	yes
WTL4d	27	Region 7.4	NRPS-like	CCM_08771	21.9155	15.5921	20.6693	23.0717	21.5177	21.3525	6.94232	7.27982	0.316894	0.197371	up	no	0.39937	0.0234949	up	no	-1.33577	5.64593e-16	down	yes
WTL4d	27	Region 7.4	NRPS-like	CCM_08774	6.26499	6.00188	5.79009	6.23884	6.21357	7.87272	13.7274	15.2606	0.0667928	0.935011	up	no	0.406761	0.209815	up	no	1.30428	1.03503e-10	up	yes
WTL4d	28	Region 7.5	T1PKS	CCM_09037	3.51138	3.11622	2.28894	2.76661	2.23675	3.1537	6.44785	7.9915	-0.294884	0.7694	down	no	-0.0903384	0.90004	down	no	1.18758	0.000186104	up	yes
WTL4d	28	Region 7.5	T1PKS	CCM_09039	10.2326	8.04902	8.2747	9.94139	12.0889	11.3059	20.7433	19.458	0.0910338	0.910436	up	no	0.563332	0.0411112	up	no	1.20197	4.11733e-09	up	yes
WTL4d	29	Region 9.1	NRPS,T1PKS	CCM_09347	10.0517	9.62146	8.97537	9.62528	11.9644	12.0909	22.09	23.7066	0.0141406	0.986145	up	no	0.496861	0.0325549	up	no	1.28261	2.51326e-14	up	yes
WTL4d	29	Region 9.1	NRPS,T1PKS	CCM_09349	71.7913	77.4883	87.6502	94.7981	86.6746	82.7051	148.793	149.676	0.384372	0.005678	up	no	0.388469	0.000818969	up	no	1.06273	4.44124e-29	up	yes
WTL15&WTL1h&4d	10	Region 2.3	NRPS	CCM_02432	8.03669	8.02168	13.2862	20.8535	28.0565	29.9158	19.1619	14.899	1.1847	9.42582e-05	up	yes	2.05873	5.80494e-25	up	yes	1.14844	1.85211e-06	up	yes
WTL15&WTL1h&4d	12	Region 2.5	terpene	CCM_03046	10.7933	9.20232	4.41002	4.40959	3.74098	3.75615	3.09972	2.69226	-1.08587	0.000780411	down	yes	-1.20833	8.71432e-05	down	yes	-1.72356	5.16773e-09	down	yes
WTL15&WTL1h&4d	16	Region 3.2	terpene	CCM_03699	32.4586	31.0985	11.5893	9.97639	2.50328	2.28494	102.758	107.764	-1.46512	7.50671e-14	down	yes	-3.52402	6.79833e-47	down	yes	1.79142	4.99485e-53	up	yes
WTL15&WTL1h&4d	17	Region 3.3	NRPS,T1PKS	CCM_04719	2.64834	3.21253	13.6668	13.5209	86.6466	73.0584	0.94358	0.839454	2.30608	8.71397e-21	up	yes	4.97038	4.97289e-183	up	yes	-1.65397	0.000455492	down	yes
WTL15&WTL1h&4d	20	Region 5.1	NRPS	CCM_06701	28.0767	26.0949	12.9284	8.00656	5.44085	4.23108	1.42506	1.25402	-1.27907	3.54237e-10	down	yes	-2.27955	2.17737e-40	down	yes	-4.27412	7.5234e-100	down	yes
WTL15&WTL1h&4d	23	Region 6.3	T1PKS,NRPS	CCM_08014	95.3741	108.382	39.9524	38.279	43.3493	30.5893	227.919	170.021	-1.28673	1.6903e-19	down	yes	-1.25686	6.35492e-14	down	yes	1.02923	1.47766e-13	up	yes
WTL15&WTL1h&4d	23	Region 6.3	T1PKS,NRPS	CCM_08019	3.18363	2.988	12.038	7.78556	47.5698	41.4399	8.52544	8.24731	1.77691	6.55025e-05	up	yes	4.05772	7.11001e-58	up	yes	1.50648	0.000143854	up	yes
WTL15&WTL1h&4d	29	Region 9.1	NRPS,T1PKS	CCM_09350	3.83868	4.39029	30.0332	39.5436	131.007	137.875	9.37566	10.0828	3.17425	1.01388e-57	up	yes	5.23415	3.75226e-304	up	yes	1.30371	4.69835e-08	up	yes
