# Supplementary material for: Dynamic Genome-Wide Transcription Profiling and Direct Target Genes of CmWC-1 Reveal Hierarchical Light Signal Transduction in Cordyceps militaris
Source: J Fungi (Basel). 2022 Jun 11;8(6):624. doi: 10.3390/jof8060624 (PMC9225392; doi:10.3390/jof8060624)
Supplement: Supplementary file 1 [file jof-08-00624-s001.zip › Table S7.xlsx]

## Sheet: summary
ID	Reads	Bases	N_bases	Q20_Bases	Q20(%)	Q30_Bases	Q30(%)	GC_content(%)
L-2-input	28152685	8223591553	17439	8128287007	0.98841	7886277129	0.95898	0.5281
L-2	27182774	7774048805	17067	7684486498	0.98848	7460389020	0.95965	0.52151

## Sheet: map
#ID	total_reads	mapped_reads	mapped_rate	uniq_mapped_reads	uniq_mapped_rate	uniq_in_same_chr	rate
L-2-input	28152685	27097019	96.25	27051047	96.09	26509125	94.16
L-2	27182774	18193544	66.93	18157018	66.8	17789027	65.44

## Sheet: peak
Sample	total_peaks	total_length	mean_length	median_length	min_length	max_length	Coverage
L-2-vs-L-2-input	357	1036998	2535.45	2020	500	10713	0.0324

## Sheet: L-2_vs_L-2input
chr	start	end	length	summit	tags	p value	fold_enrichment	FDR(%)	peak ID	p value	upstream2k	promoter	genebody	exon	intron	downstream2k
NW_006271969.1	991760	999266	7507	1862	1663	5.99791e-276	11.22	0	MACS_peak_11	2752.22	CCM_00277,CCM_00274,CCM_00276,CCM_00275	CCM_00277,CCM_00274,CCM_00276,CCM_00275	CCM_00277,CCM_00276,CCM_00275	CCM_00277,CCM_00274,CCM_00276,CCM_00275	CCM_00277,CCM_00274,CCM_00276,CCM_00275	CCM_00277,CCM_00276,CCM_00278,CCM_00275
NW_006271969.1	1820663	1822259	1597	875	709	0	29.4	0	MACS_peak_22	3183.28	CCM_00533	CCM_00533	--	--	--	CCM_00532
NW_006271969.1	1906173	1914043	7871	2309	1293	6.83912e-146	5.53	0	MACS_peak_25	1451.65	CCM_00569,CCM_00566,CCM_00565,CCM_00568,CCM_00567	CCM_00566,CCM_00565,CCM_00568,CCM_00567	CCM_00566,CCM_00565,CCM_00568,CCM_00567	CCM_00566,CCM_00565,CCM_00568,CCM_00567	CCM_00566,CCM_00568,CCM_00567	CCM_00566,CCM_00568,CCM_00565,CCM_00567
NW_006271969.1	2194765	2205477	10713	3792	1998	1.70608e-104	5.57	0	MACS_peak_27	1037.68	CCM_00683,CCM_00681,CCM_00685,CCM_00682	CCM_00683,CCM_00681,CCM_00685,CCM_00682	CCM_00683,CCM_00681,CCM_00682	CCM_00683,CCM_00681,CCM_00684,CCM_00682	CCM_00681,CCM_00684,CCM_00682	CCM_00683,CCM_00684,CCM_00680,CCM_00682
NW_006271969.1	2907737	2916179	8443	6723	1488	2.39332e-135	15.79	0	MACS_peak_37	1346.21	--	--	CCM_00940	CCM_00940	CCM_00940	CCM_00940
NW_006271969.1	3341959	3345914	3956	1527	758	1.54882e-110	7.75	0	MACS_peak_49	1098.1	CCM_01075	CCM_01075	CCM_01075	CCM_01075,CCM_01074	CCM_01075,CCM_01074	CCM_01074,CCM_01076
NW_006271969.1	3424216	3429366	5151	4439	1021	1.15878e-164	15.87	0	MACS_peak_52	1639.36	CCM_01107,CCM_01106	CCM_01107	--	--	--	CCM_01108
NW_006271969.1	4344195	4345905	1711	900	546	1.59588e-179	18.94	0	MACS_peak_64	1787.97	CCM_01344,CCM_01345	CCM_01344,CCM_01345	CCM_01345	CCM_01344,CCM_01345	CCM_01344,CCM_01345	--
NW_006271969.1	4697370	4706048	8679	3073	1940	0	9.96	0	MACS_peak_71	3100	CCM_01456,CCM_01457	CCM_01456,CCM_01457	CCM_01456,CCM_01457	CCM_01456,CCM_01457	CCM_01456	CCM_01458,CCM_01457
NW_006271970.1	2132329	2137235	4907	1247	1004	1.52757e-133	13.16	0	MACS_peak_107	1328.16	CCM_02584,CCM_02583,CCM_02585	CCM_02584,CCM_02583,CCM_02585	CCM_02584,CCM_02583,CCM_02585	CCM_02583,CCM_02584,CCM_02585	CCM_02583,CCM_02585	CCM_02584,CCM_02582
NW_006271970.1	2563044	2571799	8756	3127	1736	6.38263e-121	6.86	0	MACS_peak_117	1201.95	CCM_02733,CCM_02732,CCM_02734	CCM_02733,CCM_02732,CCM_02734	CCM_02735,CCM_02733,CCM_02732,CCM_02734	CCM_02735,CCM_02733,CCM_02732,CCM_02734	CCM_02735,CCM_02733,CCM_02734	CCM_02735,CCM_02733,CCM_02731,CCM_02732,CCM_02734
NW_006271970.1	4852355	4858764	6410	2091	1084	1.65577e-148	6.38	0	MACS_peak_139	1477.81	CCM_03442,CCM_03443	CCM_03442,CCM_03443	CCM_03442,CCM_03441	CCM_03442,CCM_03441	CCM_03442	CCM_03442,CCM_03441
NW_006271971.1	2376651	2379684	3034	1345	727	8.531e-131	13.63	0	MACS_peak_182	1300.69	CCM_04367	--	CCM_04368	CCM_04368	--	CCM_04368
NW_006271971.1	2390235	2393293	3059	1746	2118	0	61.12	0	MACS_peak_183	3100	CCM_04374	CCM_04374	CCM_04373,CCM_04374	CCM_04373,CCM_04374	CCM_04374	CCM_04373,CCM_04372
NW_006271971.1	2807482	2812798	5317	2897	1858	0	38.62	0	MACS_peak_189	3100	CCM_04507,CCM_04508	CCM_04507,CCM_04508	--	CCM_04507	--	--
NW_006271971.1	2829719	2831652	1934	1036	1015	0	33.08	0	MACS_peak_191	3100	CCM_04513,CCM_04514	CCM_04513,CCM_04514	CCM_04514	CCM_04514	CCM_04514	CCM_04515
NW_006271971.1	3242629	3245767	3139	1499	2384	0	51.16	0	MACS_peak_204	3100	CCM_04633	CCM_04633	CCM_04633	CCM_04633,CCM_04632	CCM_04633,CCM_04632	CCM_04632
NW_006271971.1	3804116	3811067	6952	2642	3480	0	14.28	0	MACS_peak_206	3100	CCM_04804	CCM_04805,CCM_04804	CCM_04805,CCM_04804	CCM_04806,CCM_04805,CCM_04804	--	CCM_04806,CCM_04803,CCM_04804,CCM_04805
NW_006271971.1	3943760	3948998	5239	4036	1146	8.81049e-112	12.14	0	MACS_peak_211	1110.55	CCM_04853,CCM_04852	CCM_04851,CCM_04852	CCM_04851,CCM_04852	CCM_04851,CCM_04852	CCM_04851	CCM_04851
NW_006271972.1	653453	657014	3562	1197	643	2.58226e-122	5.23	0	MACS_peak_228	1215.88	--	CCM_05222	CCM_05222	CCM_05222	CCM_05222	CCM_05221
NW_006271972.1	2625838	2631682	5845	3762	1513	2.38781e-232	4.89	0	MACS_peak_275	2316.22	CCM_05842,CCM_05843	CCM_05842,CCM_05843	CCM_05842,CCM_05843	CCM_05842,CCM_05844,CCM_05843	CCM_05842	CCM_05842,CCM_05844
NW_006271972.1	2756717	2761042	4326	2737	1125	2.28034e-245	5.81	0	MACS_peak_279	2446.42	CCM_05892,CCM_05893	CCM_05892,CCM_05893	CCM_05892	CCM_05892,CCM_05893	CCM_05893	CCM_05891
NW_006271972.1	3278574	3281731	3158	2486	757	1.77419e-122	11.41	0	MACS_peak_287	1217.51	CCM_06055,CCM_06054,CCM_06056	CCM_06055,CCM_06054,CCM_06056	CCM_06055	CCM_06055	CCM_06055	--
NW_006271972.1	3922290	3924095	1806	802	404	8.29851e-98	13.55	0	MACS_peak_293	970.81	CCM_06281,CCM_06280	CCM_06281,CCM_06280	--	CCM_06281	--	--
NW_006271973.1	1516033	1522660	6628	1956	1459	1.00925e-131	9.38	0	MACS_peak_312	1309.96	CCM_06820,CCM_06818	CCM_06818	CCM_06819	CCM_06819,CCM_06818	CCM_06819	CCM_06819
NW_006271973.1	1525070	1529279	4210	1961	2208	0	14.37	0	MACS_peak_313	3100	CCM_06823,CCM_06821,CCM_06822	CCM_06821,CCM_06822	CCM_06821,CCM_06822	CCM_06820,CCM_06821,CCM_06822	CCM_06821,CCM_06822	CCM_06820,CCM_06821
NW_006271974.1	496676	502034	5359	4067	1200	1.99526e-176	7.08	0	MACS_peak_344	1757	CCM_07446,CCM_07447	CCM_07446,CCM_07447	CCM_07446,CCM_07447	CCM_07446,CCM_07447,CCM_07445	CCM_07446,CCM_07445	CCM_07446,CCM_07445
NW_006271974.1	684711	689707	4997	3558	2706	0	9.17	0	MACS_peak_346	3100	CCM_07508,CCM_07509	CCM_07508,CCM_07509	CCM_07508	CCM_07507,CCM_07508,CCM_07509	CCM_07507,CCM_07509	CCM_07508,CCM_07507
NW_006271974.1	1834225	1840503	6279	3700	2144	0	10.06	0	MACS_peak_357	3100	CCM_07839,CCM_07837	CCM_07839,CCM_07837	CCM_07838,CCM_07839	CCM_07838,CCM_07839,CCM_07840	CCM_07838,CCM_07839	CCM_07836,CCM_07838,CCM_07839,CCM_07840
NW_006271976.1	351355	354029	2675	941	750	5.40754e-209	23.53	0	MACS_peak_390	2082.67	CCM_09195	CCM_09195	--	--	--	--
NW_006271971.1	1797030	1798160	1131	587	135	4.23643e-13	7.09	1.37	MACS_peak_174	123.73	CCM_04196,CCM_04197	CCM_04196,CCM_04197	--	--	--	--
NW_006271969.1	1184318	1186545	2228	1671	241	3.08319e-13	3.38	1.38	MACS_peak_15	125.11	CCM_00332	CCM_00332,CCM_00331	CCM_00331	CCM_00332,CCM_00331	CCM_00332,CCM_00331	--
NW_006271972.1	2088147	2090905	2759	1757	397	2.48313e-13	3.44	1.38	MACS_peak_262	126.05	CCM_05653,CCM_05652	CCM_05653,CCM_05652	CCM_05652	CCM_05652	CCM_05652	CCM_05651
NW_006271972.1	2471812	2473803	1992	1421	253	2.35505e-13	3.48	1.39	MACS_peak_271	126.28	CCM_05785	CCM_05785	--	--	--	CCM_05786
NW_006271969.1	2869715	2871691	1977	1228	235	1.54882e-13	2.87	1.4	MACS_peak_35	128.1	--	CCM_00925	CCM_00925	CCM_00925	CCM_00925	--
NW_006271972.1	1432990	1434871	1882	796	232	2.28034e-13	3.16	1.4	MACS_peak_253	126.42	--	--	CCM_05475	CCM_05475,CCM_05474	CCM_05475,CCM_05474	CCM_05474
NW_006271978.1	407899	411198	3300	1707	432	1.51008e-13	3.25	1.41	MACS_peak_407	128.21	--	--	CCM_09646	CCM_09646	CCM_09646	CCM_09647
NW_006271972.1	513707	515527	1821	717	221	1.27057e-13	3.45	1.42	MACS_peak_227	128.96	CCM_05173,CCM_05172	CCM_05173,CCM_05172	--	--	--	--
NW_006271974.1	1436114	1437738	1625	927	179	1.07399e-13	3.58	1.42	MACS_peak_354	129.69	CCM_07730	CCM_07730	--	--	--	--
NW_006271972.1	2318122	2320141	2020	1369	227	9.84011e-14	3.33	1.43	MACS_peak_268	130.07	CCM_05727	CCM_05727	--	--	--	--
NW_006271973.1	1448248	1449533	1286	620	165	7.51623e-14	5.37	1.44	MACS_peak_310	131.24	CCM_06799	CCM_06799	--	CCM_06799	CCM_06799	--
NW_006271975.1	1722655	1724041	1387	701	161	8.59014e-14	6.92	1.44	MACS_peak_381	130.66	CCM_08771,CCM_08770	CCM_08771,CCM_08770	--	--	--	--
NW_006271972.1	3611273	3612772	1500	834	206	5.03501e-14	4.58	1.45	MACS_peak_291	132.98	CCM_06156	CCM_06156	--	CCM_06156	CCM_06156	CCM_06157
NW_006271972.1	2176196	2178322	2127	601	227	3.79315e-14	3.54	1.46	MACS_peak_265	134.21	--	CCM_05678	CCM_05678	CCM_05678,CCM_05679	CCM_05678,CCM_05679	CCM_05677,CCM_05679
NW_006271978.1	54293	58639	4347	2010	557	3.2434e-14	3.81	1.46	MACS_peak_404	134.89	CCM_09597,CCM_09598	CCM_09597,CCM_09598	--	--	--	--
NW_006271971.1	1171410	1174549	3140	668	391	2.83139e-14	2.81	1.47	MACS_peak_162	135.48	CCM_03978,CCM_03980	CCM_03978,CCM_03979,CCM_03980	CCM_03979	CCM_03978,CCM_03979	CCM_03978,CCM_03979	--
NW_006271971.1	688357	691059	2703	2031	321	2.71644e-14	3.08	1.48	MACS_peak_152	135.66	CCM_03832	CCM_03832	CCM_03832	CCM_03832	--	CCM_03832
NW_006271969.1	4125124	4127001	1878	661	290	2.37684e-14	4.03	1.49	MACS_peak_59	136.24	CCM_01283,CCM_01282	CCM_01283,CCM_01282	--	CCM_01282	CCM_01282	--
NW_006271974.1	1847684	1851231	3548	1549	382	2.66686e-14	2.58	1.49	MACS_peak_358	135.74	CCM_07842	CCM_07842	CCM_07843	CCM_07843	--	CCM_07843
NW_006271970.1	1834017	1835889	1873	514	212	2.32809e-14	3.23	1.5	MACS_peak_101	136.33	--	--	CCM_02485	CCM_02485	CCM_02485	CCM_02485,CCM_02486
NW_006271978.1	199575	200677	1103	609	142	1.25603e-14	8.22	1.51	MACS_peak_405	139.01	--	--	--	--	--	--
NW_006271969.1	3484395	3486611	2217	1595	252	8.43335e-15	4.7	1.52	MACS_peak_54	140.74	--	--	CCM_01122	CCM_01122	CCM_01122	CCM_01122
NW_006271970.1	2	675	674	203	98	9.88553e-15	6.4	1.52	MACS_peak_88	140.05	--	--	--	CCM_01932	--	--
NW_006271971.1	3154400	3156439	2040	1348	261	8.22243e-15	3.26	1.53	MACS_peak_198	140.85	--	--	--	--	--	CCM_04614
NW_006271971.1	2826936	2828939	2004	1451	231	3.67282e-15	4.1	1.54	MACS_peak_190	144.35	CCM_04512	CCM_04512	--	CCM_04513	CCM_04513	CCM_04513
NW_006271971.1	2450891	2453867	2977	2187	375	2.74157e-15	3.8	1.55	MACS_peak_184	145.62	CCM_04398,CCM_04397	CCM_04398,CCM_04397	CCM_04398	CCM_04398,CCM_04399	CCM_04398	CCM_04399
NW_006271975.1	849712	851093	1382	694	179	2.89734e-15	5.5	1.55	MACS_peak_374	145.38	CCM_08493	CCM_08494,CCM_08493	CCM_08494	CCM_08494	CCM_08494	--
NW_006271970.1	4725957	4728695	2739	2129	386	2.14783e-15	4.89	1.56	MACS_peak_136	146.68	CCM_03403	CCM_03403	CCM_03403	CCM_03403,CCM_03402	CCM_03403	CCM_03402
NW_006271971.1	176360	177571	1212	567	150	1.51356e-15	4.96	1.57	MACS_peak_144	148.2	--	--	--	--	--	--
NW_006271969.1	5353843	5356335	2493	1847	337	1.27644e-15	4.01	1.58	MACS_peak_80	148.94	--	--	--	--	--	--
NW_006271974.1	2744181	2746474	2294	1630	286	1.17761e-15	2.99	1.59	MACS_peak_369	149.29	--	--	CCM_08119	CCM_08119	CCM_08119	CCM_08118
NW_006271969.1	1175812	1178549	2738	750	418	1.00462e-15	5.32	1.6	MACS_peak_14	149.98	CCM_00327	CCM_00327	--	--	--	CCM_00328
NW_006271970.1	756042	757496	1455	747	196	9.12011e-16	4.44	1.6	MACS_peak_94	150.4	--	--	--	--	--	CCM_02189,CCM_02190
NW_006271971.1	1219912	1221598	1687	1018	192	7.92501e-16	3.92	1.61	MACS_peak_164	151.01	CCM_03994,CCM_03995	CCM_03994,CCM_03995	CCM_03994	CCM_03994	--	CCM_03993
NW_006271972.1	1090460	1096207	5748	1969	688	7.37904e-16	2.44	1.62	MACS_peak_238	151.32	CCM_05379,CCM_05378	CCM_05379,CCM_05378	CCM_05379	CCM_05379	--	--
NW_006271972.1	244098	251001	6904	1145	797	7.24436e-16	3.54	1.63	MACS_peak_221	151.4	CCM_05103,CCM_05101,CCM_05102	CCM_05103,CCM_05101,CCM_05102	CCM_05101,CCM_05102	CCM_05103,CCM_05101,CCM_05100,CCM_05102	CCM_05101,CCM_05102	CCM_05100
NW_006271970.1	2505078	2506275	1198	702	168	6.19441e-16	6.7	1.64	MACS_peak_115	152.08	CCM_02710	CCM_02710	--	--	--	--
NW_006271973.1	876803	880084	3282	1921	373	6.82339e-11	3.56	1.64	MACS_peak_303	101.66	--	--	--	--	--	--
NW_006271970.1	2917530	2920707	3178	2527	386	6.68344e-11	3.05	1.65	MACS_peak_118	101.75	CCM_02845,CCM_02843,CCM_02844	CCM_02845,CCM_02843,CCM_02844	CCM_02843,CCM_02844	CCM_02843,CCM_02844	CCM_02843,CCM_02844	--
NW_006271972.1	1730801	1733165	2365	1739	293	5.97035e-11	3.46	1.65	MACS_peak_256	102.24	--	--	--	--	--	--
NW_006271972.1	4006361	4008021	1661	1017	253	5.04661e-16	4.54	1.65	MACS_peak_296	152.97	--	--	--	--	--	CCM_06305
NW_006271971.1	576294	578454	2161	315	299	4.05509e-16	3.13	1.66	MACS_peak_150	153.92	CCM_03789	CCM_03789	CCM_03788	CCM_03788	--	--
NW_006271977.1	1499	2665	1167	661	131	4.75335e-11	3.44	1.66	MACS_peak_395	103.23	CCM_09337	CCM_09337	--	--	--	--
NW_006271971.1	222995	224249	1255	572	139	3.1842e-11	7.3	1.67	MACS_peak_147	104.97	--	--	--	--	--	--
NW_006271971.1	1305928	1307492	1565	863	265	3.64754e-16	6.14	1.67	MACS_peak_166	154.38	--	--	--	--	--	CCM_04021
NW_006271972.1	2246026	2248132	2107	1508	241	4.44631e-11	3.24	1.67	MACS_peak_267	103.52	CCM_05703,CCM_05701	CCM_05703,CCM_05702,CCM_05701	CCM_05702	CCM_05702	CCM_05702	--
NW_006271970.1	2125499	2127396	1898	691	262	2.57632e-16	3.69	1.68	MACS_peak_106	155.89	CCM_02578	CCM_02578	CCM_02578,CCM_02579,CCM_02577	CCM_02578,CCM_02579,CCM_02577	CCM_02579	CCM_02580,CCM_02579
NW_006271974.1	1953537	1955126	1590	589	185	3.03389e-11	3.13	1.68	MACS_peak_363	105.18	CCM_07879,CCM_07878	CCM_07879,CCM_07878	--	--	--	--
NW_006271972.1	769098	770614	1517	600	161	2.46604e-11	2.89	1.69	MACS_peak_229	106.08	CCM_05264,CCM_05263	CCM_05264,CCM_05263	--	--	--	--
NW_006271974.1	2766872	2769259	2388	1493	284	2.10863e-16	3.25	1.69	MACS_peak_370	156.76	CCM_08127,CCM_08129	CCM_08127	CCM_08127,CCM_08128	CCM_08127,CCM_08128	CCM_08127,CCM_08128	CCM_08128,CCM_08126
NW_006271975.1	1214589	1217228	2640	2021	343	2.40991e-16	3.7	1.69	MACS_peak_379	156.18	--	--	--	CCM_08608	--	CCM_08608
NW_006271977.1	162315	164151	1837	569	187	2.13304e-11	3.99	1.69	MACS_peak_397	106.71	--	--	--	--	--	--
NW_006271972.1	2041320	2043795	2476	1224	337	2.02768e-11	3.54	1.7	MACS_peak_261	106.93	--	--	--	--	--	--
NW_006271972.1	3565631	3567275	1645	662	267	1.02565e-16	4.12	1.7	MACS_peak_290	159.89	CCM_06142,CCM_06143	CCM_06142,CCM_06143	--	CCM_06142	--	CCM_06141
NW_006271970.1	213147	215944	2798	1123	335	9.86279e-17	3.16	1.71	MACS_peak_90	160.06	--	--	--	--	--	CCM_02001
NW_006271970.1	4020798	4022428	1631	818	196	1.84927e-11	2.77	1.71	MACS_peak_127	107.33	--	--	--	--	--	CCM_03200
NW_006271969.1	4445971	4447456	1486	727	178	1.80717e-11	3.57	1.72	MACS_peak_68	107.43	CCM_01380,CCM_01382	CCM_01380,CCM_01382	CCM_01381	CCM_01381	--	CCM_01381
NW_006271973.1	2924999	2926554	1556	851	196	1.81552e-11	3.74	1.72	MACS_peak_335	107.41	--	--	--	--	--	CCM_07226
NW_006271974.1	463160	465304	2145	1456	326	9.54993e-17	3.54	1.72	MACS_peak_342	160.2	CCM_07437	CCM_07437	--	--	--	--
NW_006271969.1	6060489	6062259	1771	963	224	1.59588e-11	3.41	1.73	MACS_peak_86	107.97	CCM_01872	CCM_01872	--	--	--	CCM_01871
NW_006271970.1	3328432	3330233	1802	1189	233	9.22571e-17	3.48	1.73	MACS_peak_123	160.35	CCM_02981,CCM_02982	CCM_02981,CCM_02982	--	--	--	--
NW_006271970.1	4793995	4796824	2830	2133	327	1.31522e-11	2.72	1.74	MACS_peak_137	108.81	CCM_03426,CCM_03425	CCM_03425	CCM_03425	CCM_03425	--	CCM_03424
NW_006271976.1	761749	764188	2440	1159	308	5.91562e-17	3.68	1.74	MACS_peak_393	162.28	CCM_09297	CCM_09297	--	CCM_09297	CCM_09297	CCM_09298
NW_006271972.1	1206291	1208543	2253	1596	274	1.28529e-11	3.52	1.75	MACS_peak_243	108.91	CCM_05412	CCM_05412	--	CCM_05412	CCM_05412	--
NW_006271975.1	2802919	2803988	1070	474	142	3.74111e-17	7.85	1.75	MACS_peak_385	164.27	--	--	--	--	--	--
NW_006271977.1	248354	250535	2182	985	215	5.02343e-12	2.96	1.75	MACS_peak_401	112.99	CCM_09394	CCM_09394	CCM_09394	CCM_09394	--	CCM_09393
NW_006271969.1	5827040	5828793	1754	888	244	1.8578e-17	4.1	1.76	MACS_peak_84	167.31	--	--	--	--	--	--
NW_006271975.1	2226457	2230973	4517	2499	464	3.17687e-12	2.34	1.76	MACS_peak_383	114.98	--	CCM_08924	CCM_08924	CCM_08923,CCM_08924	CCM_08924	CCM_08923,CCM_08924
NW_006271969.1	4397786	4399246	1461	716	164	2.36592e-12	3.54	1.77	MACS_peak_65	116.26	--	--	CCM_01366	CCM_01366	CCM_01366	CCM_01366
NW_006271969.1	2945585	2950106	4522	534	492	1.13763e-17	2.61	1.78	MACS_peak_42	169.44	CCM_00949	CCM_00949	CCM_00949	CCM_00949	CCM_00949	CCM_00950
NW_006271969.1	5221447	5223239	1793	543	211	2.14783e-12	3.43	1.78	MACS_peak_78	116.68	CCM_01623,CCM_01622	CCM_01623,CCM_01622	--	--	--	--
NW_006271969.1	2893701	2895064	1364	753	175	1.40605e-12	4.78	1.79	MACS_peak_36	118.52	CCM_00934,CCM_00935	CCM_00934,CCM_00935	--	CCM_00935	--	--
NW_006271969.1	4415112	4416563	1452	705	209	8.20352e-18	4.82	1.79	MACS_peak_67	170.86	--	--	--	--	--	CCM_01369,CCM_01370
NW_006271973.1	2881555	2884413	2859	1453	342	1.55597e-12	2.49	1.79	MACS_peak_333	118.08	CCM_07208,CCM_07210,CCM_07212	CCM_07210	CCM_07210,CCM_07209	CCM_07210,CCM_07209	CCM_07210	CCM_07210,CCM_07211,CCM_07209
NW_006271971.1	3930480	3931728	1249	632	164	1.15878e-12	4.44	1.8	MACS_peak_209	119.36	--	--	--	--	--	CCM_04845
NW_006271972.1	3992925	3994789	1865	985	215	4.66659e-18	3.65	1.8	MACS_peak_295	173.31	CCM_06300,CCM_06302	CCM_06300,CCM_06302	CCM_06301	CCM_06301	--	--
NW_006271971.1	711958	713410	1453	751	169	8.18465e-13	3.5	1.81	MACS_peak_153	120.87	CCM_03840	CCM_03840	--	CCM_03840,CCM_03839	CCM_03839	CCM_03839
NW_006271972.1	1119872	1122440	2569	1908	287	1.32434e-18	3.69	1.81	MACS_peak_239	178.78	CCM_05388	CCM_05388	CCM_05388	CCM_05388	CCM_05388	CCM_05387
NW_006271969.1	3014573	3017293	2721	1885	320	4.93174e-13	2.55	1.82	MACS_peak_43	123.07	--	--	CCM_00971	CCM_00971	--	CCM_00970
NW_006271971.1	3170607	3174267	3661	1047	515	6.60693e-19	4.16	1.82	MACS_peak_199	181.8	--	--	--	--	--	--
NW_006271969.1	160999	163655	2657	1217	267	2.44906e-09	2.72	1.83	MACS_peak_2	86.11	--	--	--	--	--	--
NW_006271972.1	939283	940878	1596	629	233	4.81948e-19	3.88	1.83	MACS_peak_234	183.17	CCM_05328	CCM_05328	CCM_05329	CCM_05329	CCM_05329	--
NW_006271969.1	3325225	3328969	3745	543	438	3.52371e-19	2.81	1.84	MACS_peak_48	184.53	CCM_01069	CCM_01069	CCM_01068	CCM_01068	CCM_01068	CCM_01067,CCM_01068
NW_006271975.1	526022	527242	1221	536	129	2.40436e-09	3.99	1.84	MACS_peak_372	86.19	CCM_08384	CCM_08384	--	--	--	--
NW_006271970.1	5200340	5201605	1266	625	150	1.39637e-09	3.91	1.85	MACS_peak_142	88.55	CCM_03574,CCM_03575	CCM_03574,CCM_03575	--	--	--	CCM_03573
NW_006271971.1	3236195	3237920	1726	591	187	1.70608e-09	2.93	1.85	MACS_peak_202	87.68	CCM_04630	CCM_04630	--	CCM_04630	--	CCM_04631
NW_006271972.1	1691888	1693346	1459	754	233	3.14775e-19	6.04	1.85	MACS_peak_255	185.02	CCM_05557,CCM_05556	CCM_05557,CCM_05556	--	CCM_05556	CCM_05556	--
NW_006271972.1	2604082	2606190	2109	1527	234	1.34276e-09	3.8	1.86	MACS_peak_273	88.72	--	--	--	--	--	--
NW_006271973.1	1786967	1789004	2038	1468	234	2.83792e-19	6.68	1.86	MACS_peak_314	185.47	CCM_06914	CCM_06914	CCM_06914	CCM_06913,CCM_06914	CCM_06913,CCM_06914	CCM_06913
NW_006271969.1	4933415	4934651	1237	623	135	9.22571e-10	4.48	1.87	MACS_peak_73	90.35	CCM_01530	CCM_01530	--	--	--	--
NW_006271971.1	2077235	2079965	2731	1850	341	1.01859e-09	3.09	1.87	MACS_peak_177	89.92	CCM_04263	CCM_04263	CCM_04263	CCM_04263	CCM_04263	CCM_04262
NW_006271969.1	3896456	3898546	2091	537	214	7.60326e-10	3.03	1.88	MACS_peak_56	91.19	--	--	CCM_01225	CCM_01225	CCM_01225	--
NW_006271970.1	4722694	4725564	2871	1034	337	2.30675e-19	3.46	1.88	MACS_peak_135	186.37	CCM_03401,CCM_03402	CCM_03401,CCM_03402	--	CCM_03402	CCM_03402	--
NW_006271969.1	3434314	3438712	4399	540	507	7.21107e-10	2.34	1.89	MACS_peak_53	91.42	CCM_01111,CCM_01110	CCM_01111,CCM_01110	CCM_01110	CCM_01110	CCM_01110	CCM_01109
NW_006271969.1	4224296	4227491	3196	650	398	3.35738e-20	2.9	1.89	MACS_peak_63	194.74	CCM_01312	CCM_01312	--	CCM_01312	CCM_01312	--
NW_006271972.1	1752458	1754162	1705	1043	159	6.68344e-10	2.82	1.89	MACS_peak_258	91.75	CCM_05569,CCM_05568	CCM_05569,CCM_05568	--	CCM_05569,CCM_05568	CCM_05569,CCM_05568	--
NW_006271969.1	4024762	4026151	1390	700	171	4.77529e-10	6.1	1.9	MACS_peak_58	93.21	--	--	--	CCM_01257,CCM_01256	CCM_01256	CCM_01257,CCM_01256
NW_006271973.1	2774695	2778108	3414	825	403	7.31139e-21	3.68	1.9	MACS_peak_328	201.36	CCM_07172,CCM_07173	CCM_07172,CCM_07173	CCM_07172	CCM_07172	CCM_07172	--
NW_006271971.1	4362767	4364755	1989	1315	191	3.78443e-10	4.6	1.91	MACS_peak_215	94.22	--	--	CCM_04991	CCM_04991	--	CCM_04991,CCM_04992
NW_006271978.1	355631	357932	2302	721	318	6.5013e-21	4.47	1.91	MACS_peak_406	201.87	CCM_09634,CCM_09635	CCM_09634,CCM_09635	CCM_09634	CCM_09634	--	CCM_09633
NW_006271969.1	218390	221027	2638	1156	284	4.88652e-21	3.68	1.92	MACS_peak_3	203.11	CCM_00061,CCM_00062	CCM_00061,CCM_00062	CCM_00062	CCM_00061,CCM_00062	CCM_00061	--
NW_006271969.1	2920618	2923363	2746	599	290	3.64754e-10	2.63	1.92	MACS_peak_38	94.38	CCM_00942,CCM_00943	CCM_00942,CCM_00943	CCM_00942,CCM_00943	CCM_00942,CCM_00943	--	CCM_00941
NW_006271969.1	3398475	3400247	1773	379	193	3.54813e-10	2.65	1.92	MACS_peak_51	94.5	CCM_01097	CCM_01096,CCM_01097	CCM_01096	CCM_01096,CCM_01097	CCM_01097	CCM_01098,CCM_01095
NW_006271970.1	45430	47062	1633	1040	209	3.46737e-10	4.98	1.93	MACS_peak_89	94.6	--	--	--	--	--	CCM_01946
NW_006271972.1	1335088	1338670	3583	2089	500	4.52898e-21	3.03	1.94	MACS_peak_250	203.44	--	--	--	--	--	--
NW_006271974.1	212923	214995	2073	1240	300	2.39883e-10	3.62	1.94	MACS_peak_338	96.2	CCM_07358,CCM_07357	CCM_07358,CCM_07357	CCM_07358	CCM_07358	CCM_07358	CCM_07359
NW_006271969.1	2075197	2077389	2193	778	246	2.12814e-10	2.84	1.95	MACS_peak_26	96.72	CCM_00634,CCM_00630	CCM_00630,CCM_00632	CCM_00631,CCM_00632	CCM_00631,CCM_00632	CCM_00632	CCM_00633,CCM_00631
NW_006271969.1	4517739	4520572	2834	843	349	2.69153e-21	3.51	1.95	MACS_peak_69	205.7	--	--	CCM_01397	CCM_01397	CCM_01397	CCM_01397,CCM_01398,CCM_01396
NW_006271971.1	3978634	3980069	1436	745	160	1.94536e-10	3.44	1.95	MACS_peak_212	97.11	CCM_04861	CCM_04862,CCM_04861	CCM_04862	CCM_04862	CCM_04862	CCM_04863
NW_006271969.1	1359663	1360724	1062	682	153	1.89234e-21	7.23	1.96	MACS_peak_18	207.23	CCM_00378	CCM_00378	--	--	--	--
NW_006271973.1	683834	685274	1441	742	174	1.55239e-10	4.09	1.96	MACS_peak_301	98.09	CCM_06594	CCM_06594	--	--	--	CCM_06595
NW_006271971.1	4005939	4008189	2251	234	254	1.64816e-21	3.99	1.97	MACS_peak_213	207.83	CCM_04875,CCM_04876	CCM_04875,CCM_04876	--	CCM_04875	CCM_04875	--
NW_006271974.1	1977517	1980124	2608	956	298	1.47571e-10	3.38	1.97	MACS_peak_364	98.31	CCM_07889	CCM_07889	CCM_07890	CCM_07890	CCM_07890	CCM_07890
NW_006271971.1	2847908	2849255	1348	709	192	1.08393e-10	5.21	1.98	MACS_peak_193	99.65	CCM_04519	CCM_04518,CCM_04519	CCM_04518	CCM_04518,CCM_04519	CCM_04518,CCM_04519	--
NW_006271972.1	3499466	3500824	1359	783	150	1.21339e-10	4.43	1.98	MACS_peak_288	99.16	CCM_06124	CCM_06124	CCM_06123,CCM_06122	CCM_06123,CCM_06122	--	CCM_06123,CCM_06122
NW_006271970.1	1888960	1889915	956	718	112	9.61612e-11	3.85	1.99	MACS_peak_102	100.17	CCM_02504,CCM_02505	CCM_02504,CCM_02505	--	--	--	CCM_02503
NW_006271974.1	2666	3575	910	274	139	8.14704e-22	8.12	1.99	MACS_peak_336	210.89	--	--	--	--	--	CCM_07302
NW_006271972.1	925925	930332	4408	1243	574	7.04693e-22	2.74	2	MACS_peak_233	211.52	CCM_05326	CCM_05326	CCM_05325,CCM_05326	CCM_05325,CCM_05326,CCM_05327	CCM_05326,CCM_05327	CCM_05326,CCM_05325,CCM_05324,CCM_05327
NW_006271973.1	2074015	2075525	1511	847	184	8.97429e-11	3.69	2	MACS_peak_322	100.47	CCM_07015	CCM_07015	--	--	--	--
NW_006271970.1	3228399	3233899	5501	1272	768	7.62079e-11	2.31	2.01	MACS_peak_119	101.18	CCM_02954	CCM_02954	CCM_02954	CCM_02954	CCM_02954	CCM_02955,CCM_02953
NW_006271971.1	2025530	2028161	2632	609	367	6.80769e-22	3.95	2.01	MACS_peak_176	211.67	CCM_04243,CCM_04242	CCM_04243,CCM_04242	CCM_04243	CCM_04243,CCM_04242	CCM_04243	CCM_04244
NW_006271969.1	4939671	4941825	2155	1445	255	7.36207e-11	3.61	2.02	MACS_peak_74	101.33	CCM_01531	CCM_01531	--	CCM_01532,CCM_01531	CCM_01531	CCM_01532
NW_006271971.1	937186	938427	1242	658	142	7.49894e-11	5.1	2.02	MACS_peak_156	101.25	CCM_03920	CCM_03920	--	--	--	--
NW_006271971.1	181660	182692	1033	661	119	7.31139e-11	4.13	2.03	MACS_peak_145	101.36	--	--	--	--	--	--
NW_006271973.1	1922457	1925137	2681	870	322	6.38263e-22	4.57	2.03	MACS_peak_318	211.95	--	--	CCM_06957,CCM_06958	CCM_06957,CCM_06958	CCM_06958	CCM_06957,CCM_06958
NW_006271969.1	426346	429179	2834	2038	360	3.80189e-22	3.18	2.04	MACS_peak_4	214.2	CCM_00117	CCM_00117	CCM_00116	CCM_00116	CCM_00116	--
NW_006271973.1	2860294	2862052	1759	1048	199	7.31139e-11	3.42	2.04	MACS_peak_331	101.36	--	--	--	--	--	--
NW_006271970.1	4287117	4288848	1732	955	256	3.11172e-22	4.27	2.05	MACS_peak_130	215.07	CCM_03275	CCM_03275	--	--	--	--
NW_006271976.1	221452	223460	2009	670	244	5.86138e-23	3.92	2.07	MACS_peak_387	222.32	--	CCM_09159	CCM_09159	CCM_09159	CCM_09159	--
NW_006271976.1	367469	371805	4337	629	505	5.55904e-23	3.67	2.08	MACS_peak_392	222.55	--	--	--	--	--	--
NW_006271976.1	233844	235250	1407	664	199	5.06991e-23	6.82	2.1	MACS_peak_389	222.95	--	--	--	--	--	CCM_09161
NW_006271973.1	1873251	1875132	1882	1043	245	1.69824e-23	3.63	2.11	MACS_peak_315	227.7	--	CCM_06944	CCM_06944	CCM_06944	--	CCM_06944
NW_006271972.1	367939	371727	3789	2407	507	1.19399e-23	2.76	2.13	MACS_peak_223	229.23	CCM_05135,CCM_05133	CCM_05135,CCM_05133	CCM_05133,CCM_05134	CCM_05133,CCM_05132,CCM_05134	CCM_05133,CCM_05134	CCM_05132,CCM_05134
NW_006271972.1	432525	433737	1213	564	134	6.60693e-09	5.18	2.14	MACS_peak_226	81.8	CCM_05151	CCM_05151	--	--	--	--
NW_006271972.1	972384	974174	1791	770	267	4.13048e-25	5.01	2.14	MACS_peak_235	243.84	--	--	--	--	--	--
NW_006271970.1	4046467	4048368	1902	633	199	6.57658e-09	3.18	2.15	MACS_peak_129	81.82	CCM_03204	CCM_03204	--	CCM_03204	--	--
NW_006271970.1	2540879	2543070	2192	606	212	5.35797e-09	4.32	2.16	MACS_peak_116	82.71	CCM_02724,CCM_02725	CCM_02724,CCM_02725	--	CCM_02724,CCM_02725	CCM_02724	--
NW_006271974.1	465783	470243	4461	716	658	3.46737e-25	4.43	2.16	MACS_peak_343	244.6	--	--	CCM_07438,CCM_07437	CCM_07438,CCM_07437	CCM_07438,CCM_07437	CCM_07438,CCM_07439,CCM_07437
NW_006271969.1	502459	504768	2310	560	275	4.86407e-09	2.72	2.17	MACS_peak_5	83.13	CCM_00145,CCM_00146	CCM_00145,CCM_00146	--	--	--	--
NW_006271970.1	3864279	3865515	1237	615	134	3.76704e-09	3.69	2.17	MACS_peak_126	84.24	CCM_03155,CCM_03153	CCM_03155,CCM_03153	CCM_03154	CCM_03154	--	--
NW_006271972.1	3895943	3897264	1322	621	190	2.92415e-25	7.24	2.17	MACS_peak_292	245.34	CCM_06273,CCM_06274	CCM_06273,CCM_06274	--	CCM_06273	CCM_06273	--
NW_006271974.1	286216	287741	1526	1265	148	3.34965e-09	2.84	2.18	MACS_peak_339	84.75	CCM_07378,CCM_07379	CCM_07378,CCM_07379	CCM_07379	CCM_07379	CCM_07379	CCM_07380
NW_006271969.1	2813959	2815810	1852	1119	357	2.68534e-25	4.88	2.19	MACS_peak_34	245.71	CCM_00908	CCM_00908	--	--	--	CCM_00907
NW_006271970.1	3260715	3263045	2331	619	266	2.60615e-09	2.72	2.19	MACS_peak_120	85.84	CCM_02962,CCM_02964,CCM_02963	CCM_02962,CCM_02964,CCM_02963	CCM_02963	CCM_02962,CCM_02963	CCM_02963	--
NW_006271973.1	2084382	2090118	5737	902	681	2.46037e-25	2.98	2.21	MACS_peak_323	246.09	CCM_07018	CCM_07018	CCM_07017	CCM_07017	CCM_07017	CCM_07017
NW_006271970.1	3271845	3274884	3040	1147	411	1.75388e-25	3.84	2.22	MACS_peak_121	247.56	CCM_02965	CCM_02965	--	--	--	--
NW_006271971.1	2328082	2331631	3550	664	435	1.60325e-25	2.92	2.24	MACS_peak_180	247.95	CCM_04346,CCM_04347	CCM_04346,CCM_04347	CCM_04347	CCM_04346,CCM_04347	CCM_04346	--
NW_006271971.1	3939002	3942870	3869	3114	490	1.31826e-25	3.83	2.26	MACS_peak_210	248.8	CCM_04849,CCM_04848	CCM_04849,CCM_04848	CCM_04849,CCM_04850	CCM_04849,CCM_04848,CCM_04850	CCM_04850,CCM_04848	CCM_04849,CCM_04850
NW_006271972.1	18457	19849	1393	740	219	1.26474e-25	6.6	2.27	MACS_peak_218	248.98	CCM_05039	CCM_05039	--	--	--	CCM_05038,CCM_05040
NW_006271972.1	2714633	2716461	1829	1088	292	8.81049e-26	5.03	2.29	MACS_peak_276	250.55	CCM_05876,CCM_05877	CCM_05876,CCM_05877	CCM_05876	CCM_05876,CCM_05877	CCM_05877	CCM_05875
NW_006271972.1	1213049	1215910	2862	2388	406	5.8479e-26	2.95	2.31	MACS_peak_244	252.33	--	--	CCM_05413	CCM_05413	CCM_05413	CCM_05412
NW_006271971.1	1018760	1019916	1157	525	174	4.89779e-26	7.98	2.33	MACS_peak_157	253.1	CCM_03933	CCM_03933	--	CCM_03933	CCM_03933	--
NW_006271969.1	5948424	5950186	1763	694	303	3.8815e-26	4.68	2.34	MACS_peak_85	254.11	CCM_01839	CCM_01839	CCM_01839	CCM_01839	--	--
NW_006271969.1	516868	518350	1483	689	227	3.26588e-26	6.73	2.36	MACS_peak_6	254.86	CCM_00152	CCM_00152,CCM_00151	CCM_00151	CCM_00152,CCM_00151	CCM_00152,CCM_00151	--
NW_006271971.1	1406186	1408698	2513	1062	333	1.63682e-26	4.53	2.38	MACS_peak_168	257.86	CCM_04059,CCM_04058	CCM_04059,CCM_04058	--	CCM_04059	CCM_04059	CCM_04060
NW_006271971.1	2081363	2085035	3673	3037	580	6.96627e-27	4.46	2.4	MACS_peak_178	261.57	CCM_04265,CCM_04266	CCM_04265,CCM_04266	CCM_04265,CCM_04264	CCM_04266,CCM_04265,CCM_04264	CCM_04266,CCM_04265,CCM_04264	CCM_04264
NW_006271969.1	2934455	2936463	2009	648	288	5.87489e-27	5.21	2.42	MACS_peak_40	262.31	--	--	--	--	--	--
NW_006271969.1	3017450	3019445	1996	1259	275	1.53815e-08	2.75	2.44	MACS_peak_44	78.13	CCM_00972,CCM_00971	CCM_00972,CCM_00971	--	CCM_00971	CCM_00971	--
NW_006271971.1	1489341	1492545	3205	1782	526	3.91742e-27	3.79	2.44	MACS_peak_169	264.07	CCM_04094	CCM_04094	--	CCM_04095	--	CCM_04095
NW_006271969.1	5748279	5749655	1377	735	161	1.34586e-08	3.87	2.45	MACS_peak_83	78.71	CCM_01777	CCM_01777	--	CCM_01778	CCM_01778	CCM_01778
NW_006271969.1	4148788	4150167	1380	886	147	1.26474e-08	3.01	2.46	MACS_peak_61	78.98	--	--	--	--	--	--
NW_006271970.1	2385554	2390321	4768	1345	639	2.2182e-27	2.79	2.46	MACS_peak_113	266.54	CCM_02666	CCM_02666	CCM_02666	CCM_02666	CCM_02666	CCM_02667
NW_006271971.1	3201204	3202540	1337	694	144	1.08643e-08	3.63	2.46	MACS_peak_201	79.64	CCM_04623	CCM_04623	--	CCM_04623	CCM_04623	--
NW_006271973.1	1117689	1120170	2482	1175	324	8.79023e-09	3.68	2.47	MACS_peak_305	80.56	--	--	--	--	--	--
NW_006271969.1	1650788	1653848	3061	1977	341	8.22243e-09	2.31	2.48	MACS_peak_20	80.85	CCM_00472,CCM_00471	CCM_00472,CCM_00471	CCM_00472,CCM_00471	CCM_00470,CCM_00472,CCM_00471	CCM_00470,CCM_00472	CCM_00470
NW_006271978.1	485591	486427	837	266	145	1.00693e-27	9.22	2.48	MACS_peak_409	269.97	--	--	--	--	--	--
NW_006271973.1	1502622	1505697	3076	2576	401	7.04693e-09	2.45	2.49	MACS_peak_311	81.52	CCM_06816	CCM_06816	CCM_06816	CCM_06816	CCM_06816	--
NW_006271972.1	415419	417011	1593	654	254	9.35406e-28	5.39	2.5	MACS_peak_225	270.29	CCM_05148	CCM_05148	--	CCM_05148	CCM_05148	CCM_05149
NW_006271972.1	1218090	1221633	3544	1455	495	8.3946e-28	3.47	2.52	MACS_peak_245	270.76	CCM_05414	CCM_05414	--	--	--	--
NW_006271970.1	2206070	2208056	1987	681	260	4.12098e-28	6.67	2.54	MACS_peak_111	273.85	--	--	--	--	--	CCM_02615
NW_006271974.1	1856341	1858683	2343	1252	388	1.55597e-28	3.53	2.56	MACS_peak_360	278.08	CCM_07844	CCM_07844	--	--	--	--
NW_006271972.1	885139	888299	3161	941	437	7.72681e-29	4.05	2.59	MACS_peak_231	281.12	CCM_05308	CCM_05308	CCM_05309	CCM_05308,CCM_05309	CCM_05308	CCM_05309
NW_006271972.1	1994960	1997037	2078	659	223	6.35331e-08	2.59	2.61	MACS_peak_260	71.97	--	CCM_05628	CCM_05628	CCM_05628	CCM_05628	--
NW_006271972.1	2167229	2172002	4774	718	600	5.95662e-29	3.6	2.61	MACS_peak_264	282.25	CCM_05676	CCM_05676	CCM_05676	CCM_05676	--	CCM_05675
NW_006271974.1	1313246	1314464	1219	654	166	6.25173e-08	4.35	2.61	MACS_peak_351	72.04	CCM_07703,CCM_07702	CCM_07703,CCM_07702	--	--	--	--
NW_006271969.1	3368216	3370020	1805	1216	210	6.23735e-08	3.16	2.62	MACS_peak_50	72.05	CCM_01084,CCM_01085,CCM_01087	CCM_01084,CCM_01087,CCM_01085	CCM_01086,CCM_01085	CCM_01086,CCM_01085	CCM_01086	--
NW_006271969.1	2261934	2263258	1325	626	211	2.18273e-29	8.51	2.63	MACS_peak_29	286.61	--	CCM_00719	CCM_00719	CCM_00719	CCM_00719	CCM_00720,CCM_00718
NW_006271974.1	1035629	1039628	4000	1776	413	6.16595e-08	2.51	2.63	MACS_peak_348	72.1	CCM_07616,CCM_07615,CCM_07614	CCM_07616,CCM_07615,CCM_07614	CCM_07616,CCM_07615	CCM_07616,CCM_07614,CCM_07615	CCM_07615,CCM_07614	CCM_07615,CCM_07617
NW_006271971.1	3903045	3905570	2526	638	257	5.83445e-08	3.31	2.64	MACS_peak_208	72.34	CCM_04833,CCM_04834	CCM_04833,CCM_04834	CCM_04835,CCM_04834	CCM_04835,CCM_04836,CCM_04833,CCM_04834	CCM_04835,CCM_04836	CCM_04835,CCM_04837,CCM_04836,CCM_04834
NW_006271970.1	4890112	4891391	1280	599	203	2.0797e-30	9.01	2.65	MACS_peak_140	296.82	CCM_03454,CCM_03453	CCM_03454,CCM_03453	--	--	--	--
NW_006271971.1	3240255	3241540	1286	663	132	5.71479e-08	2.93	2.65	MACS_peak_203	72.43	CCM_04632	CCM_04631,CCM_04632	CCM_04631	CCM_04631	CCM_04631	--
NW_006271974.1	2605342	2606507	1166	621	119	5.50808e-08	3.58	2.66	MACS_peak_368	72.59	--	CCM_08077	CCM_08077	CCM_08077	CCM_08077	--
NW_006271969.1	671137	672467	1331	795	149	4.86407e-08	3.5	2.67	MACS_peak_9	73.13	CCM_00178	CCM_00178	--	--	--	--
NW_006271971.1	818424	820960	2537	1269	284	3.94457e-08	2.59	2.68	MACS_peak_155	74.04	CCM_03873	CCM_03873	CCM_03874	CCM_03874	CCM_03874	CCM_03875
NW_006271972.1	2146343	2148495	2153	1440	312	1.16681e-30	4.03	2.68	MACS_peak_263	299.33	CCM_05667	CCM_05667	--	--	--	CCM_05668
NW_006271974.1	1851235	1853542	2308	1018	270	4.42588e-08	2.51	2.68	MACS_peak_359	73.54	CCM_07843	CCM_07843	--	--	--	--
NW_006271977.1	683296	684696	1401	859	140	3.74111e-08	3.39	2.69	MACS_peak_402	74.27	--	--	--	CCM_09533,CCM_09534	CCM_09533	CCM_09533,CCM_09534
NW_006271969.1	4608815	4613617	4803	1630	656	6.95024e-51	4.6	2.7	MACS_peak_70	501.58	--	--	--	--	--	CCM_01428,CCM_01427
NW_006271971.1	2347515	2349012	1498	738	234	5.10505e-31	6.53	2.7	MACS_peak_181	302.92	CCM_04354	CCM_04354	--	CCM_04354,CCM_04355	CCM_04354,CCM_04355	CCM_04355
NW_006271972.1	2447414	2448705	1292	628	143	3.56451e-08	4.14	2.7	MACS_peak_270	74.48	--	--	--	--	--	CCM_05777
NW_006271973.1	473586	476338	2753	2138	288	3.41193e-08	2.86	2.71	MACS_peak_299	74.67	CCM_06543,CCM_06544	CCM_06543	CCM_06542,CCM_06543	CCM_06542,CCM_06543	CCM_06542	CCM_06542,CCM_06541
NW_006271973.1	2597318	2598937	1620	651	190	2.69774e-08	3.88	2.72	MACS_peak_326	75.69	CCM_07126	CCM_07126	--	--	--	CCM_07125
NW_006271970.1	4840060	4841797	1738	984	191	2.52348e-08	2.76	2.73	MACS_peak_138	75.98	--	--	CCM_03438	CCM_03438	CCM_03438	--
NW_006271972.1	384464	386990	2527	1314	316	3.66438e-31	6.13	2.73	MACS_peak_224	304.36	--	--	--	--	--	--
NW_006271969.1	5643174	5645723	2550	1103	408	8.531e-52	6.04	2.74	MACS_peak_82	510.69	CCM_01737,CCM_01736	CCM_01737,CCM_01736	--	CCM_01737,CCM_01736	CCM_01737,CCM_01736	--
NW_006271971.1	1751359	1752768	1410	755	170	2.33884e-08	3.45	2.74	MACS_peak_173	76.31	CCM_04178	CCM_04178	--	CCM_04177	--	CCM_04179,CCM_04177
NW_006271969.1	1892136	1894178	2043	673	321	1.83654e-31	6.29	2.75	MACS_peak_23	307.36	CCM_00558,CCM_00559	CCM_00558,CCM_00559	CCM_00559	CCM_00559	CCM_00559	CCM_00560
NW_006271970.1	5113095	5114355	1261	623	149	2.32274e-08	5.86	2.75	MACS_peak_141	76.34	--	--	--	CCM_03532	CCM_03532	CCM_03533,CCM_03532
NW_006271970.1	4338306	4339684	1379	662	166	2.0893e-08	3.92	2.76	MACS_peak_131	76.8	--	--	--	--	--	--
NW_006271972.1	1319591	1322118	2528	1936	291	2.06063e-08	3.35	2.77	MACS_peak_249	76.86	CCM_05447	CCM_05447	--	CCM_05447	CCM_05447	--
NW_006271969.1	2441628	2444246	2619	1264	454	1.1995e-52	7.5	2.78	MACS_peak_32	519.21	CCM_00768,CCM_00770,CCM_00769	CCM_00768,CCM_00770,CCM_00769	CCM_00769	CCM_00770,CCM_00769	CCM_00770,CCM_00769	--
NW_006271969.1	4130139	4131669	1531	831	263	1.05682e-31	6.72	2.78	MACS_peak_60	309.76	CCM_01285	CCM_01284,CCM_01285	CCM_01284	CCM_01284	CCM_01284	--
NW_006271972.1	3055763	3056941	1179	538	122	1.86638e-08	4.96	2.78	MACS_peak_283	77.29	--	--	CCM_05988	CCM_05988	CCM_05988	CCM_05987
NW_006271972.1	901910	904516	2607	1205	367	9.59401e-32	4.48	2.8	MACS_peak_232	310.18	CCM_05315,CCM_05316	CCM_05315,CCM_05316	CCM_05316	CCM_05315,CCM_05316	CCM_05315,CCM_05316	CCM_05317
NW_006271971.1	1563487	1568354	4868	3855	730	2.94442e-53	3.79	2.82	MACS_peak_170	525.31	CCM_04121,CCM_04123,CCM_04122	CCM_04121,CCM_04123,CCM_04122	CCM_04123,CCM_04122	CCM_04121,CCM_04123,CCM_04122,CCM_04124	CCM_04121,CCM_04123,CCM_04124	CCM_04123,CCM_04124
NW_006271969.1	3914082	3916803	2722	1983	428	6.06736e-33	6.26	2.83	MACS_peak_57	322.17	CCM_01233,CCM_01230,CCM_01231	CCM_01233,CCM_01230,CCM_01231	CCM_01232,CCM_01231	CCM_01232,CCM_01231	CCM_01231	CCM_01232
NW_006271969.1	1237303	1239213	1911	1194	342	3.21366e-54	10.35	2.86	MACS_peak_16	534.93	CCM_00340	CCM_00340	--	CCM_00340	CCM_00340	CCM_00341
NW_006271969.1	2553037	2554634	1598	767	356	1.13501e-91	13.01	2.86	MACS_peak_33	909.45	CCM_00803,CCM_00802,CCM_00801	CCM_00803,CCM_00802,CCM_00801	CCM_00802	CCM_00802	--	CCM_00800
NW_006271970.1	1999634	2004590	4957	1926	678	3.84592e-33	3.91	2.86	MACS_peak_104	324.15	CCM_02537	CCM_02537	CCM_02537	CCM_02537	CCM_02537	CCM_02538
NW_006271973.1	2811246	2815302	4057	3351	503	2.43781e-33	4.05	2.88	MACS_peak_330	326.13	CCM_07184	CCM_07184	CCM_07184	CCM_07184	CCM_07184	CCM_07184,CCM_07185,CCM_07183
NW_006271974.1	1337668	1340093	2426	1251	429	4.75335e-57	5.71	2.9	MACS_peak_352	563.23	CCM_07711	CCM_07711	--	--	--	CCM_07710
NW_006271971.1	588765	591398	2634	816	371	2.41546e-33	4.37	2.91	MACS_peak_151	326.17	CCM_03793	--	CCM_03792	CCM_03792	CCM_03792	CCM_03791,CCM_03792
NW_006271970.1	1507257	1508179	923	625	99	6.77642e-08	3.37	2.92	MACS_peak_96	71.69	--	--	--	--	--	--
NW_006271971.1	2842067	2845414	3348	2003	800	6.98232e-92	8.14	2.94	MACS_peak_192	911.56	CCM_04517	--	--	CCM_04518	CCM_04518	CCM_04518
NW_006271972.1	2719563	2721777	2215	695	301	1.14815e-34	4.82	2.94	MACS_peak_277	339.4	CCM_05878	CCM_05878,CCM_05879	CCM_05879	CCM_05878,CCM_05879	--	CCM_05879
NW_006271974.1	520884	522660	1777	694	320	2.62422e-57	6.74	2.94	MACS_peak_345	565.81	CCM_07453,CCM_07454	CCM_07453,CCM_07454	--	CCM_07453	CCM_07453	--
NW_006271972.1	1166682	1170827	4146	1151	617	9.44061e-35	3.92	2.97	MACS_peak_241	340.25	CCM_05399	CCM_05399	--	--	--	--
NW_006271969.1	151661	154297	2637	1306	456	2.61216e-59	4.75	2.99	MACS_peak_1	585.83	--	--	--	--	--	CCM_00048
NW_006271971.1	426657	428689	2033	765	321	9.05733e-35	4.38	3	MACS_peak_149	340.43	CCM_03737	CCM_03737	CCM_03738	CCM_03738	--	--
NW_006271969.1	5637504	5640302	2799	1959	384	5.57186e-35	5.61	3.03	MACS_peak_81	342.54	CCM_01735,CCM_01734	CCM_01735,CCM_01734	CCM_01735	CCM_01735	CCM_01735	--
NW_006271970.1	1822511	1825937	3427	1423	681	1.09396e-94	4.52	3.03	MACS_peak_100	939.61	CCM_02484	CCM_02484	CCM_02484	CCM_02483,CCM_02484	CCM_02483,CCM_02484	CCM_02483,CCM_02484
NW_006271972.1	3274829	3276690	1862	753	391	1.85353e-59	10.02	3.03	MACS_peak_286	587.32	CCM_06052	CCM_06052	--	--	--	CCM_06053,CCM_06054
NW_006271969.1	1572949	1576732	3784	1069	530	2.96483e-36	3.8	3.06	MACS_peak_19	355.28	CCM_00442	CCM_00442	CCM_00442	CCM_00442	--	CCM_00442,CCM_00441
NW_006271972.1	1269426	1271265	1840	674	223	2.48886e-07	2.59	3.07	MACS_peak_247	66.04	--	CCM_05432	CCM_05432	CCM_05432	--	CCM_05433
NW_006271970.1	2155640	2157152	1513	577	170	2.4322e-07	2.68	3.08	MACS_peak_108	66.14	--	--	CCM_02593	CCM_02593	--	CCM_02592
NW_006271972.1	85875	88671	2797	1126	535	3.14775e-60	3.97	3.08	MACS_peak_219	595.02	CCM_05063	CCM_05063	--	CCM_05063	CCM_05063	--
NW_006271970.1	3677810	3679542	1733	729	176	2.32809e-07	2.57	3.09	MACS_peak_125	66.33	CCM_03095	CCM_03096,CCM_03095	CCM_03096,CCM_03097,CCM_03095	CCM_03096,CCM_03097,CCM_03095	CCM_03095	CCM_03096,CCM_03098,CCM_03097
NW_006271970.1	4035372	4038438	3067	593	510	2.14289e-36	3.51	3.09	MACS_peak_128	356.69	CCM_03201	CCM_03201	CCM_03201	CCM_03201	--	CCM_03201
NW_006271970.1	2460658	2461804	1147	577	122	2.2751e-07	4.14	3.1	MACS_peak_114	66.43	CCM_02694,CCM_02695	CCM_02694,CCM_02695	--	CCM_02695	CCM_02695	--
NW_006271969.1	5255064	5257102	2039	1224	220	2.13304e-07	2.49	3.11	MACS_peak_79	66.71	--	CCM_01632	CCM_01632	CCM_01632	CCM_01632	CCM_01632
NW_006271969.1	2931921	2934431	2511	1439	371	1.30918e-36	4.33	3.12	MACS_peak_39	358.83	CCM_00947	CCM_00947	--	--	--	--
NW_006271969.1	4170904	4172130	1227	543	123	2.04644e-07	3.45	3.12	MACS_peak_62	66.89	CCM_01295,CCM_01294	CCM_01295,CCM_01294	--	CCM_01295	CCM_01295	--
NW_006271972.1	1140602	1141892	1291	582	144	2.0893e-07	3.39	3.12	MACS_peak_240	66.8	--	--	--	--	--	--
NW_006271973.1	1366988	1370779	3792	2430	715	1.2735e-95	6.5	3.12	MACS_peak_309	948.95	--	--	--	--	--	CCM_06794
NW_006271976.1	356672	361969	5298	3149	821	1.8578e-63	3.85	3.12	MACS_peak_391	627.31	CCM_09196	CCM_09196	CCM_09196	CCM_09196	--	CCM_09196
NW_006271971.1	2464736	2466732	1997	1346	242	1.98153e-07	3	3.13	MACS_peak_185	67.03	--	CCM_04404	CCM_04404,CCM_04405	CCM_04404,CCM_04405	CCM_04404	CCM_04405
NW_006271972.1	4331627	4334230	2604	1078	295	1.97242e-07	2.8	3.14	MACS_peak_298	67.05	CCM_06389	CCM_06389	--	CCM_06389	CCM_06389	--
NW_006271974.1	419161	422184	3024	1921	353	1.83654e-07	2.7	3.15	MACS_peak_340	67.36	CCM_07423,CCM_07422	CCM_07423,CCM_07422	CCM_07423	CCM_07423,CCM_07422	CCM_07423	CCM_07424
NW_006271970.1	4649980	4652736	2757	2057	399	1.05682e-36	5.01	3.16	MACS_peak_134	359.76	--	--	--	--	--	CCM_03377
NW_006271972.1	2730847	2732170	1324	633	167	1.79473e-07	4.21	3.16	MACS_peak_278	67.46	CCM_05882	CCM_05882	--	--	--	--
NW_006271969.1	4400615	4402468	1854	1009	332	1.31826e-63	7.43	3.17	MACS_peak_66	628.8	--	--	--	--	--	--
NW_006271975.1	2814743	2815608	866	629	93	1.49968e-07	4.2	3.17	MACS_peak_386	68.24	--	--	--	--	--	--
NW_006271974.1	691616	693179	1564	770	197	1.27644e-07	2.68	3.18	MACS_peak_347	68.94	CCM_07510	CCM_07510	--	CCM_07510	CCM_07510	--
NW_006271971.1	318364	319797	1434	779	244	1.01625e-36	8.42	3.19	MACS_peak_148	359.93	CCM_03715,CCM_03717,CCM_03714	CCM_03715,CCM_03717,CCM_03714	--	CCM_03716	--	CCM_03716
NW_006271972.1	3531775	3534000	2226	1845	210	1.22462e-07	2.46	3.19	MACS_peak_289	69.12	CCM_06134	--	--	--	--	--
NW_006271971.1	3619971	3621625	1655	993	190	1.11429e-07	2.81	3.21	MACS_peak_205	69.53	CCM_04744	CCM_04744,CCM_04745	CCM_04745	CCM_04745	--	CCM_04745,CCM_04746
NW_006271970.1	4415370	4416678	1309	867	129	1.08893e-07	2.75	3.22	MACS_peak_132	69.63	--	CCM_03313	CCM_03313	CCM_03313	CCM_03313	CCM_03314
NW_006271970.1	1986009	1987865	1857	712	442	4.14e-96	12.57	3.23	MACS_peak_103	953.83	CCM_02532,CCM_02531	CCM_02532,CCM_02531	--	--	--	--
NW_006271973.1	1895484	1899548	4065	765	646	2.02302e-64	7.63	3.23	MACS_peak_316	636.94	CCM_06948	CCM_06948	--	CCM_06948	CCM_06948	CCM_06949
NW_006271977.1	50482	56266	5785	4337	813	7.63836e-37	5.59	3.23	MACS_peak_396	361.17	CCM_09351	CCM_09351	CCM_09351	CCM_09351	CCM_09351	--
NW_006271977.1	165173	167983	2811	1271	316	9.03649e-08	2.67	3.23	MACS_peak_398	70.44	--	--	--	--	--	--
NW_006271970.1	1215390	1217125	1736	776	205	7.37904e-08	2.7	3.24	MACS_peak_95	71.32	--	CCM_02331	CCM_02331	CCM_02331	CCM_02331	--
NW_006271972.1	3978890	3980819	1930	917	328	4.15911e-37	5.94	3.26	MACS_peak_294	363.81	CCM_06295	CCM_06295	--	CCM_06295	CCM_06295	CCM_06296
NW_006271969.1	3157104	3162910	5807	4705	885	7.96159e-66	9.39	3.28	MACS_peak_47	650.99	CCM_01014,CCM_01015	CCM_01014,CCM_01015	CCM_01014	CCM_01014	CCM_01014	CCM_01016
NW_006271972.1	4057520	4060138	2619	1601	525	2.1677e-37	4.63	3.3	MACS_peak_297	366.64	CCM_06323	CCM_06323	CCM_06322	CCM_06322	CCM_06322	CCM_06322
NW_006271969.1	2353797	2355657	1861	1116	413	6.5013e-68	6.64	3.33	MACS_peak_31	671.87	CCM_00758	CCM_00758	CCM_00759	CCM_00759	CCM_00759	--
NW_006271972.1	1171290	1174142	2853	828	526	1.2331e-37	5.83	3.33	MACS_peak_242	369.09	CCM_05400	CCM_05400	CCM_05400	CCM_05400	CCM_05400	CCM_05401
NW_006271971.1	1341680	1343177	1498	804	173	2.64241e-07	2.91	3.35	MACS_peak_167	65.78	CCM_04036	CCM_04036	--	--	--	CCM_04035
NW_006271974.1	1270379	1271801	1423	899	146	2.57632e-07	3.28	3.36	MACS_peak_349	65.89	CCM_07686	CCM_07686	CCM_07685	CCM_07685	CCM_07685	--
NW_006271969.1	529189	530567	1379	697	237	5.59758e-38	9.46	3.37	MACS_peak_8	372.52	CCM_00154	CCM_00154	--	--	--	CCM_00155
NW_006271971.1	1255822	1261272	5451	3840	787	2.18273e-68	5.02	3.39	MACS_peak_165	676.61	CCM_04007,CCM_04006,CCM_04005	CCM_04007,CCM_04006,CCM_04005	CCM_04007,CCM_04006	CCM_04007,CCM_04006	CCM_04007,CCM_04006	CCM_04006
NW_006271974.1	1453857	1459424	5568	2522	868	5.78096e-39	3.33	3.41	MACS_peak_355	382.38	--	--	--	--	--	CCM_07735
NW_006271970.1	2167574	2172975	5402	2018	801	7.11214e-40	3.75	3.45	MACS_peak_110	391.48	CCM_02601,CCM_02602,CCM_02600	CCM_02601,CCM_02602,CCM_02600	CCM_02601,CCM_02599,CCM_02600	CCM_02601,CCM_02599,CCM_02602,CCM_02600	CCM_02602,CCM_02600	CCM_02599,CCM_02600
NW_006271970.1	2369836	2372388	2553	1864	436	6.35331e-69	10.12	3.45	MACS_peak_112	681.97	CCM_02664,CCM_02663	CCM_02663	CCM_02663	CCM_02663	--	CCM_02662
NW_006271973.1	985473	987354	1882	1082	351	3.84592e-40	5.79	3.49	MACS_peak_304	394.15	CCM_06689	CCM_06689	--	CCM_06690	CCM_06690	CCM_06690
NW_006271974.1	2879340	2882774	3435	1915	568	1.84502e-69	7.34	3.51	MACS_peak_371	687.34	CCM_08162	CCM_08162	--	--	--	--
NW_006271971.1	2778232	2784273	6042	3688	702	8.22243e-42	2.97	3.53	MACS_peak_187	410.85	CCM_04500	CCM_04500	CCM_04500,CCM_04501	CCM_04500,CCM_04501	--	CCM_04501
NW_006271970.1	2120805	2123355	2551	983	528	8.66962e-70	6.63	3.57	MACS_peak_105	690.62	CCM_02576	CCM_02576	CCM_02576	CCM_02576	CCM_02576	CCM_02575
NW_006271973.1	2113290	2118974	5685	3096	745	2.96483e-42	4.03	3.57	MACS_peak_324	415.28	CCM_07027	CCM_07027	CCM_07027	CCM_07027	CCM_07027	CCM_07027
NW_006271969.1	4952577	4958565	5989	671	778	8.4918e-43	6.41	3.61	MACS_peak_75	420.71	CCM_01535,CCM_01537,CCM_01536	CCM_01535,CCM_01537,CCM_01536	CCM_01537,CCM_01536	CCM_01535,CCM_01537,CCM_01536	CCM_01535,CCM_01537	CCM_01538,CCM_01536
NW_006271971.1	4230078	4231945	1868	1035	384	2.21309e-70	10.87	3.64	MACS_peak_214	696.55	CCM_04945	CCM_04945	--	CCM_04945	--	--
NW_006271972.1	3179840	3180994	1155	504	119	3.04789e-07	3.62	3.65	MACS_peak_285	65.16	CCM_06025	CCM_06025	--	--	--	--
NW_006271971.1	4449421	4453612	4192	1174	599	1.31522e-44	4.32	3.66	MACS_peak_216	438.81	CCM_05006,CCM_05007,CCM_05005	CCM_05006,CCM_05007,CCM_05005	CCM_05006,CCM_05005	CCM_05006,CCM_05005	CCM_05006,CCM_05005	CCM_05004,CCM_05005
NW_006271969.1	5007725	5010565	2841	1960	534	1.44544e-70	7.67	3.7	MACS_peak_76	698.4	--	--	--	--	--	--
NW_006271975.1	1435981	1442119	6139	4411	922	9.61612e-45	4.12	3.7	MACS_peak_380	440.17	CCM_08683	CCM_08683	CCM_08683,CCM_08682	CCM_08683,CCM_08682	CCM_08683,CCM_08682	CCM_08681,CCM_08682,CCM_08684
NW_006271973.1	1909822	1913934	4113	1640	617	2.96483e-45	3.84	3.75	MACS_peak_317	445.28	CCM_06953,CCM_06954	CCM_06953,CCM_06954	CCM_06954	CCM_06953,CCM_06954,CCM_06955	CCM_06953,CCM_06954,CCM_06955	CCM_06954,CCM_06955
NW_006271973.1	2650620	2652106	1487	735	336	4.76431e-71	11.62	3.77	MACS_peak_327	703.22	CCM_07141	CCM_07141	--	CCM_07141	CCM_07141	CCM_07142
NW_006271970.1	4582626	4584549	1924	686	392	1.75792e-46	4.86	3.8	MACS_peak_133	457.55	CCM_03354	CCM_03354	--	--	--	CCM_03353
NW_006271971.1	1187262	1189164	1903	1196	409	1.40281e-71	11.58	3.85	MACS_peak_163	708.53	CCM_03983	CCM_03983	CCM_03985	CCM_03984,CCM_03985	CCM_03984,CCM_03985	CCM_03984
NW_006271971.1	3118807	3124021	5215	4177	698	7.17794e-47	3.37	3.85	MACS_peak_197	461.44	CCM_04604	CCM_04604	CCM_04605	CCM_04604,CCM_04605	--	CCM_04605
NW_006271969.1	4787152	4788925	1774	601	185	4.3451e-07	2.63	3.87	MACS_peak_72	63.62	--	--	--	CCM_01487	CCM_01487	CCM_01486,CCM_01487
NW_006271969.1	5149361	5151356	1996	644	211	3.96278e-07	3.23	3.88	MACS_peak_77	64.02	--	CCM_01597	CCM_01597	CCM_01597	CCM_01597	--
NW_006271974.1	1941858	1943243	1386	744	143	3.70681e-07	2.82	3.89	MACS_peak_362	64.31	CCM_07874,CCM_07875	CCM_07874,CCM_07875	CCM_07874	CCM_07874	CCM_07874	CCM_07873
NW_006271969.1	2942246	2944983	2738	1656	468	4.0738e-47	6.77	3.9	MACS_peak_41	463.9	--	--	--	--	--	--
NW_006271972.1	2792167	2793529	1363	515	161	3.67282e-07	2.61	3.9	MACS_peak_280	64.35	CCM_05900,CCM_05901	CCM_05900,CCM_05901	--	CCM_05901	CCM_05901	--
NW_006271969.1	2205745	2212075	6331	4320	1018	1.00462e-71	4.16	3.92	MACS_peak_28	709.98	CCM_00686,CCM_00688,CCM_00684,CCM_00687,CCM_00689,CCM_00691	CCM_00686,CCM_00688,CCM_00684,CCM_00687,CCM_00690,CCM_00691,CCM_00689	CCM_00686,CCM_00688,CCM_00687,CCM_00685,CCM_00690,CCM_00689	CCM_00686,CCM_00688,CCM_00687,CCM_00685,CCM_00690,CCM_00689	CCM_00685,CCM_00690,CCM_00689	CCM_00686,CCM_00688,CCM_00692,CCM_00687,CCM_00685,CCM_00690,CCM_00689
NW_006271971.1	4484770	4486095	1326	757	156	3.31894e-07	3.78	3.92	MACS_peak_217	64.79	CCM_05016	CCM_05016	--	CCM_05016	CCM_05016	CCM_05017
NW_006271971.1	2800916	2802332	1417	655	155	3.27341e-07	2.44	3.93	MACS_peak_188	64.85	CCM_04506	CCM_04506	--	--	--	--
NW_006271972.1	791954	793181	1228	667	125	3.21366e-07	3.16	3.94	MACS_peak_230	64.93	CCM_05271	CCM_05271	--	CCM_05272	CCM_05272	CCM_05272
NW_006271971.1	2948092	2952519	4428	2551	600	1.51705e-49	3.68	3.95	MACS_peak_196	488.19	CCM_04549	CCM_04549	CCM_04549	CCM_04549	CCM_04549	CCM_04550,CCM_04548
NW_006271970.1	2158038	2163643	5606	1326	877	2.22844e-72	4.07	4	MACS_peak_109	716.52	CCM_02594,CCM_02597,CCM_02593,CCM_02595	CCM_02594,CCM_02596,CCM_02597,CCM_02593,CCM_02595	CCM_02594,CCM_02596,CCM_02595	CCM_02594,CCM_02596,CCM_02593,CCM_02595	CCM_02594,CCM_02593,CCM_02595	CCM_02594,CCM_02596,CCM_02595
NW_006271975.1	646362	649368	3007	1453	537	1.85353e-50	6.5	4	MACS_peak_373	497.32	CCM_08422	CCM_08422	CCM_08422	CCM_08422,CCM_08421,CCM_08423	CCM_08421	CCM_08421,CCM_08423
NW_006271977.1	200071	201639	1569	720	218	6.30957e-07	3.61	4.06	MACS_peak_400	62	CCM_09377	CCM_09377	--	--	--	CCM_09376
NW_006271971.1	1809980	1810912	933	451	96	6.15177e-07	4.75	4.07	MACS_peak_175	62.11	--	--	--	--	--	--
NW_006271971.1	1066720	1068836	2117	744	383	3.90841e-74	6.61	4.08	MACS_peak_159	734.08	CCM_03944,CCM_03945	CCM_03944,CCM_03945	CCM_03944,CCM_03945	CCM_03944,CCM_03945	CCM_03944,CCM_03945	CCM_03946
NW_006271971.1	2664120	2665540	1421	911	155	6.05341e-07	2.88	4.08	MACS_peak_186	62.18	--	--	CCM_04470	CCM_04470	CCM_04470	--
NW_006271974.1	2515411	2516741	1331	778	160	6.05341e-07	3.95	4.09	MACS_peak_367	62.18	--	--	--	--	--	CCM_08062,CCM_08061
NW_006271969.1	525833	527203	1371	679	169	5.97035e-07	5.26	4.11	MACS_peak_7	62.24	--	--	--	CCM_00154	--	CCM_00154
NW_006271972.1	2794007	2795146	1140	499	113	5.8479e-07	2.87	4.12	MACS_peak_281	62.33	CCM_05902	CCM_05902	--	CCM_05901	CCM_05901	CCM_05901
NW_006271972.1	324856	326709	1854	1256	207	5.19996e-07	2.18	4.13	MACS_peak_222	62.84	CCM_05119	CCM_05119	--	--	--	CCM_05120
NW_006271971.1	3821837	3823154	1318	656	134	4.65586e-07	6.36	4.14	MACS_peak_207	63.32	CCM_04810	CCM_04810	CCM_04811	CCM_04811	CCM_04811	--
NW_006271969.1	2304818	2306089	1272	717	172	4.39542e-07	4.03	4.15	MACS_peak_30	63.57	CCM_00737	CCM_00737	--	CCM_00738	--	CCM_00739,CCM_00738
NW_006271976.1	230308	233663	3356	2332	570	1.5417e-75	7.33	4.17	MACS_peak_388	748.12	--	--	CCM_09160	CCM_09160	--	CCM_09160
NW_006271975.1	2198455	2201709	3255	1528	566	8.12831e-77	8.59	4.26	MACS_peak_382	760.9	--	--	CCM_08914	CCM_08914	CCM_08914	--
NW_006271974.1	461603	463040	1438	773	170	7.62079e-07	3.07	4.3	MACS_peak_341	61.18	--	--	--	--	--	--
NW_006271971.1	1035413	1038174	2762	1068	347	6.9024e-07	3.95	4.31	MACS_peak_158	61.61	--	--	--	--	--	--
NW_006271974.1	1714098	1715260	1163	567	114	6.76083e-07	4.06	4.32	MACS_peak_356	61.7	CCM_07796,CCM_07795	CCM_07796,CCM_07795	--	--	--	--
NW_006271975.1	1212814	1214265	1452	749	154	6.63743e-07	2.67	4.34	MACS_peak_378	61.78	CCM_08607,CCM_08608	CCM_08607,CCM_08608	--	CCM_08608	CCM_08608	--
NW_006271973.1	2920557	2924752	4196	2246	693	1.41579e-77	4.88	4.35	MACS_peak_334	768.49	CCM_07225,CCM_07226	CCM_07225,CCM_07226	CCM_07225,CCM_07226	CCM_07225,CCM_07226,CCM_07224	CCM_07225,CCM_07226,CCM_07224	CCM_07224
NW_006271971.1	2280515	2290172	9658	2776	1444	3.99025e-79	5.05	4.44	MACS_peak_179	783.99	CCM_04331,CCM_04330,CCM_04332	CCM_04331,CCM_04330,CCM_04332	CCM_04331,CCM_04332,CCM_04333	CCM_04331,CCM_04332,CCM_04333	CCM_04331,CCM_04332,CCM_04333	CCM_04331,CCM_04332,CCM_04333
NW_006271971.1	2893871	2896198	2328	888	311	9.95405e-07	2.68	4.49	MACS_peak_194	60.02	CCM_04532	CCM_04532	CCM_04532	CCM_04532	CCM_04532	--
NW_006271972.1	2443182	2445149	1968	904	209	9.66051e-07	2.77	4.51	MACS_peak_269	60.15	--	--	--	--	--	--
NW_006271970.1	1717376	1720013	2638	1915	293	9.63829e-07	2.71	4.52	MACS_peak_99	60.16	CCM_02454,CCM_02455	CCM_02454,CCM_02455	CCM_02454	CCM_02454,CCM_02455	CCM_02454	CCM_02456,CCM_02453
NW_006271970.1	282870	284457	1588	505	167	8.97429e-07	2.69	4.53	MACS_peak_91	60.47	CCM_02027	CCM_02027	--	CCM_02027	CCM_02027	CCM_02026
NW_006271972.1	1434908	1440425	5518	3205	891	8.05378e-80	4.91	4.55	MACS_peak_254	790.94	CCM_05475,CCM_05477,CCM_05476	CCM_05475,CCM_05477,CCM_05476	CCM_05475,CCM_05477,CCM_05476	CCM_05475,CCM_05477,CCM_05476	CCM_05475,CCM_05477,CCM_05476	CCM_05478,CCM_05476,CCM_05477
NW_006271973.1	2802873	2806098	3226	1188	347	8.64968e-07	2.84	4.55	MACS_peak_329	60.63	CCM_07180,CCM_07182	CCM_07182,CCM_07181	CCM_07181	CCM_07181	CCM_07181	CCM_07181
NW_006271973.1	2000007	2001544	1538	705	198	8.27942e-07	3.14	4.56	MACS_peak_320	60.82	CCM_06992,CCM_06990,CCM_06991	CCM_06992,CCM_06990,CCM_06991	CCM_06991	CCM_06991	CCM_06991	CCM_06993
NW_006271973.1	1131515	1133088	1574	1056	168	7.90679e-07	2.31	4.57	MACS_peak_306	61.02	CCM_06731	CCM_06731	--	--	--	--
NW_006271973.1	2865847	2870066	4220	2310	713	3.68978e-80	8.58	4.65	MACS_peak_332	794.33	CCM_07204,CCM_07205	CCM_07204,CCM_07205	CCM_07204,CCM_07205	CCM_07204,CCM_07205	CCM_07204,CCM_07205	CCM_07204
NW_006271972.1	1373918	1375342	1425	326	133	1.18304e-06	3.44	4.74	MACS_peak_252	59.27	CCM_05456	CCM_05456	--	--	--	--
NW_006271972.1	1920742	1922665	1924	1270	222	1.14288e-06	3.02	4.75	MACS_peak_259	59.42	CCM_05610	CCM_05610	--	--	--	--
NW_006271971.1	1570566	1571931	1366	630	195	1.04713e-06	4.04	4.76	MACS_peak_171	59.8	CCM_04125,CCM_04124	CCM_04125,CCM_04124	--	CCM_04124	CCM_04124	--
NW_006271974.1	2273819	2279982	6164	792	901	1.58855e-81	4.21	4.76	MACS_peak_366	807.99	CCM_07990,CCM_07991	CCM_07991	CCM_07991	CCM_07991,CCM_07992	CCM_07991,CCM_07992	CCM_07992
NW_006271973.1	1174803	1179373	4571	3491	764	1.18577e-82	4.97	4.88	MACS_peak_307	819.26	CCM_06737	CCM_06737	CCM_06738	CCM_06738	CCM_06738	CCM_06738
NW_006271975.1	2248104	2249413	1310	503	145	1.24165e-06	3.24	4.99	MACS_peak_384	59.06	--	--	CCM_08930	CCM_08930	--	--
NW_006271970.1	1704734	1710232	5499	2462	958	2.50611e-83	5.08	5	MACS_peak_98	826.01	CCM_02450	CCM_02450	CCM_02450	CCM_02451,CCM_02450	CCM_02451,CCM_02450	CCM_02451,CCM_02450
NW_006271971.1	1647624	1648926	1303	665	146	1.2218e-06	3.82	5	MACS_peak_172	59.13	CCM_04150,CCM_04149	CCM_04150,CCM_04149	--	--	--	--

## Sheet: L_2_peak_promoter
chr	start	end	length	summit	tags	p value	fold_enrichment	FDR(%)	peak ID	p value	promoter
NW_006271971.1	2390235	2393293	3059	1746	2118	0	61.12	0	MACS_peak_183	3100	CCM_04374
NW_006271971.1	3242629	3245767	3139	1499	2384	0	51.16	0	MACS_peak_204	3100	CCM_04633
NW_006271971.1	2807482	2812798	5317	2897	1858	0	38.62	0	MACS_peak_189	3100	CCM_04507,CCM_04508
NW_006271971.1	2829719	2831652	1934	1036	1015	0	33.08	0	MACS_peak_191	3100	CCM_04513,CCM_04514
NW_006271969.1	1820663	1822259	1597	875	709	0	29.4	0	MACS_peak_22	3183.28	CCM_00533
NW_006271976.1	351355	354029	2675	941	750	5.40754e-209	23.53	0	MACS_peak_390	2082.67	CCM_09195
NW_006271969.1	4344195	4345905	1711	900	546	1.59588e-179	18.94	0	MACS_peak_64	1787.97	CCM_01344,CCM_01345
NW_006271969.1	3424216	3429366	5151	4439	1021	1.15878e-164	15.87	0	MACS_peak_52	1639.36	CCM_01107
NW_006271973.1	1525070	1529279	4210	1961	2208	0	14.37	0	MACS_peak_313	3100	CCM_06821,CCM_06822
NW_006271971.1	3804116	3811067	6952	2642	3480	0	14.28	0	MACS_peak_206	3100	CCM_04805,CCM_04804
NW_006271972.1	3922290	3924095	1806	802	404	8.29851e-98	13.55	0	MACS_peak_293	970.81	CCM_06281,CCM_06280
NW_006271970.1	2132329	2137235	4907	1247	1004	1.52757e-133	13.16	0	MACS_peak_107	1328.16	CCM_02584,CCM_02583,CCM_02585
NW_006271969.1	2553037	2554634	1598	767	356	1.13501e-91	13.01	2.86	MACS_peak_33	909.45	CCM_00803,CCM_00802,CCM_00801
NW_006271970.1	1986009	1987865	1857	712	442	4.14e-96	12.57	3.23	MACS_peak_103	953.83	CCM_02532,CCM_02531
NW_006271971.1	3943760	3948998	5239	4036	1146	8.81049e-112	12.14	0	MACS_peak_211	1110.55	CCM_04851,CCM_04852
NW_006271973.1	2650620	2652106	1487	735	336	4.76431e-71	11.62	3.77	MACS_peak_327	703.22	CCM_07141
NW_006271971.1	1187262	1189164	1903	1196	409	1.40281e-71	11.58	3.85	MACS_peak_163	708.53	CCM_03983
NW_006271972.1	3278574	3281731	3158	2486	757	1.77419e-122	11.41	0	MACS_peak_287	1217.51	CCM_06055,CCM_06054,CCM_06056
NW_006271969.1	991760	999266	7507	1862	1663	5.99791e-276	11.22	0	MACS_peak_11	2752.22	CCM_00277,CCM_00274,CCM_00276,CCM_00275
NW_006271971.1	4230078	4231945	1868	1035	384	2.21309e-70	10.87	3.64	MACS_peak_214	696.55	CCM_04945
NW_006271969.1	1237303	1239213	1911	1194	342	3.21366e-54	10.35	2.86	MACS_peak_16	534.93	CCM_00340
NW_006271970.1	2369836	2372388	2553	1864	436	6.35331e-69	10.12	3.45	MACS_peak_112	681.97	CCM_02663
NW_006271974.1	1834225	1840503	6279	3700	2144	0	10.06	0	MACS_peak_357	3100	CCM_07839,CCM_07837
NW_006271972.1	3274829	3276690	1862	753	391	1.85353e-59	10.02	3.03	MACS_peak_286	587.32	CCM_06052
NW_006271969.1	4697370	4706048	8679	3073	1940	0	9.96	0	MACS_peak_71	3100	CCM_01456,CCM_01457
NW_006271969.1	529189	530567	1379	697	237	5.59758e-38	9.46	3.37	MACS_peak_8	372.52	CCM_00154
NW_006271969.1	3157104	3162910	5807	4705	885	7.96159e-66	9.39	3.28	MACS_peak_47	650.99	CCM_01014,CCM_01015
NW_006271973.1	1516033	1522660	6628	1956	1459	1.00925e-131	9.38	0	MACS_peak_312	1309.96	CCM_06818
NW_006271974.1	684711	689707	4997	3558	2706	0	9.17	0	MACS_peak_346	3100	CCM_07508,CCM_07509
NW_006271970.1	4890112	4891391	1280	599	203	2.0797e-30	9.01	2.65	MACS_peak_140	296.82	CCM_03454,CCM_03453
NW_006271973.1	2865847	2870066	4220	2310	713	3.68978e-80	8.58	4.65	MACS_peak_332	794.33	CCM_07204,CCM_07205
NW_006271969.1	2261934	2263258	1325	626	211	2.18273e-29	8.51	2.63	MACS_peak_29	286.61	CCM_00719
NW_006271971.1	318364	319797	1434	779	244	1.01625e-36	8.42	3.19	MACS_peak_148	359.93	CCM_03715,CCM_03717,CCM_03714
NW_006271971.1	1018760	1019916	1157	525	174	4.89779e-26	7.98	2.33	MACS_peak_157	253.1	CCM_03933
NW_006271969.1	3341959	3345914	3956	1527	758	1.54882e-110	7.75	0	MACS_peak_49	1098.1	CCM_01075
NW_006271973.1	1895484	1899548	4065	765	646	2.02302e-64	7.63	3.23	MACS_peak_316	636.94	CCM_06948
NW_006271969.1	2441628	2444246	2619	1264	454	1.1995e-52	7.5	2.78	MACS_peak_32	519.21	CCM_00768,CCM_00770,CCM_00769
NW_006271974.1	2879340	2882774	3435	1915	568	1.84502e-69	7.34	3.51	MACS_peak_371	687.34	CCM_08162
NW_006271972.1	3895943	3897264	1322	621	190	2.92415e-25	7.24	2.17	MACS_peak_292	245.34	CCM_06273,CCM_06274
NW_006271969.1	1359663	1360724	1062	682	153	1.89234e-21	7.23	1.96	MACS_peak_18	207.23	CCM_00378
NW_006271971.1	1797030	1798160	1131	587	135	4.23643e-13	7.09	1.37	MACS_peak_174	123.73	CCM_04196,CCM_04197
NW_006271974.1	496676	502034	5359	4067	1200	1.99526e-176	7.08	0	MACS_peak_344	1757	CCM_07446,CCM_07447
NW_006271975.1	1722655	1724041	1387	701	161	8.59014e-14	6.92	1.44	MACS_peak_381	130.66	CCM_08771,CCM_08770
NW_006271970.1	2563044	2571799	8756	3127	1736	6.38263e-121	6.86	0	MACS_peak_117	1201.95	CCM_02733,CCM_02732,CCM_02734
NW_006271974.1	520884	522660	1777	694	320	2.62422e-57	6.74	2.94	MACS_peak_345	565.81	CCM_07453,CCM_07454
NW_006271969.1	516868	518350	1483	689	227	3.26588e-26	6.73	2.36	MACS_peak_6	254.86	CCM_00152,CCM_00151
NW_006271969.1	4130139	4131669	1531	831	263	1.05682e-31	6.72	2.78	MACS_peak_60	309.76	CCM_01284,CCM_01285
NW_006271970.1	2505078	2506275	1198	702	168	6.19441e-16	6.7	1.64	MACS_peak_115	152.08	CCM_02710
NW_006271973.1	1786967	1789004	2038	1468	234	2.83792e-19	6.68	1.86	MACS_peak_314	185.47	CCM_06914
NW_006271969.1	2353797	2355657	1861	1116	413	6.5013e-68	6.64	3.33	MACS_peak_31	671.87	CCM_00758
NW_006271970.1	2120805	2123355	2551	983	528	8.66962e-70	6.63	3.57	MACS_peak_105	690.62	CCM_02576
NW_006271971.1	1066720	1068836	2117	744	383	3.90841e-74	6.61	4.08	MACS_peak_159	734.08	CCM_03944,CCM_03945
NW_006271972.1	18457	19849	1393	740	219	1.26474e-25	6.6	2.27	MACS_peak_218	248.98	CCM_05039
NW_006271971.1	2347515	2349012	1498	738	234	5.10505e-31	6.53	2.7	MACS_peak_181	302.92	CCM_04354
NW_006271975.1	646362	649368	3007	1453	537	1.85353e-50	6.5	4	MACS_peak_373	497.32	CCM_08422
NW_006271969.1	4952577	4958565	5989	671	778	8.4918e-43	6.41	3.61	MACS_peak_75	420.71	CCM_01535,CCM_01537,CCM_01536
NW_006271970.1	4852355	4858764	6410	2091	1084	1.65577e-148	6.38	0	MACS_peak_139	1477.81	CCM_03442,CCM_03443
NW_006271971.1	3821837	3823154	1318	656	134	4.65586e-07	6.36	4.14	MACS_peak_207	63.32	CCM_04810
NW_006271969.1	1892136	1894178	2043	673	321	1.83654e-31	6.29	2.75	MACS_peak_23	307.36	CCM_00558,CCM_00559
NW_006271969.1	3914082	3916803	2722	1983	428	6.06736e-33	6.26	2.83	MACS_peak_57	322.17	CCM_01233,CCM_01230,CCM_01231
NW_006271969.1	5643174	5645723	2550	1103	408	8.531e-52	6.04	2.74	MACS_peak_82	510.69	CCM_01737,CCM_01736
NW_006271972.1	1691888	1693346	1459	754	233	3.14775e-19	6.04	1.85	MACS_peak_255	185.02	CCM_05557,CCM_05556
NW_006271972.1	3978890	3980819	1930	917	328	4.15911e-37	5.94	3.26	MACS_peak_294	363.81	CCM_06295
NW_006271972.1	1171290	1174142	2853	828	526	1.2331e-37	5.83	3.33	MACS_peak_242	369.09	CCM_05400
NW_006271972.1	2756717	2761042	4326	2737	1125	2.28034e-245	5.81	0	MACS_peak_279	2446.42	CCM_05892,CCM_05893
NW_006271973.1	985473	987354	1882	1082	351	3.84592e-40	5.79	3.49	MACS_peak_304	394.15	CCM_06689
NW_006271974.1	1337668	1340093	2426	1251	429	4.75335e-57	5.71	2.9	MACS_peak_352	563.23	CCM_07711
NW_006271969.1	5637504	5640302	2799	1959	384	5.57186e-35	5.61	3.03	MACS_peak_81	342.54	CCM_01735,CCM_01734
NW_006271977.1	50482	56266	5785	4337	813	7.63836e-37	5.59	3.23	MACS_peak_396	361.17	CCM_09351
NW_006271969.1	2194765	2205477	10713	3792	1998	1.70608e-104	5.57	0	MACS_peak_27	1037.68	CCM_00683,CCM_00681,CCM_00685,CCM_00682
NW_006271969.1	1906173	1914043	7871	2309	1293	6.83912e-146	5.53	0	MACS_peak_25	1451.65	CCM_00566,CCM_00565,CCM_00568,CCM_00567
NW_006271975.1	849712	851093	1382	694	179	2.89734e-15	5.5	1.55	MACS_peak_374	145.38	CCM_08494,CCM_08493
NW_006271972.1	415419	417011	1593	654	254	9.35406e-28	5.39	2.5	MACS_peak_225	270.29	CCM_05148
NW_006271973.1	1448248	1449533	1286	620	165	7.51623e-14	5.37	1.44	MACS_peak_310	131.24	CCM_06799
NW_006271969.1	1175812	1178549	2738	750	418	1.00462e-15	5.32	1.6	MACS_peak_14	149.98	CCM_00327
NW_006271972.1	653453	657014	3562	1197	643	2.58226e-122	5.23	0	MACS_peak_228	1215.88	CCM_05222
NW_006271971.1	2847908	2849255	1348	709	192	1.08393e-10	5.21	1.98	MACS_peak_193	99.65	CCM_04518,CCM_04519
NW_006271972.1	432525	433737	1213	564	134	6.60693e-09	5.18	2.14	MACS_peak_226	81.8	CCM_05151
NW_006271971.1	937186	938427	1242	658	142	7.49894e-11	5.1	2.02	MACS_peak_156	101.25	CCM_03920
NW_006271970.1	1704734	1710232	5499	2462	958	2.50611e-83	5.08	5	MACS_peak_98	826.01	CCM_02450
NW_006271971.1	2280515	2290172	9658	2776	1444	3.99025e-79	5.05	4.44	MACS_peak_179	783.99	CCM_04331,CCM_04330,CCM_04332
NW_006271972.1	2714633	2716461	1829	1088	292	8.81049e-26	5.03	2.29	MACS_peak_276	250.55	CCM_05876,CCM_05877
NW_006271971.1	1255822	1261272	5451	3840	787	2.18273e-68	5.02	3.39	MACS_peak_165	676.61	CCM_04007,CCM_04006,CCM_04005
NW_006271973.1	1174803	1179373	4571	3491	764	1.18577e-82	4.97	4.88	MACS_peak_307	819.26	CCM_06737
NW_006271972.1	1434908	1440425	5518	3205	891	8.05378e-80	4.91	4.55	MACS_peak_254	790.94	CCM_05475,CCM_05477,CCM_05476
NW_006271970.1	4725957	4728695	2739	2129	386	2.14783e-15	4.89	1.56	MACS_peak_136	146.68	CCM_03403
NW_006271972.1	2625838	2631682	5845	3762	1513	2.38781e-232	4.89	0	MACS_peak_275	2316.22	CCM_05842,CCM_05843
NW_006271969.1	2813959	2815810	1852	1119	357	2.68534e-25	4.88	2.19	MACS_peak_34	245.71	CCM_00908
NW_006271973.1	2920557	2924752	4196	2246	693	1.41579e-77	4.88	4.35	MACS_peak_334	768.49	CCM_07225,CCM_07226
NW_006271970.1	4582626	4584549	1924	686	392	1.75792e-46	4.86	3.8	MACS_peak_133	457.55	CCM_03354
NW_006271972.1	2719563	2721777	2215	695	301	1.14815e-34	4.82	2.94	MACS_peak_277	339.4	CCM_05878,CCM_05879
NW_006271969.1	2893701	2895064	1364	753	175	1.40605e-12	4.78	1.79	MACS_peak_36	118.52	CCM_00934,CCM_00935
NW_006271969.1	5948424	5950186	1763	694	303	3.8815e-26	4.68	2.34	MACS_peak_85	254.11	CCM_01839
NW_006271972.1	4057520	4060138	2619	1601	525	2.1677e-37	4.63	3.3	MACS_peak_297	366.64	CCM_06323
NW_006271972.1	3611273	3612772	1500	834	206	5.03501e-14	4.58	1.45	MACS_peak_291	132.98	CCM_06156
NW_006271971.1	1406186	1408698	2513	1062	333	1.63682e-26	4.53	2.38	MACS_peak_168	257.86	CCM_04059,CCM_04058
NW_006271970.1	1822511	1825937	3427	1423	681	1.09396e-94	4.52	3.03	MACS_peak_100	939.61	CCM_02484
NW_006271969.1	4933415	4934651	1237	623	135	9.22571e-10	4.48	1.87	MACS_peak_73	90.35	CCM_01530
NW_006271972.1	901910	904516	2607	1205	367	9.59401e-32	4.48	2.8	MACS_peak_232	310.18	CCM_05315,CCM_05316
NW_006271978.1	355631	357932	2302	721	318	6.5013e-21	4.47	1.91	MACS_peak_406	201.87	CCM_09634,CCM_09635
NW_006271971.1	2081363	2085035	3673	3037	580	6.96627e-27	4.46	2.4	MACS_peak_178	261.57	CCM_04265,CCM_04266
NW_006271972.1	3499466	3500824	1359	783	150	1.21339e-10	4.43	1.98	MACS_peak_288	99.16	CCM_06124
NW_006271971.1	426657	428689	2033	765	321	9.05733e-35	4.38	3	MACS_peak_149	340.43	CCM_03737
NW_006271974.1	1313246	1314464	1219	654	166	6.25173e-08	4.35	2.61	MACS_peak_351	72.04	CCM_07703,CCM_07702
NW_006271969.1	2931921	2934431	2511	1439	371	1.30918e-36	4.33	3.12	MACS_peak_39	358.83	CCM_00947
NW_006271970.1	2540879	2543070	2192	606	212	5.35797e-09	4.32	2.16	MACS_peak_116	82.71	CCM_02724,CCM_02725
NW_006271971.1	4449421	4453612	4192	1174	599	1.31522e-44	4.32	3.66	MACS_peak_216	438.81	CCM_05006,CCM_05007,CCM_05005
NW_006271970.1	4287117	4288848	1732	955	256	3.11172e-22	4.27	2.05	MACS_peak_130	215.07	CCM_03275
NW_006271972.1	2730847	2732170	1324	633	167	1.79473e-07	4.21	3.16	MACS_peak_278	67.46	CCM_05882
NW_006271974.1	2273819	2279982	6164	792	901	1.58855e-81	4.21	4.76	MACS_peak_366	807.99	CCM_07991
NW_006271969.1	2205745	2212075	6331	4320	1018	1.00462e-71	4.16	3.92	MACS_peak_28	709.98	CCM_00686,CCM_00688,CCM_00684,CCM_00687,CCM_00690,CCM_00691,CCM_00689
NW_006271970.1	2460658	2461804	1147	577	122	2.2751e-07	4.14	3.1	MACS_peak_114	66.43	CCM_02694,CCM_02695
NW_006271972.1	3565631	3567275	1645	662	267	1.02565e-16	4.12	1.7	MACS_peak_290	159.89	CCM_06142,CCM_06143
NW_006271975.1	1435981	1442119	6139	4411	922	9.61612e-45	4.12	3.7	MACS_peak_380	440.17	CCM_08683
NW_006271971.1	2826936	2828939	2004	1451	231	3.67282e-15	4.1	1.54	MACS_peak_190	144.35	CCM_04512
NW_006271973.1	683834	685274	1441	742	174	1.55239e-10	4.09	1.96	MACS_peak_301	98.09	CCM_06594
NW_006271970.1	2158038	2163643	5606	1326	877	2.22844e-72	4.07	4	MACS_peak_109	716.52	CCM_02594,CCM_02596,CCM_02597,CCM_02593,CCM_02595
NW_006271974.1	1714098	1715260	1163	567	114	6.76083e-07	4.06	4.32	MACS_peak_356	61.7	CCM_07796,CCM_07795
NW_006271972.1	885139	888299	3161	941	437	7.72681e-29	4.05	2.59	MACS_peak_231	281.12	CCM_05308
NW_006271973.1	2811246	2815302	4057	3351	503	2.43781e-33	4.05	2.88	MACS_peak_330	326.13	CCM_07184
NW_006271971.1	1570566	1571931	1366	630	195	1.04713e-06	4.04	4.76	MACS_peak_171	59.8	CCM_04125,CCM_04124
NW_006271969.1	2304818	2306089	1272	717	172	4.39542e-07	4.03	4.15	MACS_peak_30	63.57	CCM_00737
NW_006271969.1	4125124	4127001	1878	661	290	2.37684e-14	4.03	1.49	MACS_peak_59	136.24	CCM_01283,CCM_01282
NW_006271972.1	2146343	2148495	2153	1440	312	1.16681e-30	4.03	2.68	MACS_peak_263	299.33	CCM_05667
NW_006271973.1	2113290	2118974	5685	3096	745	2.96483e-42	4.03	3.57	MACS_peak_324	415.28	CCM_07027
NW_006271971.1	4005939	4008189	2251	234	254	1.64816e-21	3.99	1.97	MACS_peak_213	207.83	CCM_04875,CCM_04876
NW_006271975.1	526022	527242	1221	536	129	2.40436e-09	3.99	1.84	MACS_peak_372	86.19	CCM_08384
NW_006271972.1	85875	88671	2797	1126	535	3.14775e-60	3.97	3.08	MACS_peak_219	595.02	CCM_05063
NW_006271971.1	2025530	2028161	2632	609	367	6.80769e-22	3.95	2.01	MACS_peak_176	211.67	CCM_04243,CCM_04242
NW_006271971.1	1219912	1221598	1687	1018	192	7.92501e-16	3.92	1.61	MACS_peak_164	151.01	CCM_03994,CCM_03995
NW_006271972.1	1166682	1170827	4146	1151	617	9.44061e-35	3.92	2.97	MACS_peak_241	340.25	CCM_05399
NW_006271976.1	221452	223460	2009	670	244	5.86138e-23	3.92	2.07	MACS_peak_387	222.32	CCM_09159
NW_006271970.1	1999634	2004590	4957	1926	678	3.84592e-33	3.91	2.86	MACS_peak_104	324.15	CCM_02537
NW_006271970.1	5200340	5201605	1266	625	150	1.39637e-09	3.91	1.85	MACS_peak_142	88.55	CCM_03574,CCM_03575
NW_006271972.1	939283	940878	1596	629	233	4.81948e-19	3.88	1.83	MACS_peak_234	183.17	CCM_05328
NW_006271973.1	2597318	2598937	1620	651	190	2.69774e-08	3.88	2.72	MACS_peak_326	75.69	CCM_07126
NW_006271969.1	5748279	5749655	1377	735	161	1.34586e-08	3.87	2.45	MACS_peak_83	78.71	CCM_01777
NW_006271970.1	1888960	1889915	956	718	112	9.61612e-11	3.85	1.99	MACS_peak_102	100.17	CCM_02504,CCM_02505
NW_006271976.1	356672	361969	5298	3149	821	1.8578e-63	3.85	3.12	MACS_peak_391	627.31	CCM_09196
NW_006271970.1	3271845	3274884	3040	1147	411	1.75388e-25	3.84	2.22	MACS_peak_121	247.56	CCM_02965
NW_006271973.1	1909822	1913934	4113	1640	617	2.96483e-45	3.84	3.75	MACS_peak_317	445.28	CCM_06953,CCM_06954
NW_006271971.1	3939002	3942870	3869	3114	490	1.31826e-25	3.83	2.26	MACS_peak_210	248.8	CCM_04849,CCM_04848
NW_006271971.1	1647624	1648926	1303	665	146	1.2218e-06	3.82	5	MACS_peak_172	59.13	CCM_04150,CCM_04149
NW_006271978.1	54293	58639	4347	2010	557	3.2434e-14	3.81	1.46	MACS_peak_404	134.89	CCM_09597,CCM_09598
NW_006271969.1	1572949	1576732	3784	1069	530	2.96483e-36	3.8	3.06	MACS_peak_19	355.28	CCM_00442
NW_006271971.1	2450891	2453867	2977	2187	375	2.74157e-15	3.8	1.55	MACS_peak_184	145.62	CCM_04398,CCM_04397
NW_006271971.1	1489341	1492545	3205	1782	526	3.91742e-27	3.79	2.44	MACS_peak_169	264.07	CCM_04094
NW_006271971.1	1563487	1568354	4868	3855	730	2.94442e-53	3.79	2.82	MACS_peak_170	525.31	CCM_04121,CCM_04123,CCM_04122
NW_006271971.1	4484770	4486095	1326	757	156	3.31894e-07	3.78	3.92	MACS_peak_217	64.79	CCM_05016
NW_006271970.1	2167574	2172975	5402	2018	801	7.11214e-40	3.75	3.45	MACS_peak_110	391.48	CCM_02601,CCM_02602,CCM_02600
NW_006271970.1	2125499	2127396	1898	691	262	2.57632e-16	3.69	1.68	MACS_peak_106	155.89	CCM_02578
NW_006271970.1	3864279	3865515	1237	615	134	3.76704e-09	3.69	2.17	MACS_peak_126	84.24	CCM_03155,CCM_03153
NW_006271972.1	1119872	1122440	2569	1908	287	1.32434e-18	3.69	1.81	MACS_peak_239	178.78	CCM_05388
NW_006271973.1	2074015	2075525	1511	847	184	8.97429e-11	3.69	2	MACS_peak_322	100.47	CCM_07015
NW_006271969.1	218390	221027	2638	1156	284	4.88652e-21	3.68	1.92	MACS_peak_3	203.11	CCM_00061,CCM_00062
NW_006271971.1	2948092	2952519	4428	2551	600	1.51705e-49	3.68	3.95	MACS_peak_196	488.19	CCM_04549
NW_006271973.1	2774695	2778108	3414	825	403	7.31139e-21	3.68	1.9	MACS_peak_328	201.36	CCM_07172,CCM_07173
NW_006271976.1	761749	764188	2440	1159	308	5.91562e-17	3.68	1.74	MACS_peak_393	162.28	CCM_09297
NW_006271972.1	3992925	3994789	1865	985	215	4.66659e-18	3.65	1.8	MACS_peak_295	173.31	CCM_06300,CCM_06302
NW_006271971.1	3201204	3202540	1337	694	144	1.08643e-08	3.63	2.46	MACS_peak_201	79.64	CCM_04623
NW_006271973.1	1873251	1875132	1882	1043	245	1.69824e-23	3.63	2.11	MACS_peak_315	227.7	CCM_06944
NW_006271972.1	3179840	3180994	1155	504	119	3.04789e-07	3.62	3.65	MACS_peak_285	65.16	CCM_06025
NW_006271974.1	212923	214995	2073	1240	300	2.39883e-10	3.62	1.94	MACS_peak_338	96.2	CCM_07358,CCM_07357
NW_006271969.1	4939671	4941825	2155	1445	255	7.36207e-11	3.61	2.02	MACS_peak_74	101.33	CCM_01531
NW_006271977.1	200071	201639	1569	720	218	6.30957e-07	3.61	4.06	MACS_peak_400	62	CCM_09377
NW_006271972.1	2167229	2172002	4774	718	600	5.95662e-29	3.6	2.61	MACS_peak_264	282.25	CCM_05676
NW_006271974.1	1436114	1437738	1625	927	179	1.07399e-13	3.58	1.42	MACS_peak_354	129.69	CCM_07730
NW_006271974.1	2605342	2606507	1166	621	119	5.50808e-08	3.58	2.66	MACS_peak_368	72.59	CCM_08077
NW_006271969.1	4445971	4447456	1486	727	178	1.80717e-11	3.57	1.72	MACS_peak_68	107.43	CCM_01380,CCM_01382
NW_006271972.1	244098	251001	6904	1145	797	7.24436e-16	3.54	1.63	MACS_peak_221	151.4	CCM_05103,CCM_05101,CCM_05102
NW_006271972.1	2176196	2178322	2127	601	227	3.79315e-14	3.54	1.46	MACS_peak_265	134.21	CCM_05678
NW_006271974.1	463160	465304	2145	1456	326	9.54993e-17	3.54	1.72	MACS_peak_342	160.2	CCM_07437
NW_006271974.1	1856341	1858683	2343	1252	388	1.55597e-28	3.53	2.56	MACS_peak_360	278.08	CCM_07844
NW_006271972.1	1206291	1208543	2253	1596	274	1.28529e-11	3.52	1.75	MACS_peak_243	108.91	CCM_05412
NW_006271970.1	4035372	4038438	3067	593	510	2.14289e-36	3.51	3.09	MACS_peak_128	356.69	CCM_03201
NW_006271969.1	671137	672467	1331	795	149	4.86407e-08	3.5	2.67	MACS_peak_9	73.13	CCM_00178
NW_006271971.1	711958	713410	1453	751	169	8.18465e-13	3.5	1.81	MACS_peak_153	120.87	CCM_03840
NW_006271970.1	3328432	3330233	1802	1189	233	9.22571e-17	3.48	1.73	MACS_peak_123	160.35	CCM_02981,CCM_02982
NW_006271972.1	2471812	2473803	1992	1421	253	2.35505e-13	3.48	1.39	MACS_peak_271	126.28	CCM_05785
NW_006271972.1	1218090	1221633	3544	1455	495	8.3946e-28	3.47	2.52	MACS_peak_245	270.76	CCM_05414
NW_006271970.1	4722694	4725564	2871	1034	337	2.30675e-19	3.46	1.88	MACS_peak_135	186.37	CCM_03401,CCM_03402
NW_006271969.1	4170904	4172130	1227	543	123	2.04644e-07	3.45	3.12	MACS_peak_62	66.89	CCM_01295,CCM_01294
NW_006271971.1	1751359	1752768	1410	755	170	2.33884e-08	3.45	2.74	MACS_peak_173	76.31	CCM_04178
NW_006271972.1	513707	515527	1821	717	221	1.27057e-13	3.45	1.42	MACS_peak_227	128.96	CCM_05173,CCM_05172
NW_006271971.1	3978634	3980069	1436	745	160	1.94536e-10	3.44	1.95	MACS_peak_212	97.11	CCM_04862,CCM_04861
NW_006271972.1	1373918	1375342	1425	326	133	1.18304e-06	3.44	4.74	MACS_peak_252	59.27	CCM_05456
NW_006271972.1	2088147	2090905	2759	1757	397	2.48313e-13	3.44	1.38	MACS_peak_262	126.05	CCM_05653,CCM_05652
NW_006271977.1	1499	2665	1167	661	131	4.75335e-11	3.44	1.66	MACS_peak_395	103.23	CCM_09337
NW_006271969.1	5221447	5223239	1793	543	211	2.14783e-12	3.43	1.78	MACS_peak_78	116.68	CCM_01623,CCM_01622
NW_006271969.1	6060489	6062259	1771	963	224	1.59588e-11	3.41	1.73	MACS_peak_86	107.97	CCM_01872
NW_006271969.1	1184318	1186545	2228	1671	241	3.08319e-13	3.38	1.38	MACS_peak_15	125.11	CCM_00332,CCM_00331
NW_006271974.1	1977517	1980124	2608	956	298	1.47571e-10	3.38	1.97	MACS_peak_364	98.31	CCM_07889
NW_006271971.1	3118807	3124021	5215	4177	698	7.17794e-47	3.37	3.85	MACS_peak_197	461.44	CCM_04604
NW_006271972.1	1319591	1322118	2528	1936	291	2.06063e-08	3.35	2.77	MACS_peak_249	76.86	CCM_05447
NW_006271972.1	2318122	2320141	2020	1369	227	9.84011e-14	3.33	1.43	MACS_peak_268	130.07	CCM_05727
NW_006271971.1	3903045	3905570	2526	638	257	5.83445e-08	3.31	2.64	MACS_peak_208	72.34	CCM_04833,CCM_04834
NW_006271974.1	1270379	1271801	1423	899	146	2.57632e-07	3.28	3.36	MACS_peak_349	65.89	CCM_07686
NW_006271974.1	2766872	2769259	2388	1493	284	2.10863e-16	3.25	1.69	MACS_peak_370	156.76	CCM_08127
NW_006271972.1	2246026	2248132	2107	1508	241	4.44631e-11	3.24	1.67	MACS_peak_267	103.52	CCM_05703,CCM_05702,CCM_05701
NW_006271969.1	5149361	5151356	1996	644	211	3.96278e-07	3.23	3.88	MACS_peak_77	64.02	CCM_01597
NW_006271969.1	426346	429179	2834	2038	360	3.80189e-22	3.18	2.04	MACS_peak_4	214.2	CCM_00117
NW_006271970.1	4046467	4048368	1902	633	199	6.57658e-09	3.18	2.15	MACS_peak_129	81.82	CCM_03204
NW_006271969.1	3368216	3370020	1805	1216	210	6.23735e-08	3.16	2.62	MACS_peak_50	72.05	CCM_01084,CCM_01087,CCM_01085
NW_006271972.1	791954	793181	1228	667	125	3.21366e-07	3.16	3.94	MACS_peak_230	64.93	CCM_05271
NW_006271973.1	2000007	2001544	1538	705	198	8.27942e-07	3.14	4.56	MACS_peak_320	60.82	CCM_06992,CCM_06990,CCM_06991
NW_006271971.1	576294	578454	2161	315	299	4.05509e-16	3.13	1.66	MACS_peak_150	153.92	CCM_03789
NW_006271974.1	1953537	1955126	1590	589	185	3.03389e-11	3.13	1.68	MACS_peak_363	105.18	CCM_07879,CCM_07878
NW_006271971.1	2077235	2079965	2731	1850	341	1.01859e-09	3.09	1.87	MACS_peak_177	89.92	CCM_04263
NW_006271971.1	688357	691059	2703	2031	321	2.71644e-14	3.08	1.48	MACS_peak_152	135.66	CCM_03832
NW_006271970.1	2917530	2920707	3178	2527	386	6.68344e-11	3.05	1.65	MACS_peak_118	101.75	CCM_02845,CCM_02843,CCM_02844
NW_006271972.1	1920742	1922665	1924	1270	222	1.14288e-06	3.02	4.75	MACS_peak_259	59.42	CCM_05610
NW_006271971.1	2464736	2466732	1997	1346	242	1.98153e-07	3	3.13	MACS_peak_185	67.03	CCM_04404
NW_006271973.1	2084382	2090118	5737	902	681	2.46037e-25	2.98	2.21	MACS_peak_323	246.09	CCM_07018
NW_006271971.1	2778232	2784273	6042	3688	702	8.22243e-42	2.97	3.53	MACS_peak_187	410.85	CCM_04500
NW_006271977.1	248354	250535	2182	985	215	5.02343e-12	2.96	1.75	MACS_peak_401	112.99	CCM_09394
NW_006271971.1	3236195	3237920	1726	591	187	1.70608e-09	2.93	1.85	MACS_peak_202	87.68	CCM_04630
NW_006271971.1	3240255	3241540	1286	663	132	5.71479e-08	2.93	2.65	MACS_peak_203	72.43	CCM_04631,CCM_04632
NW_006271971.1	2328082	2331631	3550	664	435	1.60325e-25	2.92	2.24	MACS_peak_180	247.95	CCM_04346,CCM_04347
NW_006271971.1	1341680	1343177	1498	804	173	2.64241e-07	2.91	3.35	MACS_peak_167	65.78	CCM_04036
NW_006271969.1	4224296	4227491	3196	650	398	3.35738e-20	2.9	1.89	MACS_peak_63	194.74	CCM_01312
NW_006271972.1	769098	770614	1517	600	161	2.46604e-11	2.89	1.69	MACS_peak_229	106.08	CCM_05264,CCM_05263
NW_006271969.1	2869715	2871691	1977	1228	235	1.54882e-13	2.87	1.4	MACS_peak_35	128.1	CCM_00925
NW_006271972.1	2794007	2795146	1140	499	113	5.8479e-07	2.87	4.12	MACS_peak_281	62.33	CCM_05902
NW_006271973.1	473586	476338	2753	2138	288	3.41193e-08	2.86	2.71	MACS_peak_299	74.67	CCM_06543
NW_006271969.1	2075197	2077389	2193	778	246	2.12814e-10	2.84	1.95	MACS_peak_26	96.72	CCM_00630,CCM_00632
NW_006271973.1	2802873	2806098	3226	1188	347	8.64968e-07	2.84	4.55	MACS_peak_329	60.63	CCM_07182,CCM_07181
NW_006271974.1	286216	287741	1526	1265	148	3.34965e-09	2.84	2.18	MACS_peak_339	84.75	CCM_07378,CCM_07379
NW_006271972.1	1752458	1754162	1705	1043	159	6.68344e-10	2.82	1.89	MACS_peak_258	91.75	CCM_05569,CCM_05568
NW_006271974.1	1941858	1943243	1386	744	143	3.70681e-07	2.82	3.89	MACS_peak_362	64.31	CCM_07874,CCM_07875
NW_006271969.1	3325225	3328969	3745	543	438	3.52371e-19	2.81	1.84	MACS_peak_48	184.53	CCM_01069
NW_006271971.1	1171410	1174549	3140	668	391	2.83139e-14	2.81	1.47	MACS_peak_162	135.48	CCM_03978,CCM_03979,CCM_03980
NW_006271971.1	3619971	3621625	1655	993	190	1.11429e-07	2.81	3.21	MACS_peak_205	69.53	CCM_04744,CCM_04745
NW_006271972.1	4331627	4334230	2604	1078	295	1.97242e-07	2.8	3.14	MACS_peak_298	67.05	CCM_06389
NW_006271970.1	2385554	2390321	4768	1345	639	2.2182e-27	2.79	2.46	MACS_peak_113	266.54	CCM_02666
NW_006271972.1	367939	371727	3789	2407	507	1.19399e-23	2.76	2.13	MACS_peak_223	229.23	CCM_05135,CCM_05133
NW_006271969.1	3017450	3019445	1996	1259	275	1.53815e-08	2.75	2.44	MACS_peak_44	78.13	CCM_00972,CCM_00971
NW_006271970.1	4415370	4416678	1309	867	129	1.08893e-07	2.75	3.22	MACS_peak_132	69.63	CCM_03313
NW_006271972.1	925925	930332	4408	1243	574	7.04693e-22	2.74	2	MACS_peak_233	211.52	CCM_05326
NW_006271969.1	502459	504768	2310	560	275	4.86407e-09	2.72	2.17	MACS_peak_5	83.13	CCM_00145,CCM_00146
NW_006271970.1	3260715	3263045	2331	619	266	2.60615e-09	2.72	2.19	MACS_peak_120	85.84	CCM_02962,CCM_02964,CCM_02963
NW_006271970.1	4793995	4796824	2830	2133	327	1.31522e-11	2.72	1.74	MACS_peak_137	108.81	CCM_03425
NW_006271970.1	1717376	1720013	2638	1915	293	9.63829e-07	2.71	4.52	MACS_peak_99	60.16	CCM_02454,CCM_02455
NW_006271970.1	1215390	1217125	1736	776	205	7.37904e-08	2.7	3.24	MACS_peak_95	71.32	CCM_02331
NW_006271974.1	419161	422184	3024	1921	353	1.83654e-07	2.7	3.15	MACS_peak_340	67.36	CCM_07423,CCM_07422
NW_006271970.1	282870	284457	1588	505	167	8.97429e-07	2.69	4.53	MACS_peak_91	60.47	CCM_02027
NW_006271971.1	2893871	2896198	2328	888	311	9.95405e-07	2.68	4.49	MACS_peak_194	60.02	CCM_04532
NW_006271974.1	691616	693179	1564	770	197	1.27644e-07	2.68	3.18	MACS_peak_347	68.94	CCM_07510
NW_006271975.1	1212814	1214265	1452	749	154	6.63743e-07	2.67	4.34	MACS_peak_378	61.78	CCM_08607,CCM_08608
NW_006271969.1	3398475	3400247	1773	379	193	3.54813e-10	2.65	1.92	MACS_peak_51	94.5	CCM_01096,CCM_01097
NW_006271969.1	2920618	2923363	2746	599	290	3.64754e-10	2.63	1.92	MACS_peak_38	94.38	CCM_00942,CCM_00943
NW_006271969.1	2945585	2950106	4522	534	492	1.13763e-17	2.61	1.78	MACS_peak_42	169.44	CCM_00949
NW_006271972.1	2792167	2793529	1363	515	161	3.67282e-07	2.61	3.9	MACS_peak_280	64.35	CCM_05900,CCM_05901
NW_006271971.1	818424	820960	2537	1269	284	3.94457e-08	2.59	2.68	MACS_peak_155	74.04	CCM_03873
NW_006271972.1	1269426	1271265	1840	674	223	2.48886e-07	2.59	3.07	MACS_peak_247	66.04	CCM_05432
NW_006271972.1	1994960	1997037	2078	659	223	6.35331e-08	2.59	2.61	MACS_peak_260	71.97	CCM_05628
NW_006271974.1	1847684	1851231	3548	1549	382	2.66686e-14	2.58	1.49	MACS_peak_358	135.74	CCM_07842
NW_006271970.1	3677810	3679542	1733	729	176	2.32809e-07	2.57	3.09	MACS_peak_125	66.33	CCM_03096,CCM_03095
NW_006271974.1	1035629	1039628	4000	1776	413	6.16595e-08	2.51	2.63	MACS_peak_348	72.1	CCM_07616,CCM_07615,CCM_07614
NW_006271974.1	1851235	1853542	2308	1018	270	4.42588e-08	2.51	2.68	MACS_peak_359	73.54	CCM_07843
NW_006271969.1	5255064	5257102	2039	1224	220	2.13304e-07	2.49	3.11	MACS_peak_79	66.71	CCM_01632
NW_006271973.1	2881555	2884413	2859	1453	342	1.55597e-12	2.49	1.79	MACS_peak_333	118.08	CCM_07210
NW_006271973.1	1502622	1505697	3076	2576	401	7.04693e-09	2.45	2.49	MACS_peak_311	81.52	CCM_06816
NW_006271971.1	2800916	2802332	1417	655	155	3.27341e-07	2.44	3.93	MACS_peak_188	64.85	CCM_04506
NW_006271972.1	1090460	1096207	5748	1969	688	7.37904e-16	2.44	1.62	MACS_peak_238	151.32	CCM_05379,CCM_05378
NW_006271969.1	3434314	3438712	4399	540	507	7.21107e-10	2.34	1.89	MACS_peak_53	91.42	CCM_01111,CCM_01110
NW_006271975.1	2226457	2230973	4517	2499	464	3.17687e-12	2.34	1.76	MACS_peak_383	114.98	CCM_08924
NW_006271969.1	1650788	1653848	3061	1977	341	8.22243e-09	2.31	2.48	MACS_peak_20	80.85	CCM_00472,CCM_00471
NW_006271970.1	3228399	3233899	5501	1272	768	7.62079e-11	2.31	2.01	MACS_peak_119	101.18	CCM_02954
NW_006271973.1	1131515	1133088	1574	1056	168	7.90679e-07	2.31	4.57	MACS_peak_306	61.02	CCM_06731
NW_006271972.1	324856	326709	1854	1256	207	5.19996e-07	2.18	4.13	MACS_peak_222	62.84	CCM_05119

## Sheet: L-2promoter-gene
BIN	chr	start	end	length	summit	tags	p value	fold_enrichment	FDR(%)	BIN	promoter
MACS_peak_183	NW_006271971.1	2390235	2393293	3059	1746	2118	0	61.12	0	3100	CCM_04374
MACS_peak_204	NW_006271971.1	3242629	3245767	3139	1499	2384	0	51.16	0	3100	CCM_04633
MACS_peak_189	NW_006271971.1	2807482	2812798	5317	2897	1858	0	38.62	0	3100	CCM_04507
MACS_peak_189	NW_006271971.1	2807482	2812798	5317	2897	1858	0	38.62	0	3100	CCM_04508
MACS_peak_191	NW_006271971.1	2829719	2831652	1934	1036	1015	0	33.08	0	3100	CCM_04513
MACS_peak_191	NW_006271971.1	2829719	2831652	1934	1036	1015	0	33.08	0	3100	CCM_04514
MACS_peak_22	NW_006271969.1	1820663	1822259	1597	875	709	0	29.4	0	3183.28	CCM_00533
MACS_peak_390	NW_006271976.1	351355	354029	2675	941	750	5.40754e-209	23.53	0	2082.67	CCM_09195
MACS_peak_64	NW_006271969.1	4344195	4345905	1711	900	546	1.59588e-179	18.94	0	1787.97	CCM_01344
MACS_peak_64	NW_006271969.1	4344195	4345905	1711	900	546	1.59588e-179	18.94	0	1787.97	CCM_01345
MACS_peak_52	NW_006271969.1	3424216	3429366	5151	4439	1021	1.15878e-164	15.87	0	1639.36	CCM_01107
MACS_peak_313	NW_006271973.1	1525070	1529279	4210	1961	2208	0	14.37	0	3100	CCM_06821
MACS_peak_313	NW_006271973.1	1525070	1529279	4210	1961	2208	0	14.37	0	3100	CCM_06822
MACS_peak_206	NW_006271971.1	3804116	3811067	6952	2642	3480	0	14.28	0	3100	CCM_04805
MACS_peak_206	NW_006271971.1	3804116	3811067	6952	2642	3480	0	14.28	0	3100	CCM_04804
MACS_peak_293	NW_006271972.1	3922290	3924095	1806	802	404	8.29851e-98	13.55	0	970.81	CCM_06281
MACS_peak_293	NW_006271972.1	3922290	3924095	1806	802	404	8.29851e-98	13.55	0	970.81	CCM_06280
MACS_peak_107	NW_006271970.1	2132329	2137235	4907	1247	1004	1.52757e-133	13.16	0	1328.16	CCM_02584
MACS_peak_107	NW_006271970.1	2132329	2137235	4907	1247	1004	1.52757e-133	13.16	0	1328.16	CCM_02583
MACS_peak_107	NW_006271970.1	2132329	2137235	4907	1247	1004	1.52757e-133	13.16	0	1328.16	CCM_02585
MACS_peak_211	NW_006271971.1	3943760	3948998	5239	4036	1146	8.81049e-112	12.14	0	1110.55	CCM_04851
MACS_peak_211	NW_006271971.1	3943760	3948998	5239	4036	1146	8.81049e-112	12.14	0	1110.55	CCM_04852
MACS_peak_287	NW_006271972.1	3278574	3281731	3158	2486	757	1.77419e-122	11.41	0	1217.51	CCM_06055
MACS_peak_287	NW_006271972.1	3278574	3281731	3158	2486	757	1.77419e-122	11.41	0	1217.51	CCM_06054
MACS_peak_287	NW_006271972.1	3278574	3281731	3158	2486	757	1.77419e-122	11.41	0	1217.51	CCM_06056
MACS_peak_11	NW_006271969.1	991760	999266	7507	1862	1663	5.99791e-276	11.22	0	2752.22	CCM_00277
MACS_peak_11	NW_006271969.1	991760	999266	7507	1862	1663	5.99791e-276	11.22	0	2752.22	CCM_00274
MACS_peak_11	NW_006271969.1	991760	999266	7507	1862	1663	5.99791e-276	11.22	0	2752.22	CCM_00276
MACS_peak_11	NW_006271969.1	991760	999266	7507	1862	1663	5.99791e-276	11.22	0	2752.22	CCM_00275
MACS_peak_357	NW_006271974.1	1834225	1840503	6279	3700	2144	0	10.06	0	3100	CCM_07839
MACS_peak_357	NW_006271974.1	1834225	1840503	6279	3700	2144	0	10.06	0	3100	CCM_07837
MACS_peak_71	NW_006271969.1	4697370	4706048	8679	3073	1940	0	9.96	0	3100	CCM_01456
MACS_peak_71	NW_006271969.1	4697370	4706048	8679	3073	1940	0	9.96	0	3100	CCM_01457
MACS_peak_312	NW_006271973.1	1516033	1522660	6628	1956	1459	1.00925e-131	9.38	0	1309.96	CCM_06818
MACS_peak_346	NW_006271974.1	684711	689707	4997	3558	2706	0	9.17	0	3100	CCM_07508
MACS_peak_346	NW_006271974.1	684711	689707	4997	3558	2706	0	9.17	0	3100	CCM_07509
MACS_peak_49	NW_006271969.1	3341959	3345914	3956	1527	758	1.54882e-110	7.75	0	1098.1	CCM_01075
MACS_peak_344	NW_006271974.1	496676	502034	5359	4067	1200	1.99526e-176	7.08	0	1757	CCM_07446
MACS_peak_344	NW_006271974.1	496676	502034	5359	4067	1200	1.99526e-176	7.08	0	1757	CCM_07447
MACS_peak_117	NW_006271970.1	2563044	2571799	8756	3127	1736	6.38263e-121	6.86	0	1201.95	CCM_02733
MACS_peak_117	NW_006271970.1	2563044	2571799	8756	3127	1736	6.38263e-121	6.86	0	1201.95	CCM_02732
MACS_peak_117	NW_006271970.1	2563044	2571799	8756	3127	1736	6.38263e-121	6.86	0	1201.95	CCM_02734
MACS_peak_139	NW_006271970.1	4852355	4858764	6410	2091	1084	1.65577e-148	6.38	0	1477.81	CCM_03442
MACS_peak_139	NW_006271970.1	4852355	4858764	6410	2091	1084	1.65577e-148	6.38	0	1477.81	CCM_03443
MACS_peak_279	NW_006271972.1	2756717	2761042	4326	2737	1125	2.28034e-245	5.81	0	2446.42	CCM_05892
MACS_peak_279	NW_006271972.1	2756717	2761042	4326	2737	1125	2.28034e-245	5.81	0	2446.42	CCM_05893
MACS_peak_27	NW_006271969.1	2194765	2205477	10713	3792	1998	1.70608e-104	5.57	0	1037.68	CCM_00683
MACS_peak_27	NW_006271969.1	2194765	2205477	10713	3792	1998	1.70608e-104	5.57	0	1037.68	CCM_00681
MACS_peak_27	NW_006271969.1	2194765	2205477	10713	3792	1998	1.70608e-104	5.57	0	1037.68	CCM_00685
MACS_peak_27	NW_006271969.1	2194765	2205477	10713	3792	1998	1.70608e-104	5.57	0	1037.68	CCM_00682
MACS_peak_25	NW_006271969.1	1906173	1914043	7871	2309	1293	6.83912e-146	5.53	0	1451.65	CCM_00566
MACS_peak_25	NW_006271969.1	1906173	1914043	7871	2309	1293	6.83912e-146	5.53	0	1451.65	CCM_00565
MACS_peak_25	NW_006271969.1	1906173	1914043	7871	2309	1293	6.83912e-146	5.53	0	1451.65	CCM_00568
MACS_peak_25	NW_006271969.1	1906173	1914043	7871	2309	1293	6.83912e-146	5.53	0	1451.65	CCM_00567
MACS_peak_228	NW_006271972.1	653453	657014	3562	1197	643	2.58226e-122	5.23	0	1215.88	CCM_05222
MACS_peak_275	NW_006271972.1	2625838	2631682	5845	3762	1513	2.38781e-232	4.89	0	2316.22	CCM_05842
MACS_peak_275	NW_006271972.1	2625838	2631682	5845	3762	1513	2.38781e-232	4.89	0	2316.22	CCM_05843
MACS_peak_174	NW_006271971.1	1797030	1798160	1131	587	135	4.23643e-13	7.09	1.37	123.73	CCM_04196
MACS_peak_174	NW_006271971.1	1797030	1798160	1131	587	135	4.23643e-13	7.09	1.37	123.73	CCM_04197
MACS_peak_262	NW_006271972.1	2088147	2090905	2759	1757	397	2.48313e-13	3.44	1.38	126.05	CCM_05653
MACS_peak_262	NW_006271972.1	2088147	2090905	2759	1757	397	2.48313e-13	3.44	1.38	126.05	CCM_05652
MACS_peak_15	NW_006271969.1	1184318	1186545	2228	1671	241	3.08319e-13	3.38	1.38	125.11	CCM_00332
MACS_peak_15	NW_006271969.1	1184318	1186545	2228	1671	241	3.08319e-13	3.38	1.38	125.11	CCM_00331
MACS_peak_271	NW_006271972.1	2471812	2473803	1992	1421	253	2.35505e-13	3.48	1.39	126.28	CCM_05785
MACS_peak_35	NW_006271969.1	2869715	2871691	1977	1228	235	1.54882e-13	2.87	1.4	128.1	CCM_00925
MACS_peak_354	NW_006271974.1	1436114	1437738	1625	927	179	1.07399e-13	3.58	1.42	129.69	CCM_07730
MACS_peak_227	NW_006271972.1	513707	515527	1821	717	221	1.27057e-13	3.45	1.42	128.96	CCM_05173
MACS_peak_227	NW_006271972.1	513707	515527	1821	717	221	1.27057e-13	3.45	1.42	128.96	CCM_05172
MACS_peak_268	NW_006271972.1	2318122	2320141	2020	1369	227	9.84011e-14	3.33	1.43	130.07	CCM_05727
MACS_peak_381	NW_006271975.1	1722655	1724041	1387	701	161	8.59014e-14	6.92	1.44	130.66	CCM_08771
MACS_peak_381	NW_006271975.1	1722655	1724041	1387	701	161	8.59014e-14	6.92	1.44	130.66	CCM_08770
MACS_peak_310	NW_006271973.1	1448248	1449533	1286	620	165	7.51623e-14	5.37	1.44	131.24	CCM_06799
MACS_peak_291	NW_006271972.1	3611273	3612772	1500	834	206	5.03501e-14	4.58	1.45	132.98	CCM_06156
MACS_peak_404	NW_006271978.1	54293	58639	4347	2010	557	3.2434e-14	3.81	1.46	134.89	CCM_09597
MACS_peak_404	NW_006271978.1	54293	58639	4347	2010	557	3.2434e-14	3.81	1.46	134.89	CCM_09598
MACS_peak_265	NW_006271972.1	2176196	2178322	2127	601	227	3.79315e-14	3.54	1.46	134.21	CCM_05678
MACS_peak_162	NW_006271971.1	1171410	1174549	3140	668	391	2.83139e-14	2.81	1.47	135.48	CCM_03978
MACS_peak_162	NW_006271971.1	1171410	1174549	3140	668	391	2.83139e-14	2.81	1.47	135.48	CCM_03979
MACS_peak_162	NW_006271971.1	1171410	1174549	3140	668	391	2.83139e-14	2.81	1.47	135.48	CCM_03980
MACS_peak_152	NW_006271971.1	688357	691059	2703	2031	321	2.71644e-14	3.08	1.48	135.66	CCM_03832
MACS_peak_59	NW_006271969.1	4125124	4127001	1878	661	290	2.37684e-14	4.03	1.49	136.24	CCM_01283
MACS_peak_59	NW_006271969.1	4125124	4127001	1878	661	290	2.37684e-14	4.03	1.49	136.24	CCM_01282
MACS_peak_358	NW_006271974.1	1847684	1851231	3548	1549	382	2.66686e-14	2.58	1.49	135.74	CCM_07842
MACS_peak_190	NW_006271971.1	2826936	2828939	2004	1451	231	3.67282e-15	4.1	1.54	144.35	CCM_04512
MACS_peak_374	NW_006271975.1	849712	851093	1382	694	179	2.89734e-15	5.5	1.55	145.38	CCM_08494
MACS_peak_374	NW_006271975.1	849712	851093	1382	694	179	2.89734e-15	5.5	1.55	145.38	CCM_08493
MACS_peak_184	NW_006271971.1	2450891	2453867	2977	2187	375	2.74157e-15	3.8	1.55	145.62	CCM_04398
MACS_peak_184	NW_006271971.1	2450891	2453867	2977	2187	375	2.74157e-15	3.8	1.55	145.62	CCM_04397
MACS_peak_136	NW_006271970.1	4725957	4728695	2739	2129	386	2.14783e-15	4.89	1.56	146.68	CCM_03403
MACS_peak_14	NW_006271969.1	1175812	1178549	2738	750	418	1.00462e-15	5.32	1.6	149.98	CCM_00327
MACS_peak_164	NW_006271971.1	1219912	1221598	1687	1018	192	7.92501e-16	3.92	1.61	151.01	CCM_03994
MACS_peak_164	NW_006271971.1	1219912	1221598	1687	1018	192	7.92501e-16	3.92	1.61	151.01	CCM_03995
MACS_peak_238	NW_006271972.1	1090460	1096207	5748	1969	688	7.37904e-16	2.44	1.62	151.32	CCM_05379
MACS_peak_238	NW_006271972.1	1090460	1096207	5748	1969	688	7.37904e-16	2.44	1.62	151.32	CCM_05378
MACS_peak_221	NW_006271972.1	244098	251001	6904	1145	797	7.24436e-16	3.54	1.63	151.4	CCM_05103
MACS_peak_221	NW_006271972.1	244098	251001	6904	1145	797	7.24436e-16	3.54	1.63	151.4	CCM_05101
MACS_peak_221	NW_006271972.1	244098	251001	6904	1145	797	7.24436e-16	3.54	1.63	151.4	CCM_05102
MACS_peak_115	NW_006271970.1	2505078	2506275	1198	702	168	6.19441e-16	6.7	1.64	152.08	CCM_02710
MACS_peak_118	NW_006271970.1	2917530	2920707	3178	2527	386	6.68344e-11	3.05	1.65	101.75	CCM_02845
MACS_peak_118	NW_006271970.1	2917530	2920707	3178	2527	386	6.68344e-11	3.05	1.65	101.75	CCM_02843
MACS_peak_118	NW_006271970.1	2917530	2920707	3178	2527	386	6.68344e-11	3.05	1.65	101.75	CCM_02844
MACS_peak_395	NW_006271977.1	1499	2665	1167	661	131	4.75335e-11	3.44	1.66	103.23	CCM_09337
MACS_peak_150	NW_006271971.1	576294	578454	2161	315	299	4.05509e-16	3.13	1.66	153.92	CCM_03789
MACS_peak_267	NW_006271972.1	2246026	2248132	2107	1508	241	4.44631e-11	3.24	1.67	103.52	CCM_05703
MACS_peak_267	NW_006271972.1	2246026	2248132	2107	1508	241	4.44631e-11	3.24	1.67	103.52	CCM_05702
MACS_peak_267	NW_006271972.1	2246026	2248132	2107	1508	241	4.44631e-11	3.24	1.67	103.52	CCM_05701
MACS_peak_106	NW_006271970.1	2125499	2127396	1898	691	262	2.57632e-16	3.69	1.68	155.89	CCM_02578
MACS_peak_363	NW_006271974.1	1953537	1955126	1590	589	185	3.03389e-11	3.13	1.68	105.18	CCM_07879
MACS_peak_363	NW_006271974.1	1953537	1955126	1590	589	185	3.03389e-11	3.13	1.68	105.18	CCM_07878
MACS_peak_370	NW_006271974.1	2766872	2769259	2388	1493	284	2.10863e-16	3.25	1.69	156.76	CCM_08127
MACS_peak_229	NW_006271972.1	769098	770614	1517	600	161	2.46604e-11	2.89	1.69	106.08	CCM_05264
MACS_peak_229	NW_006271972.1	769098	770614	1517	600	161	2.46604e-11	2.89	1.69	106.08	CCM_05263
MACS_peak_290	NW_006271972.1	3565631	3567275	1645	662	267	1.02565e-16	4.12	1.7	159.89	CCM_06142
MACS_peak_290	NW_006271972.1	3565631	3567275	1645	662	267	1.02565e-16	4.12	1.7	159.89	CCM_06143
MACS_peak_68	NW_006271969.1	4445971	4447456	1486	727	178	1.80717e-11	3.57	1.72	107.43	CCM_01380
MACS_peak_68	NW_006271969.1	4445971	4447456	1486	727	178	1.80717e-11	3.57	1.72	107.43	CCM_01382
MACS_peak_342	NW_006271974.1	463160	465304	2145	1456	326	9.54993e-17	3.54	1.72	160.2	CCM_07437
MACS_peak_123	NW_006271970.1	3328432	3330233	1802	1189	233	9.22571e-17	3.48	1.73	160.35	CCM_02981
MACS_peak_123	NW_006271970.1	3328432	3330233	1802	1189	233	9.22571e-17	3.48	1.73	160.35	CCM_02982
MACS_peak_86	NW_006271969.1	6060489	6062259	1771	963	224	1.59588e-11	3.41	1.73	107.97	CCM_01872
MACS_peak_393	NW_006271976.1	761749	764188	2440	1159	308	5.91562e-17	3.68	1.74	162.28	CCM_09297
MACS_peak_137	NW_006271970.1	4793995	4796824	2830	2133	327	1.31522e-11	2.72	1.74	108.81	CCM_03425
MACS_peak_243	NW_006271972.1	1206291	1208543	2253	1596	274	1.28529e-11	3.52	1.75	108.91	CCM_05412
MACS_peak_401	NW_006271977.1	248354	250535	2182	985	215	5.02343e-12	2.96	1.75	112.99	CCM_09394
MACS_peak_383	NW_006271975.1	2226457	2230973	4517	2499	464	3.17687e-12	2.34	1.76	114.98	CCM_08924
MACS_peak_78	NW_006271969.1	5221447	5223239	1793	543	211	2.14783e-12	3.43	1.78	116.68	CCM_01623
MACS_peak_78	NW_006271969.1	5221447	5223239	1793	543	211	2.14783e-12	3.43	1.78	116.68	CCM_01622
MACS_peak_42	NW_006271969.1	2945585	2950106	4522	534	492	1.13763e-17	2.61	1.78	169.44	CCM_00949
MACS_peak_36	NW_006271969.1	2893701	2895064	1364	753	175	1.40605e-12	4.78	1.79	118.52	CCM_00934
MACS_peak_36	NW_006271969.1	2893701	2895064	1364	753	175	1.40605e-12	4.78	1.79	118.52	CCM_00935
MACS_peak_333	NW_006271973.1	2881555	2884413	2859	1453	342	1.55597e-12	2.49	1.79	118.08	CCM_07210
MACS_peak_295	NW_006271972.1	3992925	3994789	1865	985	215	4.66659e-18	3.65	1.8	173.31	CCM_06300
MACS_peak_295	NW_006271972.1	3992925	3994789	1865	985	215	4.66659e-18	3.65	1.8	173.31	CCM_06302
MACS_peak_239	NW_006271972.1	1119872	1122440	2569	1908	287	1.32434e-18	3.69	1.81	178.78	CCM_05388
MACS_peak_153	NW_006271971.1	711958	713410	1453	751	169	8.18465e-13	3.5	1.81	120.87	CCM_03840
MACS_peak_234	NW_006271972.1	939283	940878	1596	629	233	4.81948e-19	3.88	1.83	183.17	CCM_05328
MACS_peak_372	NW_006271975.1	526022	527242	1221	536	129	2.40436e-09	3.99	1.84	86.19	CCM_08384
MACS_peak_48	NW_006271969.1	3325225	3328969	3745	543	438	3.52371e-19	2.81	1.84	184.53	CCM_01069
MACS_peak_255	NW_006271972.1	1691888	1693346	1459	754	233	3.14775e-19	6.04	1.85	185.02	CCM_05557
MACS_peak_255	NW_006271972.1	1691888	1693346	1459	754	233	3.14775e-19	6.04	1.85	185.02	CCM_05556
MACS_peak_142	NW_006271970.1	5200340	5201605	1266	625	150	1.39637e-09	3.91	1.85	88.55	CCM_03574
MACS_peak_142	NW_006271970.1	5200340	5201605	1266	625	150	1.39637e-09	3.91	1.85	88.55	CCM_03575
MACS_peak_202	NW_006271971.1	3236195	3237920	1726	591	187	1.70608e-09	2.93	1.85	87.68	CCM_04630
MACS_peak_314	NW_006271973.1	1786967	1789004	2038	1468	234	2.83792e-19	6.68	1.86	185.47	CCM_06914
MACS_peak_73	NW_006271969.1	4933415	4934651	1237	623	135	9.22571e-10	4.48	1.87	90.35	CCM_01530
MACS_peak_177	NW_006271971.1	2077235	2079965	2731	1850	341	1.01859e-09	3.09	1.87	89.92	CCM_04263
MACS_peak_135	NW_006271970.1	4722694	4725564	2871	1034	337	2.30675e-19	3.46	1.88	186.37	CCM_03401
MACS_peak_135	NW_006271970.1	4722694	4725564	2871	1034	337	2.30675e-19	3.46	1.88	186.37	CCM_03402
MACS_peak_63	NW_006271969.1	4224296	4227491	3196	650	398	3.35738e-20	2.9	1.89	194.74	CCM_01312
MACS_peak_258	NW_006271972.1	1752458	1754162	1705	1043	159	6.68344e-10	2.82	1.89	91.75	CCM_05569
MACS_peak_258	NW_006271972.1	1752458	1754162	1705	1043	159	6.68344e-10	2.82	1.89	91.75	CCM_05568
MACS_peak_53	NW_006271969.1	3434314	3438712	4399	540	507	7.21107e-10	2.34	1.89	91.42	CCM_01111
MACS_peak_53	NW_006271969.1	3434314	3438712	4399	540	507	7.21107e-10	2.34	1.89	91.42	CCM_01110
MACS_peak_328	NW_006271973.1	2774695	2778108	3414	825	403	7.31139e-21	3.68	1.9	201.36	CCM_07172
MACS_peak_328	NW_006271973.1	2774695	2778108	3414	825	403	7.31139e-21	3.68	1.9	201.36	CCM_07173
MACS_peak_406	NW_006271978.1	355631	357932	2302	721	318	6.5013e-21	4.47	1.91	201.87	CCM_09634
MACS_peak_406	NW_006271978.1	355631	357932	2302	721	318	6.5013e-21	4.47	1.91	201.87	CCM_09635
MACS_peak_3	NW_006271969.1	218390	221027	2638	1156	284	4.88652e-21	3.68	1.92	203.11	CCM_00061
MACS_peak_3	NW_006271969.1	218390	221027	2638	1156	284	4.88652e-21	3.68	1.92	203.11	CCM_00062
MACS_peak_51	NW_006271969.1	3398475	3400247	1773	379	193	3.54813e-10	2.65	1.92	94.5	CCM_01096
MACS_peak_51	NW_006271969.1	3398475	3400247	1773	379	193	3.54813e-10	2.65	1.92	94.5	CCM_01097
MACS_peak_38	NW_006271969.1	2920618	2923363	2746	599	290	3.64754e-10	2.63	1.92	94.38	CCM_00942
MACS_peak_38	NW_006271969.1	2920618	2923363	2746	599	290	3.64754e-10	2.63	1.92	94.38	CCM_00943
MACS_peak_338	NW_006271974.1	212923	214995	2073	1240	300	2.39883e-10	3.62	1.94	96.2	CCM_07358
MACS_peak_338	NW_006271974.1	212923	214995	2073	1240	300	2.39883e-10	3.62	1.94	96.2	CCM_07357
MACS_peak_212	NW_006271971.1	3978634	3980069	1436	745	160	1.94536e-10	3.44	1.95	97.11	CCM_04862
MACS_peak_212	NW_006271971.1	3978634	3980069	1436	745	160	1.94536e-10	3.44	1.95	97.11	CCM_04861
MACS_peak_26	NW_006271969.1	2075197	2077389	2193	778	246	2.12814e-10	2.84	1.95	96.72	CCM_00630
MACS_peak_26	NW_006271969.1	2075197	2077389	2193	778	246	2.12814e-10	2.84	1.95	96.72	CCM_00632
MACS_peak_18	NW_006271969.1	1359663	1360724	1062	682	153	1.89234e-21	7.23	1.96	207.23	CCM_00378
MACS_peak_301	NW_006271973.1	683834	685274	1441	742	174	1.55239e-10	4.09	1.96	98.09	CCM_06594
MACS_peak_213	NW_006271971.1	4005939	4008189	2251	234	254	1.64816e-21	3.99	1.97	207.83	CCM_04875
MACS_peak_213	NW_006271971.1	4005939	4008189	2251	234	254	1.64816e-21	3.99	1.97	207.83	CCM_04876
MACS_peak_364	NW_006271974.1	1977517	1980124	2608	956	298	1.47571e-10	3.38	1.97	98.31	CCM_07889
MACS_peak_193	NW_006271971.1	2847908	2849255	1348	709	192	1.08393e-10	5.21	1.98	99.65	CCM_04518
MACS_peak_193	NW_006271971.1	2847908	2849255	1348	709	192	1.08393e-10	5.21	1.98	99.65	CCM_04519
MACS_peak_288	NW_006271972.1	3499466	3500824	1359	783	150	1.21339e-10	4.43	1.98	99.16	CCM_06124
MACS_peak_102	NW_006271970.1	1888960	1889915	956	718	112	9.61612e-11	3.85	1.99	100.17	CCM_02504
MACS_peak_102	NW_006271970.1	1888960	1889915	956	718	112	9.61612e-11	3.85	1.99	100.17	CCM_02505
MACS_peak_322	NW_006271973.1	2074015	2075525	1511	847	184	8.97429e-11	3.69	2	100.47	CCM_07015
MACS_peak_233	NW_006271972.1	925925	930332	4408	1243	574	7.04693e-22	2.74	2	211.52	CCM_05326
MACS_peak_176	NW_006271971.1	2025530	2028161	2632	609	367	6.80769e-22	3.95	2.01	211.67	CCM_04243
MACS_peak_176	NW_006271971.1	2025530	2028161	2632	609	367	6.80769e-22	3.95	2.01	211.67	CCM_04242
MACS_peak_119	NW_006271970.1	3228399	3233899	5501	1272	768	7.62079e-11	2.31	2.01	101.18	CCM_02954
MACS_peak_156	NW_006271971.1	937186	938427	1242	658	142	7.49894e-11	5.1	2.02	101.25	CCM_03920
MACS_peak_74	NW_006271969.1	4939671	4941825	2155	1445	255	7.36207e-11	3.61	2.02	101.33	CCM_01531
MACS_peak_4	NW_006271969.1	426346	429179	2834	2038	360	3.80189e-22	3.18	2.04	214.2	CCM_00117
MACS_peak_130	NW_006271970.1	4287117	4288848	1732	955	256	3.11172e-22	4.27	2.05	215.07	CCM_03275
MACS_peak_387	NW_006271976.1	221452	223460	2009	670	244	5.86138e-23	3.92	2.07	222.32	CCM_09159
MACS_peak_315	NW_006271973.1	1873251	1875132	1882	1043	245	1.69824e-23	3.63	2.11	227.7	CCM_06944
MACS_peak_223	NW_006271972.1	367939	371727	3789	2407	507	1.19399e-23	2.76	2.13	229.23	CCM_05135
MACS_peak_223	NW_006271972.1	367939	371727	3789	2407	507	1.19399e-23	2.76	2.13	229.23	CCM_05133
MACS_peak_226	NW_006271972.1	432525	433737	1213	564	134	6.60693e-09	5.18	2.14	81.8	CCM_05151
MACS_peak_129	NW_006271970.1	4046467	4048368	1902	633	199	6.57658e-09	3.18	2.15	81.82	CCM_03204
MACS_peak_116	NW_006271970.1	2540879	2543070	2192	606	212	5.35797e-09	4.32	2.16	82.71	CCM_02724
MACS_peak_116	NW_006271970.1	2540879	2543070	2192	606	212	5.35797e-09	4.32	2.16	82.71	CCM_02725
MACS_peak_292	NW_006271972.1	3895943	3897264	1322	621	190	2.92415e-25	7.24	2.17	245.34	CCM_06273
MACS_peak_292	NW_006271972.1	3895943	3897264	1322	621	190	2.92415e-25	7.24	2.17	245.34	CCM_06274
MACS_peak_126	NW_006271970.1	3864279	3865515	1237	615	134	3.76704e-09	3.69	2.17	84.24	CCM_03155
MACS_peak_126	NW_006271970.1	3864279	3865515	1237	615	134	3.76704e-09	3.69	2.17	84.24	CCM_03153
MACS_peak_5	NW_006271969.1	502459	504768	2310	560	275	4.86407e-09	2.72	2.17	83.13	CCM_00145
MACS_peak_5	NW_006271969.1	502459	504768	2310	560	275	4.86407e-09	2.72	2.17	83.13	CCM_00146
MACS_peak_339	NW_006271974.1	286216	287741	1526	1265	148	3.34965e-09	2.84	2.18	84.75	CCM_07378
MACS_peak_339	NW_006271974.1	286216	287741	1526	1265	148	3.34965e-09	2.84	2.18	84.75	CCM_07379
MACS_peak_34	NW_006271969.1	2813959	2815810	1852	1119	357	2.68534e-25	4.88	2.19	245.71	CCM_00908
MACS_peak_120	NW_006271970.1	3260715	3263045	2331	619	266	2.60615e-09	2.72	2.19	85.84	CCM_02962
MACS_peak_120	NW_006271970.1	3260715	3263045	2331	619	266	2.60615e-09	2.72	2.19	85.84	CCM_02964
MACS_peak_120	NW_006271970.1	3260715	3263045	2331	619	266	2.60615e-09	2.72	2.19	85.84	CCM_02963
MACS_peak_323	NW_006271973.1	2084382	2090118	5737	902	681	2.46037e-25	2.98	2.21	246.09	CCM_07018
MACS_peak_121	NW_006271970.1	3271845	3274884	3040	1147	411	1.75388e-25	3.84	2.22	247.56	CCM_02965
MACS_peak_180	NW_006271971.1	2328082	2331631	3550	664	435	1.60325e-25	2.92	2.24	247.95	CCM_04346
MACS_peak_180	NW_006271971.1	2328082	2331631	3550	664	435	1.60325e-25	2.92	2.24	247.95	CCM_04347
MACS_peak_210	NW_006271971.1	3939002	3942870	3869	3114	490	1.31826e-25	3.83	2.26	248.8	CCM_04849
MACS_peak_210	NW_006271971.1	3939002	3942870	3869	3114	490	1.31826e-25	3.83	2.26	248.8	CCM_04848
MACS_peak_218	NW_006271972.1	18457	19849	1393	740	219	1.26474e-25	6.6	2.27	248.98	CCM_05039
MACS_peak_276	NW_006271972.1	2714633	2716461	1829	1088	292	8.81049e-26	5.03	2.29	250.55	CCM_05876
MACS_peak_276	NW_006271972.1	2714633	2716461	1829	1088	292	8.81049e-26	5.03	2.29	250.55	CCM_05877
MACS_peak_157	NW_006271971.1	1018760	1019916	1157	525	174	4.89779e-26	7.98	2.33	253.1	CCM_03933
MACS_peak_85	NW_006271969.1	5948424	5950186	1763	694	303	3.8815e-26	4.68	2.34	254.11	CCM_01839
MACS_peak_6	NW_006271969.1	516868	518350	1483	689	227	3.26588e-26	6.73	2.36	254.86	CCM_00152
MACS_peak_6	NW_006271969.1	516868	518350	1483	689	227	3.26588e-26	6.73	2.36	254.86	CCM_00151
MACS_peak_168	NW_006271971.1	1406186	1408698	2513	1062	333	1.63682e-26	4.53	2.38	257.86	CCM_04059
MACS_peak_168	NW_006271971.1	1406186	1408698	2513	1062	333	1.63682e-26	4.53	2.38	257.86	CCM_04058
MACS_peak_178	NW_006271971.1	2081363	2085035	3673	3037	580	6.96627e-27	4.46	2.4	261.57	CCM_04265
MACS_peak_178	NW_006271971.1	2081363	2085035	3673	3037	580	6.96627e-27	4.46	2.4	261.57	CCM_04266
MACS_peak_169	NW_006271971.1	1489341	1492545	3205	1782	526	3.91742e-27	3.79	2.44	264.07	CCM_04094
MACS_peak_44	NW_006271969.1	3017450	3019445	1996	1259	275	1.53815e-08	2.75	2.44	78.13	CCM_00972
MACS_peak_44	NW_006271969.1	3017450	3019445	1996	1259	275	1.53815e-08	2.75	2.44	78.13	CCM_00971
MACS_peak_83	NW_006271969.1	5748279	5749655	1377	735	161	1.34586e-08	3.87	2.45	78.71	CCM_01777
MACS_peak_201	NW_006271971.1	3201204	3202540	1337	694	144	1.08643e-08	3.63	2.46	79.64	CCM_04623
MACS_peak_113	NW_006271970.1	2385554	2390321	4768	1345	639	2.2182e-27	2.79	2.46	266.54	CCM_02666
MACS_peak_20	NW_006271969.1	1650788	1653848	3061	1977	341	8.22243e-09	2.31	2.48	80.85	CCM_00472
MACS_peak_20	NW_006271969.1	1650788	1653848	3061	1977	341	8.22243e-09	2.31	2.48	80.85	CCM_00471
MACS_peak_311	NW_006271973.1	1502622	1505697	3076	2576	401	7.04693e-09	2.45	2.49	81.52	CCM_06816
MACS_peak_225	NW_006271972.1	415419	417011	1593	654	254	9.35406e-28	5.39	2.5	270.29	CCM_05148
MACS_peak_245	NW_006271972.1	1218090	1221633	3544	1455	495	8.3946e-28	3.47	2.52	270.76	CCM_05414
MACS_peak_360	NW_006271974.1	1856341	1858683	2343	1252	388	1.55597e-28	3.53	2.56	278.08	CCM_07844
MACS_peak_231	NW_006271972.1	885139	888299	3161	941	437	7.72681e-29	4.05	2.59	281.12	CCM_05308
MACS_peak_351	NW_006271974.1	1313246	1314464	1219	654	166	6.25173e-08	4.35	2.61	72.04	CCM_07703
MACS_peak_351	NW_006271974.1	1313246	1314464	1219	654	166	6.25173e-08	4.35	2.61	72.04	CCM_07702
MACS_peak_264	NW_006271972.1	2167229	2172002	4774	718	600	5.95662e-29	3.6	2.61	282.25	CCM_05676
MACS_peak_260	NW_006271972.1	1994960	1997037	2078	659	223	6.35331e-08	2.59	2.61	71.97	CCM_05628
MACS_peak_50	NW_006271969.1	3368216	3370020	1805	1216	210	6.23735e-08	3.16	2.62	72.05	CCM_01084
MACS_peak_50	NW_006271969.1	3368216	3370020	1805	1216	210	6.23735e-08	3.16	2.62	72.05	CCM_01087
MACS_peak_50	NW_006271969.1	3368216	3370020	1805	1216	210	6.23735e-08	3.16	2.62	72.05	CCM_01085
MACS_peak_29	NW_006271969.1	2261934	2263258	1325	626	211	2.18273e-29	8.51	2.63	286.61	CCM_00719
MACS_peak_348	NW_006271974.1	1035629	1039628	4000	1776	413	6.16595e-08	2.51	2.63	72.1	CCM_07616
MACS_peak_348	NW_006271974.1	1035629	1039628	4000	1776	413	6.16595e-08	2.51	2.63	72.1	CCM_07615
MACS_peak_348	NW_006271974.1	1035629	1039628	4000	1776	413	6.16595e-08	2.51	2.63	72.1	CCM_07614
MACS_peak_208	NW_006271971.1	3903045	3905570	2526	638	257	5.83445e-08	3.31	2.64	72.34	CCM_04833
MACS_peak_208	NW_006271971.1	3903045	3905570	2526	638	257	5.83445e-08	3.31	2.64	72.34	CCM_04834
MACS_peak_140	NW_006271970.1	4890112	4891391	1280	599	203	2.0797e-30	9.01	2.65	296.82	CCM_03454
MACS_peak_140	NW_006271970.1	4890112	4891391	1280	599	203	2.0797e-30	9.01	2.65	296.82	CCM_03453
MACS_peak_203	NW_006271971.1	3240255	3241540	1286	663	132	5.71479e-08	2.93	2.65	72.43	CCM_04631
MACS_peak_203	NW_006271971.1	3240255	3241540	1286	663	132	5.71479e-08	2.93	2.65	72.43	CCM_04632
MACS_peak_368	NW_006271974.1	2605342	2606507	1166	621	119	5.50808e-08	3.58	2.66	72.59	CCM_08077
MACS_peak_9	NW_006271969.1	671137	672467	1331	795	149	4.86407e-08	3.5	2.67	73.13	CCM_00178
MACS_peak_263	NW_006271972.1	2146343	2148495	2153	1440	312	1.16681e-30	4.03	2.68	299.33	CCM_05667
MACS_peak_155	NW_006271971.1	818424	820960	2537	1269	284	3.94457e-08	2.59	2.68	74.04	CCM_03873
MACS_peak_359	NW_006271974.1	1851235	1853542	2308	1018	270	4.42588e-08	2.51	2.68	73.54	CCM_07843
MACS_peak_181	NW_006271971.1	2347515	2349012	1498	738	234	5.10505e-31	6.53	2.7	302.92	CCM_04354
MACS_peak_299	NW_006271973.1	473586	476338	2753	2138	288	3.41193e-08	2.86	2.71	74.67	CCM_06543
MACS_peak_326	NW_006271973.1	2597318	2598937	1620	651	190	2.69774e-08	3.88	2.72	75.69	CCM_07126
MACS_peak_82	NW_006271969.1	5643174	5645723	2550	1103	408	8.531e-52	6.04	2.74	510.69	CCM_01737
MACS_peak_82	NW_006271969.1	5643174	5645723	2550	1103	408	8.531e-52	6.04	2.74	510.69	CCM_01736
MACS_peak_173	NW_006271971.1	1751359	1752768	1410	755	170	2.33884e-08	3.45	2.74	76.31	CCM_04178
MACS_peak_23	NW_006271969.1	1892136	1894178	2043	673	321	1.83654e-31	6.29	2.75	307.36	CCM_00558
MACS_peak_23	NW_006271969.1	1892136	1894178	2043	673	321	1.83654e-31	6.29	2.75	307.36	CCM_00559
MACS_peak_249	NW_006271972.1	1319591	1322118	2528	1936	291	2.06063e-08	3.35	2.77	76.86	CCM_05447
MACS_peak_32	NW_006271969.1	2441628	2444246	2619	1264	454	1.1995e-52	7.5	2.78	519.21	CCM_00768
MACS_peak_32	NW_006271969.1	2441628	2444246	2619	1264	454	1.1995e-52	7.5	2.78	519.21	CCM_00770
MACS_peak_32	NW_006271969.1	2441628	2444246	2619	1264	454	1.1995e-52	7.5	2.78	519.21	CCM_00769
MACS_peak_60	NW_006271969.1	4130139	4131669	1531	831	263	1.05682e-31	6.72	2.78	309.76	CCM_01284
MACS_peak_60	NW_006271969.1	4130139	4131669	1531	831	263	1.05682e-31	6.72	2.78	309.76	CCM_01285
MACS_peak_232	NW_006271972.1	901910	904516	2607	1205	367	9.59401e-32	4.48	2.8	310.18	CCM_05315
MACS_peak_232	NW_006271972.1	901910	904516	2607	1205	367	9.59401e-32	4.48	2.8	310.18	CCM_05316
MACS_peak_170	NW_006271971.1	1563487	1568354	4868	3855	730	2.94442e-53	3.79	2.82	525.31	CCM_04121
MACS_peak_170	NW_006271971.1	1563487	1568354	4868	3855	730	2.94442e-53	3.79	2.82	525.31	CCM_04123
MACS_peak_170	NW_006271971.1	1563487	1568354	4868	3855	730	2.94442e-53	3.79	2.82	525.31	CCM_04122
MACS_peak_57	NW_006271969.1	3914082	3916803	2722	1983	428	6.06736e-33	6.26	2.83	322.17	CCM_01233
MACS_peak_57	NW_006271969.1	3914082	3916803	2722	1983	428	6.06736e-33	6.26	2.83	322.17	CCM_01230
MACS_peak_57	NW_006271969.1	3914082	3916803	2722	1983	428	6.06736e-33	6.26	2.83	322.17	CCM_01231
MACS_peak_33	NW_006271969.1	2553037	2554634	1598	767	356	1.13501e-91	13.01	2.86	909.45	CCM_00803
MACS_peak_33	NW_006271969.1	2553037	2554634	1598	767	356	1.13501e-91	13.01	2.86	909.45	CCM_00802
MACS_peak_33	NW_006271969.1	2553037	2554634	1598	767	356	1.13501e-91	13.01	2.86	909.45	CCM_00801
MACS_peak_16	NW_006271969.1	1237303	1239213	1911	1194	342	3.21366e-54	10.35	2.86	534.93	CCM_00340
MACS_peak_104	NW_006271970.1	1999634	2004590	4957	1926	678	3.84592e-33	3.91	2.86	324.15	CCM_02537
MACS_peak_330	NW_006271973.1	2811246	2815302	4057	3351	503	2.43781e-33	4.05	2.88	326.13	CCM_07184
MACS_peak_352	NW_006271974.1	1337668	1340093	2426	1251	429	4.75335e-57	5.71	2.9	563.23	CCM_07711
MACS_peak_345	NW_006271974.1	520884	522660	1777	694	320	2.62422e-57	6.74	2.94	565.81	CCM_07453
MACS_peak_345	NW_006271974.1	520884	522660	1777	694	320	2.62422e-57	6.74	2.94	565.81	CCM_07454
MACS_peak_277	NW_006271972.1	2719563	2721777	2215	695	301	1.14815e-34	4.82	2.94	339.4	CCM_05878
MACS_peak_277	NW_006271972.1	2719563	2721777	2215	695	301	1.14815e-34	4.82	2.94	339.4	CCM_05879
MACS_peak_241	NW_006271972.1	1166682	1170827	4146	1151	617	9.44061e-35	3.92	2.97	340.25	CCM_05399
MACS_peak_149	NW_006271971.1	426657	428689	2033	765	321	9.05733e-35	4.38	3	340.43	CCM_03737
MACS_peak_286	NW_006271972.1	3274829	3276690	1862	753	391	1.85353e-59	10.02	3.03	587.32	CCM_06052
MACS_peak_81	NW_006271969.1	5637504	5640302	2799	1959	384	5.57186e-35	5.61	3.03	342.54	CCM_01735
MACS_peak_81	NW_006271969.1	5637504	5640302	2799	1959	384	5.57186e-35	5.61	3.03	342.54	CCM_01734
MACS_peak_100	NW_006271970.1	1822511	1825937	3427	1423	681	1.09396e-94	4.52	3.03	939.61	CCM_02484
MACS_peak_19	NW_006271969.1	1572949	1576732	3784	1069	530	2.96483e-36	3.8	3.06	355.28	CCM_00442
MACS_peak_247	NW_006271972.1	1269426	1271265	1840	674	223	2.48886e-07	2.59	3.07	66.04	CCM_05432
MACS_peak_219	NW_006271972.1	85875	88671	2797	1126	535	3.14775e-60	3.97	3.08	595.02	CCM_05063
MACS_peak_128	NW_006271970.1	4035372	4038438	3067	593	510	2.14289e-36	3.51	3.09	356.69	CCM_03201
MACS_peak_125	NW_006271970.1	3677810	3679542	1733	729	176	2.32809e-07	2.57	3.09	66.33	CCM_03096
MACS_peak_125	NW_006271970.1	3677810	3679542	1733	729	176	2.32809e-07	2.57	3.09	66.33	CCM_03095
MACS_peak_114	NW_006271970.1	2460658	2461804	1147	577	122	2.2751e-07	4.14	3.1	66.43	CCM_02694
MACS_peak_114	NW_006271970.1	2460658	2461804	1147	577	122	2.2751e-07	4.14	3.1	66.43	CCM_02695
MACS_peak_79	NW_006271969.1	5255064	5257102	2039	1224	220	2.13304e-07	2.49	3.11	66.71	CCM_01632
MACS_peak_39	NW_006271969.1	2931921	2934431	2511	1439	371	1.30918e-36	4.33	3.12	358.83	CCM_00947
MACS_peak_391	NW_006271976.1	356672	361969	5298	3149	821	1.8578e-63	3.85	3.12	627.31	CCM_09196
MACS_peak_62	NW_006271969.1	4170904	4172130	1227	543	123	2.04644e-07	3.45	3.12	66.89	CCM_01295
MACS_peak_62	NW_006271969.1	4170904	4172130	1227	543	123	2.04644e-07	3.45	3.12	66.89	CCM_01294
MACS_peak_185	NW_006271971.1	2464736	2466732	1997	1346	242	1.98153e-07	3	3.13	67.03	CCM_04404
MACS_peak_298	NW_006271972.1	4331627	4334230	2604	1078	295	1.97242e-07	2.8	3.14	67.05	CCM_06389
MACS_peak_340	NW_006271974.1	419161	422184	3024	1921	353	1.83654e-07	2.7	3.15	67.36	CCM_07423
MACS_peak_340	NW_006271974.1	419161	422184	3024	1921	353	1.83654e-07	2.7	3.15	67.36	CCM_07422
MACS_peak_278	NW_006271972.1	2730847	2732170	1324	633	167	1.79473e-07	4.21	3.16	67.46	CCM_05882
MACS_peak_347	NW_006271974.1	691616	693179	1564	770	197	1.27644e-07	2.68	3.18	68.94	CCM_07510
MACS_peak_148	NW_006271971.1	318364	319797	1434	779	244	1.01625e-36	8.42	3.19	359.93	CCM_03715
MACS_peak_148	NW_006271971.1	318364	319797	1434	779	244	1.01625e-36	8.42	3.19	359.93	CCM_03717
MACS_peak_148	NW_006271971.1	318364	319797	1434	779	244	1.01625e-36	8.42	3.19	359.93	CCM_03714
MACS_peak_205	NW_006271971.1	3619971	3621625	1655	993	190	1.11429e-07	2.81	3.21	69.53	CCM_04744
MACS_peak_205	NW_006271971.1	3619971	3621625	1655	993	190	1.11429e-07	2.81	3.21	69.53	CCM_04745
MACS_peak_132	NW_006271970.1	4415370	4416678	1309	867	129	1.08893e-07	2.75	3.22	69.63	CCM_03313
MACS_peak_103	NW_006271970.1	1986009	1987865	1857	712	442	4.14e-96	12.57	3.23	953.83	CCM_02532
MACS_peak_103	NW_006271970.1	1986009	1987865	1857	712	442	4.14e-96	12.57	3.23	953.83	CCM_02531
MACS_peak_316	NW_006271973.1	1895484	1899548	4065	765	646	2.02302e-64	7.63	3.23	636.94	CCM_06948
MACS_peak_396	NW_006271977.1	50482	56266	5785	4337	813	7.63836e-37	5.59	3.23	361.17	CCM_09351
MACS_peak_95	NW_006271970.1	1215390	1217125	1736	776	205	7.37904e-08	2.7	3.24	71.32	CCM_02331
MACS_peak_294	NW_006271972.1	3978890	3980819	1930	917	328	4.15911e-37	5.94	3.26	363.81	CCM_06295
MACS_peak_47	NW_006271969.1	3157104	3162910	5807	4705	885	7.96159e-66	9.39	3.28	650.99	CCM_01014
MACS_peak_47	NW_006271969.1	3157104	3162910	5807	4705	885	7.96159e-66	9.39	3.28	650.99	CCM_01015
MACS_peak_297	NW_006271972.1	4057520	4060138	2619	1601	525	2.1677e-37	4.63	3.3	366.64	CCM_06323
MACS_peak_31	NW_006271969.1	2353797	2355657	1861	1116	413	6.5013e-68	6.64	3.33	671.87	CCM_00758
MACS_peak_242	NW_006271972.1	1171290	1174142	2853	828	526	1.2331e-37	5.83	3.33	369.09	CCM_05400
MACS_peak_167	NW_006271971.1	1341680	1343177	1498	804	173	2.64241e-07	2.91	3.35	65.78	CCM_04036
MACS_peak_349	NW_006271974.1	1270379	1271801	1423	899	146	2.57632e-07	3.28	3.36	65.89	CCM_07686
MACS_peak_8	NW_006271969.1	529189	530567	1379	697	237	5.59758e-38	9.46	3.37	372.52	CCM_00154
MACS_peak_165	NW_006271971.1	1255822	1261272	5451	3840	787	2.18273e-68	5.02	3.39	676.61	CCM_04007
MACS_peak_165	NW_006271971.1	1255822	1261272	5451	3840	787	2.18273e-68	5.02	3.39	676.61	CCM_04006
MACS_peak_165	NW_006271971.1	1255822	1261272	5451	3840	787	2.18273e-68	5.02	3.39	676.61	CCM_04005
MACS_peak_112	NW_006271970.1	2369836	2372388	2553	1864	436	6.35331e-69	10.12	3.45	681.97	CCM_02663
MACS_peak_110	NW_006271970.1	2167574	2172975	5402	2018	801	7.11214e-40	3.75	3.45	391.48	CCM_02601
MACS_peak_110	NW_006271970.1	2167574	2172975	5402	2018	801	7.11214e-40	3.75	3.45	391.48	CCM_02602
MACS_peak_110	NW_006271970.1	2167574	2172975	5402	2018	801	7.11214e-40	3.75	3.45	391.48	CCM_02600
MACS_peak_304	NW_006271973.1	985473	987354	1882	1082	351	3.84592e-40	5.79	3.49	394.15	CCM_06689
MACS_peak_371	NW_006271974.1	2879340	2882774	3435	1915	568	1.84502e-69	7.34	3.51	687.34	CCM_08162
MACS_peak_187	NW_006271971.1	2778232	2784273	6042	3688	702	8.22243e-42	2.97	3.53	410.85	CCM_04500
MACS_peak_105	NW_006271970.1	2120805	2123355	2551	983	528	8.66962e-70	6.63	3.57	690.62	CCM_02576
MACS_peak_324	NW_006271973.1	2113290	2118974	5685	3096	745	2.96483e-42	4.03	3.57	415.28	CCM_07027
MACS_peak_75	NW_006271969.1	4952577	4958565	5989	671	778	8.4918e-43	6.41	3.61	420.71	CCM_01535
MACS_peak_75	NW_006271969.1	4952577	4958565	5989	671	778	8.4918e-43	6.41	3.61	420.71	CCM_01537
MACS_peak_75	NW_006271969.1	4952577	4958565	5989	671	778	8.4918e-43	6.41	3.61	420.71	CCM_01536
MACS_peak_214	NW_006271971.1	4230078	4231945	1868	1035	384	2.21309e-70	10.87	3.64	696.55	CCM_04945
MACS_peak_285	NW_006271972.1	3179840	3180994	1155	504	119	3.04789e-07	3.62	3.65	65.16	CCM_06025
MACS_peak_216	NW_006271971.1	4449421	4453612	4192	1174	599	1.31522e-44	4.32	3.66	438.81	CCM_05006
MACS_peak_216	NW_006271971.1	4449421	4453612	4192	1174	599	1.31522e-44	4.32	3.66	438.81	CCM_05007
MACS_peak_216	NW_006271971.1	4449421	4453612	4192	1174	599	1.31522e-44	4.32	3.66	438.81	CCM_05005
MACS_peak_380	NW_006271975.1	1435981	1442119	6139	4411	922	9.61612e-45	4.12	3.7	440.17	CCM_08683
MACS_peak_317	NW_006271973.1	1909822	1913934	4113	1640	617	2.96483e-45	3.84	3.75	445.28	CCM_06953
MACS_peak_317	NW_006271973.1	1909822	1913934	4113	1640	617	2.96483e-45	3.84	3.75	445.28	CCM_06954
MACS_peak_327	NW_006271973.1	2650620	2652106	1487	735	336	4.76431e-71	11.62	3.77	703.22	CCM_07141
MACS_peak_133	NW_006271970.1	4582626	4584549	1924	686	392	1.75792e-46	4.86	3.8	457.55	CCM_03354
MACS_peak_163	NW_006271971.1	1187262	1189164	1903	1196	409	1.40281e-71	11.58	3.85	708.53	CCM_03983
MACS_peak_197	NW_006271971.1	3118807	3124021	5215	4177	698	7.17794e-47	3.37	3.85	461.44	CCM_04604
MACS_peak_77	NW_006271969.1	5149361	5151356	1996	644	211	3.96278e-07	3.23	3.88	64.02	CCM_01597
MACS_peak_362	NW_006271974.1	1941858	1943243	1386	744	143	3.70681e-07	2.82	3.89	64.31	CCM_07874
MACS_peak_362	NW_006271974.1	1941858	1943243	1386	744	143	3.70681e-07	2.82	3.89	64.31	CCM_07875
MACS_peak_280	NW_006271972.1	2792167	2793529	1363	515	161	3.67282e-07	2.61	3.9	64.35	CCM_05900
MACS_peak_280	NW_006271972.1	2792167	2793529	1363	515	161	3.67282e-07	2.61	3.9	64.35	CCM_05901
MACS_peak_28	NW_006271969.1	2205745	2212075	6331	4320	1018	1.00462e-71	4.16	3.92	709.98	CCM_00686
MACS_peak_28	NW_006271969.1	2205745	2212075	6331	4320	1018	1.00462e-71	4.16	3.92	709.98	CCM_00688
MACS_peak_28	NW_006271969.1	2205745	2212075	6331	4320	1018	1.00462e-71	4.16	3.92	709.98	CCM_00684
MACS_peak_28	NW_006271969.1	2205745	2212075	6331	4320	1018	1.00462e-71	4.16	3.92	709.98	CCM_00687
MACS_peak_28	NW_006271969.1	2205745	2212075	6331	4320	1018	1.00462e-71	4.16	3.92	709.98	CCM_00690
MACS_peak_28	NW_006271969.1	2205745	2212075	6331	4320	1018	1.00462e-71	4.16	3.92	709.98	CCM_00691
MACS_peak_28	NW_006271969.1	2205745	2212075	6331	4320	1018	1.00462e-71	4.16	3.92	709.98	CCM_00689
MACS_peak_217	NW_006271971.1	4484770	4486095	1326	757	156	3.31894e-07	3.78	3.92	64.79	CCM_05016
MACS_peak_188	NW_006271971.1	2800916	2802332	1417	655	155	3.27341e-07	2.44	3.93	64.85	CCM_04506
MACS_peak_230	NW_006271972.1	791954	793181	1228	667	125	3.21366e-07	3.16	3.94	64.93	CCM_05271
MACS_peak_196	NW_006271971.1	2948092	2952519	4428	2551	600	1.51705e-49	3.68	3.95	488.19	CCM_04549
MACS_peak_373	NW_006271975.1	646362	649368	3007	1453	537	1.85353e-50	6.5	4	497.32	CCM_08422
MACS_peak_109	NW_006271970.1	2158038	2163643	5606	1326	877	2.22844e-72	4.07	4	716.52	CCM_02594
MACS_peak_109	NW_006271970.1	2158038	2163643	5606	1326	877	2.22844e-72	4.07	4	716.52	CCM_02596
MACS_peak_109	NW_006271970.1	2158038	2163643	5606	1326	877	2.22844e-72	4.07	4	716.52	CCM_02597
MACS_peak_109	NW_006271970.1	2158038	2163643	5606	1326	877	2.22844e-72	4.07	4	716.52	CCM_02593
MACS_peak_109	NW_006271970.1	2158038	2163643	5606	1326	877	2.22844e-72	4.07	4	716.52	CCM_02595
MACS_peak_400	NW_006271977.1	200071	201639	1569	720	218	6.30957e-07	3.61	4.06	62	CCM_09377
MACS_peak_159	NW_006271971.1	1066720	1068836	2117	744	383	3.90841e-74	6.61	4.08	734.08	CCM_03944
MACS_peak_159	NW_006271971.1	1066720	1068836	2117	744	383	3.90841e-74	6.61	4.08	734.08	CCM_03945
MACS_peak_281	NW_006271972.1	2794007	2795146	1140	499	113	5.8479e-07	2.87	4.12	62.33	CCM_05902
MACS_peak_222	NW_006271972.1	324856	326709	1854	1256	207	5.19996e-07	2.18	4.13	62.84	CCM_05119
MACS_peak_207	NW_006271971.1	3821837	3823154	1318	656	134	4.65586e-07	6.36	4.14	63.32	CCM_04810
MACS_peak_30	NW_006271969.1	2304818	2306089	1272	717	172	4.39542e-07	4.03	4.15	63.57	CCM_00737
MACS_peak_356	NW_006271974.1	1714098	1715260	1163	567	114	6.76083e-07	4.06	4.32	61.7	CCM_07796
MACS_peak_356	NW_006271974.1	1714098	1715260	1163	567	114	6.76083e-07	4.06	4.32	61.7	CCM_07795
MACS_peak_378	NW_006271975.1	1212814	1214265	1452	749	154	6.63743e-07	2.67	4.34	61.78	CCM_08607
MACS_peak_378	NW_006271975.1	1212814	1214265	1452	749	154	6.63743e-07	2.67	4.34	61.78	CCM_08608
MACS_peak_334	NW_006271973.1	2920557	2924752	4196	2246	693	1.41579e-77	4.88	4.35	768.49	CCM_07225
MACS_peak_334	NW_006271973.1	2920557	2924752	4196	2246	693	1.41579e-77	4.88	4.35	768.49	CCM_07226
MACS_peak_179	NW_006271971.1	2280515	2290172	9658	2776	1444	3.99025e-79	5.05	4.44	783.99	CCM_04331
MACS_peak_179	NW_006271971.1	2280515	2290172	9658	2776	1444	3.99025e-79	5.05	4.44	783.99	CCM_04330
MACS_peak_179	NW_006271971.1	2280515	2290172	9658	2776	1444	3.99025e-79	5.05	4.44	783.99	CCM_04332
MACS_peak_194	NW_006271971.1	2893871	2896198	2328	888	311	9.95405e-07	2.68	4.49	60.02	CCM_04532
MACS_peak_99	NW_006271970.1	1717376	1720013	2638	1915	293	9.63829e-07	2.71	4.52	60.16	CCM_02454
MACS_peak_99	NW_006271970.1	1717376	1720013	2638	1915	293	9.63829e-07	2.71	4.52	60.16	CCM_02455
MACS_peak_91	NW_006271970.1	282870	284457	1588	505	167	8.97429e-07	2.69	4.53	60.47	CCM_02027
MACS_peak_254	NW_006271972.1	1434908	1440425	5518	3205	891	8.05378e-80	4.91	4.55	790.94	CCM_05475
MACS_peak_254	NW_006271972.1	1434908	1440425	5518	3205	891	8.05378e-80	4.91	4.55	790.94	CCM_05477
MACS_peak_254	NW_006271972.1	1434908	1440425	5518	3205	891	8.05378e-80	4.91	4.55	790.94	CCM_05476
MACS_peak_329	NW_006271973.1	2802873	2806098	3226	1188	347	8.64968e-07	2.84	4.55	60.63	CCM_07182
MACS_peak_329	NW_006271973.1	2802873	2806098	3226	1188	347	8.64968e-07	2.84	4.55	60.63	CCM_07181
MACS_peak_320	NW_006271973.1	2000007	2001544	1538	705	198	8.27942e-07	3.14	4.56	60.82	CCM_06992
MACS_peak_320	NW_006271973.1	2000007	2001544	1538	705	198	8.27942e-07	3.14	4.56	60.82	CCM_06990
MACS_peak_320	NW_006271973.1	2000007	2001544	1538	705	198	8.27942e-07	3.14	4.56	60.82	CCM_06991
MACS_peak_306	NW_006271973.1	1131515	1133088	1574	1056	168	7.90679e-07	2.31	4.57	61.02	CCM_06731
MACS_peak_332	NW_006271973.1	2865847	2870066	4220	2310	713	3.68978e-80	8.58	4.65	794.33	CCM_07204
MACS_peak_332	NW_006271973.1	2865847	2870066	4220	2310	713	3.68978e-80	8.58	4.65	794.33	CCM_07205
MACS_peak_252	NW_006271972.1	1373918	1375342	1425	326	133	1.18304e-06	3.44	4.74	59.27	CCM_05456
MACS_peak_259	NW_006271972.1	1920742	1922665	1924	1270	222	1.14288e-06	3.02	4.75	59.42	CCM_05610
MACS_peak_366	NW_006271974.1	2273819	2279982	6164	792	901	1.58855e-81	4.21	4.76	807.99	CCM_07991
MACS_peak_171	NW_006271971.1	1570566	1571931	1366	630	195	1.04713e-06	4.04	4.76	59.8	CCM_04125
MACS_peak_171	NW_006271971.1	1570566	1571931	1366	630	195	1.04713e-06	4.04	4.76	59.8	CCM_04124
MACS_peak_307	NW_006271973.1	1174803	1179373	4571	3491	764	1.18577e-82	4.97	4.88	819.26	CCM_06737
MACS_peak_98	NW_006271970.1	1704734	1710232	5499	2462	958	2.50611e-83	5.08	5	826.01	CCM_02450
MACS_peak_172	NW_006271971.1	1647624	1648926	1303	665	146	1.2218e-06	3.82	5	59.13	CCM_04150
MACS_peak_172	NW_006271971.1	1647624	1648926	1303	665	146	1.2218e-06	3.82	5	59.13	CCM_04149

## Sheet: top10
#chr	start	end	length	fold	BIN	p value	promoter
NW_006271971.1	2390234	2393293	3059	61.12	MACS_peak_183	0	CCM_04374
NW_006271971.1	3242628	3245767	3139	51.16	MACS_peak_204	0	CCM_04633
NW_006271971.1	2807481	2812798	5317	38.62	MACS_peak_189	0	CCM_04507,CCM_04508
NW_006271971.1	2829718	2831652	1934	33.08	MACS_peak_191	0	CCM_04513,CCM_04514
NW_006271969.1	1820662	1822259	1597	29.4	MACS_peak_22	0	CCM_00533
NW_006271976.1	351354	354029	2675	23.53	MACS_peak_390	5.40754e-209	CCM_09195
NW_006271969.1	4344194	4345905	1711	18.94	MACS_peak_64	1.59588e-179	CCM_01344,CCM_01345
NW_006271969.1	3424215	3429366	5151	15.87	MACS_peak_52	1.15878e-164	CCM_01107
NW_006271973.1	1525069	1529279	4210	14.37	MACS_peak_313	0	CCM_06821,CCM_06822
NW_006271971.1	3804115	3811067	6952	14.28	MACS_peak_206	0	CCM_04805,CCM_04804
NW_006271969.1	3157104	3162910	5807	9.39	MACS_peak_47	7.96159e-66	CCM_01014
NW_006271970.1	1986009	1987865	1857	12.57	MACS_peak_103	4.14e-96	CCM_02531
