# Supplementary material for: Dynamic Genome-Wide Transcription Profiling and Direct Target Genes of CmWC-1 Reveal Hierarchical Light Signal Transduction in Cordyceps militaris
Source: J Fungi (Basel). 2022 Jun 11;8(6):624. doi: 10.3390/jof8060624 (PMC9225392; doi:10.3390/jof8060624)
Supplement: Supplementary file 1 [file jof-08-00624-s001.zip › Table S8.xlsx]

## Sheet: GO
Category	Term		Count	%	PValue	log10 p-value	Genes	List Total	Pop Hits	Pop Total	Fold Enrichment	Bonferroni	Benjamini	FDR
BP	GO:0006559	L-phenylalanine catabolic process	2	0.468384	0.0789573	-1.10261	CCM_03401, CCM_04397	137	2	3376	24.6423	1	1	65.033
BP	GO:0006570	tyrosine metabolic process	2	0.468384	0.0789573	-1.10261	CCM_03401, CCM_04397	137	2	3376	24.6423	1	1	65.033
CC	GO:0005789	endoplasmic reticulum membrane	6	1.40515	0.084471	-1.07329	CCM_01537, CCM_01623, CCM_04265, CCM_00275, CCM_00061, CCM_04810	174	58	4265	2.53567	0.999341	0.999341	61.1349
CC	GO:0016021	integral component of membrane	83	19.4379	0.0925842	-1.03346	CCM_04633, CCM_01087, CCM_02965, CCM_05477, CCM_00178, CCM_04242, CCM_05727, CCM_02455, CCM_01382, CCM_01537, CCM_04500, CCM_01531, CCM_08077, CCM_00934, CCM_07015, CCM_03575, CCM_08493, CCM_08494, CCM_04149, CCM_08771, CCM_07447, CCM_00327, CCM_00801, CCM_03979, CCM_06300, CCM_09297, CCM_04196, CCM_05400, CCM_07991, CCM_07889, CCM_04810, CCM_00949, CCM_05628, CCM_00277, CCM_04945, CCM_05006, CCM…	174	1801	4265	1.12962	0.999685	0.98226	64.6685
MF	GO:0020037	heme binding	10	2.34192	0.00438796	-2.35774	CCM_02962, CCM_06954, CCM_05119, CCM_03402, CCM_02454, CCM_01530, CCM_02537, CCM_04630, CCM_05007, CCM_05701	202	77	4820	3.09888	0.482964	0.482964	5.11597
MF	GO:0000155	phosphorelay sensor kinase activity	4	0.936768	0.00689874	-2.16123	CCM_05412, CCM_07878, CCM_08162, CCM_07879	202	10	4820	9.54455	0.645978	0.405003	7.93432
MF	GO:0046873	metal ion transmembrane transporter activity	4	0.936768	0.0224317	-1.64914	CCM_04121, CCM_00117, CCM_01777, CCM_02532	202	15	4820	6.36304	0.966729	0.67837	23.7324
MF	GO:0046872	metal ion binding	17	3.98126	0.0398432	-1.39965	CCM_07446, CCM_00719, CCM_03944, CCM_06954, CCM_04500, CCM_07703, CCM_03403, CCM_05399, CCM_08384, CCM_05900, CCM_02454, CCM_00935, CCM_02537, CCM_01294, CCM_04630, CCM_05007, CCM_04849	202	239	4820	1.69725	0.997754	0.782314	38.463
MF	GO:0004222	metalloendopeptidase activity	4	0.936768	0.0685225	-1.16417	CCM_03155, CCM_07703, CCM_05006, CCM_05148	202	23	4820	4.14981	0.999976	0.881103	57.1583
MF	GO:0004411	homogentisate 1,2-dioxygenase activity	2	0.468384	0.0816718	-1.08793	CCM_03401, CCM_04397	202	2	4820	23.8614	0.999997	0.881164	63.8479
MF	GO:0000978	RNA polymerase II core promoter proximal region sequence-specific DNA binding	3	0.702576	0.0867777	-1.06159	CCM_07446, CCM_01294, CCM_09377	202	12	4820	5.96535	0.999999	0.857041	66.1765

## Sheet: KEGG
Category	Term		Count	%	PValue	Genes	List Total	Pop Hits	Pop Total	Fold Enrichment	Bonferroni	Benjamini	FDR
KEGG_PATHWAY	cmt01130	Biosynthesis of antibiotics	17	3.98126	0.0191365	CCM_02962, CCM_07184, CCM_07126, CCM_02484, CCM_04861, CCM_05878, CCM_06280, CCM_07702, CCM_06156, CCM_04265, CCM_06143, CCM_06281, CCM_00332, CCM_04549, CCM_01839, CCM_04631, CCM_05388	74	233	1815	1.78953	0.731228	0.731228	18.0269
KEGG_PATHWAY	cmt01110	Biosynthesis of secondary metabolites	20	4.68384	0.0459592	CCM_01233, CCM_01734, CCM_07184, CCM_01231, CCM_07126, CCM_02484, CCM_04861, CCM_05878, CCM_06280, CCM_07702, CCM_06156, CCM_06143, CCM_06281, CCM_06124, CCM_00332, CCM_04549, CCM_01839, CCM_04631, CCM_00935, CCM_05388	74	322	1815	1.52342	0.95921	0.798035	38.3702
KEGG_PATHWAY	cmt01100	Metabolic pathways	39	9.13349	0.0662825	CCM_02962, CCM_01623, CCM_02504, CCM_00275, CCM_07126, CCM_04397, CCM_04512, CCM_05878, CCM_03945, CCM_00061, CCM_03944, CCM_06280, CCM_07702, CCM_06156, CCM_06281, CCM_08607, CCM_04265, CCM_00332, CCM_04549, CCM_03453, CCM_05103, CCM_00935, CCM_07423, CCM_01233, CCM_07184, CCM_07447, CCM_01231, CCM_01737, CCM_02484, CCM_04861, CCM_03425, CCM_06143, CCM_03153, CCM_06124, CCM_03401, CCM_06818, CCM…	74	777	1815	1.23109	0.990567	0.788707	50.6161
KEGG_PATHWAY	cmt00100	Steroid biosynthesis	4	0.936768	0.076173	CCM_02962, CCM_04265, CCM_07184, CCM_01839	74	25	1815	3.92432	0.995427	0.73996	55.7405

## Sheet: top 10 peak go
Category	Term		Count	%	PValue	Genes	List Total	Pop Hits	Pop Total	Fold Enrichment	Bonferroni	Benjamini	FDR
BP	GO:0000724	double-strand break repair via homologous recombination	2	13.3333	0.022032	CCM_06822, CCM_04513	6	15	3376	75.0222	0.217344	0.217344	12.9583
MF	GO:0005524	ATP binding	3	20	0.081783	CCM_01344, CCM_06822, CCM_04804	5	615	4820	4.70244	0.573957	0.573957	40.0902
