# Supplementary material for: Dynamic Genome-Wide Transcription Profiling and Direct Target Genes of CmWC-1 Reveal Hierarchical Light Signal Transduction in Cordyceps militaris
Source: J Fungi (Basel). 2022 Jun 11;8(6):624. doi: 10.3390/jof8060624 (PMC9225392; doi:10.3390/jof8060624)
Supplement: Supplementary file 1 [file jof-08-00624-s001.zip › Table S9.xlsx]

## Sheet: Overview
	Fpkm								WTL15_WTD						WTL1h_WTD						WTL4d_WTD						Note: Differentially expressed genes are indicated in red.
promoter	WTD1	WTD2	WTL151	WTL152	WTL1h1	WTL1h2	WTL4d1	WTL4d2	FoldChange	Log2FoldChange	pval	padj	Up/Down	Significant	FoldChange	Log2FoldChange	pval	padj	Up/Down	Significant	FoldChange	Log2FoldChange	pval	padj	Up/Down	Significant
CCM_04374	9.64286	10.3019	10.3353	8.57213	8.2452	7.31842	5.59814	6.62206	1.01154	0.016551	0.927209	0.980098	up	no	0.900077	-0.15188	0.403586	0.591467	down	no	0.640001	-0.643854	0.000534234	0.00144799	down	no
CCM_04633	18.098	16.9136	16.4239	15.2551	13.6728	12.4261	12.6568	13.3688	0.966069	-0.0498025	0.76192	0.923016	down	no	0.860134	-0.217367	0.198566	0.358665	down	no	0.776795	-0.364394	0.0242986	0.0465317	down	no
CCM_04507	16.1424	20.5404	235.504	165.046	395.283	304.036	188.742	243.961	11.6458	3.54174	1.12638e-33	1.22185e-31	up	yes	21.9856	4.45849	2.60701e-74	1.54883e-72	up	yes	12.3238	3.62337	1.42835e-49	3.90607e-48	up	yes
CCM_04508	77.3269	81.3383	819.037	782.254	969.778	898.178	513.929	497.648	10.7729	3.42933	1.07156e-281	8.66501e-279	up	yes	13.58	3.76341	0	0	up	yes	6.6607	2.73567	2.2685e-202	4.99176e-200	up	yes
CCM_04513	28.5757	32.9448	82.2425	74.5458	137.98	120.692	39.3546	40.9449	2.7193	1.44324	3.95844e-28	3.78606e-26	up	yes	4.84786	2.27735	2.01785e-78	1.24676e-76	up	yes	1.36325	0.447053	0.000981061	0.00252387	up	no
CCM_04514	1.22767	0.934245	180.3	171.036	561.934	563.619	704.483	670.043	174.5	7.44708	5.99274e-111	1.71953e-108	up	yes	604.348	9.23923	3.86345e-181	5.86991e-179	up	yes	668.356	9.38447	3.67837e-188	7.103e-186	up	yes
CCM_00533	134.032	123.757	103.308	99.6745	96.2426	104.489	82.7447	79.8368	0.84074	-0.250269	0.058474	0.246342	down	no	0.898699	-0.15409	0.241829	0.414819	down	no	0.659076	-0.601483	2.89814e-06	1.1044e-05	down	no
CCM_09195	11.4006	12.5098	30.7043	34.2319	94.2227	89.3637	9.2011	8.14983	2.89926	1.53569	6.41463e-13	2.64158e-11	up	yes	8.85094	3.14583	1.05878e-83	7.05955e-82	up	yes	0.758074	-0.399589	0.153182	0.231979	down	no
CCM_01344	28.2925	25.9811	35.4043	30.0763	28.1713	27.5194	60.1358	61.8837	1.28772	0.364817	0.00730954	0.0533812	up	no	1.18413	0.24383	0.0565725	0.134889	up	no	2.34964	1.23244	2.60389e-29	4.01925e-28	up	yes
CCM_01345	64.4887	57.3271	65.7383	57.3678	46.9138	54.8391	76.6984	85.2918	1.07871	0.109302	0.404058	0.740287	up	no	0.964196	-0.0526013	0.694538	0.822828	down	no	1.3896	0.474667	5.48135e-05	0.000174107	up	no
CCM_01107	0.198766	0	0	0.182281	0.191268	0	0	0	0.995753	-0.00614082	0.998875	NA	down	no	1.12637	0.171678	0.968452	NA	up	no	0.357624	-1.48349	0.766202	0.832171	down	no
CCM_06821	51.7054	74.5148	62.7294	67.6358	89.6191	101.884	144.939	116.133	1.10289	0.141287	0.399069	0.735998	up	no	1.75056	0.807815	4.12488e-07	3.16993e-06	up	no	2.16218	1.11249	0.000206243	0.000600083	up	yes
CCM_06822	23.8007	24.028	24.8009	24.1849	25.1471	29.4668	34.9197	34.7319	1.09348	0.128924	0.437558	0.762112	up	no	1.31787	0.398208	0.0172413	0.0511106	up	no	1.52158	0.605569	3.80744e-05	0.000123886	up	no
CCM_04805	133.747	134.097	101.866	94.318	76.8949	85.321	164.977	152.374	0.781884	-0.354974	0.00105806	0.0110853	down	no	0.698941	-0.516758	2.47974e-06	1.73189e-05	down	no	1.23806	0.308077	0.00148045	0.00369313	up	no
CCM_04804	1361.43	1397.45	1708.21	1705.45	2134.43	2095.92	3432.96	3702.89	1.32119	0.401843	1.52589e-06	3.03642e-05	up	no	1.76923	0.823124	1.21241e-26	2.90351e-25	up	no	2.70245	1.43427	9.30672e-76	4.15378e-74	up	yes
CCM_06281	148.127	130.087	180.56	200.817	462.685	512.594	54.8817	51.4386	1.46417	0.550087	1.16746e-06	2.37091e-05	up	no	4.04583	2.01644	9.86158e-88	7.03055e-86	up	yes	0.399316	-1.3244	5.36142e-33	9.4645e-32	down	yes
CCM_06280	251.215	266.039	249.711	253.912	412.569	403.167	244.982	247.087	1.03971	0.0561752	0.544242	0.820292	up	no	1.81962	0.863634	1.76305e-24	3.94684e-23	up	no	0.993993	-0.00869205	0.916803	0.941684	down	no
CCM_02584	0.254518	0	0	0	0	0	0	0	0.362033	-1.46581	0.768907	NA	down	no	0.413625	-1.27361	0.798509	NA	down	no	0.357624	-1.48349	0.766202	0.832171	down	no
CCM_02583	0	0	0	0	0.329232	0	0	0	0	0	0	0	0	0	3.15859	1.65928	0.739848	NA	up	no	0	0	0	0	0	0
CCM_02585	67.0985	63.9209	617.686	618.267	3004.06	2766.37	55.2675	68.1813	10.0727	3.33238	3.65433e-305	4.06316e-302	up	yes	50.8112	5.66708	0	0	up	yes	0.98432	-0.0228008	0.837512	0.881778	down	no
CCM_04851	6.93198	7.07891	7.91416	6.28869	6.16839	5.47324	6.77511	4.74891	1.08168	0.113279	0.718998	0.912598	up	no	0.958508	-0.061138	0.851163	0.918365	down	no	0.859614	-0.218239	0.504954	0.613335	down	no
CCM_04852	39.2856	35.4266	76.2051	74.5314	133.258	140.678	83.4108	81.1647	2.15524	1.10785	1.89608e-07	4.18503e-06	up	yes	4.2342	2.08209	2.37696e-30	6.44143e-29	up	yes	2.30309	1.20357	1.80168e-09	9.73029e-09	up	yes
CCM_06055	159.307	165.438	213.942	215.744	310.873	312.968	420.429	385.761	1.41276	0.498519	7.94154e-06	0.000140437	up	no	2.21645	1.14825	1.71953e-29	4.50186e-28	up	yes	2.59389	1.37512	1.72164e-43	3.95391e-42	up	yes
CCM_06054	51.1356	48.108	70.4714	69.4693	83.079	89.6778	45.803	46.7224	1.50572	0.590453	2.2859e-06	4.41065e-05	up	no	2.00914	1.00658	4.39218e-17	7.23033e-16	up	yes	0.97425	-0.0376367	0.763108	0.831092	down	no
CCM_06056	6.20142	7.06133	7.96224	8.2568	36.0259	33.1243	73.5408	77.2393	1.30545	0.384551	0.0166006	0.101347	up	no	6.01113	2.58764	3.19095e-100	2.73831e-98	up	yes	11.8682	3.56903	5.51505e-249	1.73945e-246	up	yes
CCM_00277	5542.91	5049.87	8552.33	8526.97	20027.4	21486.7	3380.43	3126.88	1.72135	0.783539	1.05494e-17	6.56205e-16	up	no	4.52225	2.17704	1.18999e-134	1.37861e-132	up	yes	0.641832	-0.639731	3.43085e-13	2.52235e-12	down	no
CCM_00274	435.6	372.19	441.138	466.836	459.728	524.644	18.6988	20.7556	1.20017	0.263236	0.0109911	0.0741914	up	no	1.40622	0.491821	2.28803e-06	1.60891e-05	up	no	0.0510187	-4.29283	0	0	down	yes
CCM_00276	1.51785	0	0.344361	0	0	0.366629	0	0.17519	0.24199	-2.04698	0.372382	NA	down	no	0.279991	-1.83655	0.425899	0.612829	down	no	0.120605	-3.05164	0.220325	0.314626	down	no
CCM_00275	501.549	390.176	482.519	567.855	456.694	516.975	35.0799	32.3206	1.2581	0.331246	0.0104916	0.0712931	up	no	1.25993	0.333343	0.00566893	0.0198413	up	no	0.0789613	-3.66271	2.63179e-179	4.52764e-177	down	yes
CCM_07839	936.697	995.404	1084.5	951.123	1358.11	1305.11	2781.98	3048.69	1.12449	0.169277	0.0721845	0.28298	up	no	1.59044	0.669423	6.79694e-17	1.1071e-15	up	no	3.15318	1.65681	1.02206e-91	6.15968e-90	up	yes
CCM_07837	33.4376	23.4646	20.2636	24.6961	15.7642	17.129	25.4462	19.3745	0.844609	-0.243644	0.310544	0.65753	down	no	0.667505	-0.583151	0.0182258	0.0534337	down	no	0.823752	-0.279717	0.236126	0.333864	down	no
CCM_01456	94.4726	88.6986	80.8005	83.8717	84.2652	101.321	53.4421	53.2699	0.960036	-0.0588402	0.581762	0.841998	down	no	1.16949	0.225885	0.0503805	0.123102	up	no	0.608736	-0.716112	1.49718e-12	1.05014e-11	down	no
CCM_01457	200.473	226.501	155.518	164.63	454.871	492.305	213.988	210.214	0.800761	-0.320556	0.00403922	0.0334845	down	no	2.55994	1.35611	5.16128e-42	1.81881e-40	up	yes	1.03804	0.0538643	0.585795	0.682526	up	no
CCM_06818	24.2025	25.506	25.2013	21.8709	34.4135	30.2365	27.592	33.6153	1.01063	0.0152598	0.89072	0.970118	up	no	1.50025	0.585201	1.37544e-08	1.23883e-07	up	no	1.28636	0.363297	0.000962015	0.00247986	up	no
CCM_07508	133.851	136.958	196.347	179.692	216.242	211.139	159.247	180.738	1.48219	0.567729	9.18183e-10	2.71337e-08	up	no	1.82087	0.864629	2.17961e-25	5.03756e-24	up	no	1.31165	0.391383	1.41584e-05	4.91983e-05	up	no
CCM_07509	87.1387	82.1801	82.8012	75.9036	72.6941	71.8686	54.0465	55.754	1.00063	0.000914444	0.994375	0.998078	up	no	0.98523	-0.0214675	0.864775	0.925904	down	no	0.677629	-0.561433	9.49067e-06	3.37978e-05	down	no
CCM_01075	1004.13	634.798	1279.62	2052.91	723.231	1148.9	415.553	309.475	2.17331	1.1199	0.0188911	0.111801	up	no	1.31848	0.398879	0.375233	0.563002	up	no	0.461996	-1.11405	0.0044497	0.0100942	down	yes
CCM_07446	26.9789	28.5363	344.331	319.614	196.205	183.448	21.6286	23.6839	12.7645	3.67407	7.5978e-308	9.65463e-305	up	yes	7.88839	2.97973	1.25126e-211	2.31934e-209	up	yes	0.852695	-0.229899	0.0617822	0.106385	down	no
CCM_07447	94.7963	97.2478	144.096	139.235	142.568	164.936	58.8194	54.9892	1.57506	0.655408	3.43871e-09	9.61867e-08	up	no	1.84803	0.88599	1.70134e-14	2.40733e-13	up	no	0.619218	-0.691482	4.31574e-09	2.25985e-08	down	no
CCM_02733	0	0.293209	0.291382	0	0	0	0.589598	0	1.02948	0.0419211	0.992494	NA	up	no	0.434328	-1.20314	0.809617	NA	down	no	2.03629	1.02595	0.776887	0.836582	up	no
CCM_02732	181.25	235.307	204.871	191.125	139.451	155.693	203.656	216.649	1.01499	0.0214673	0.862711	0.961362	up	no	0.817844	-0.290102	0.0199917	0.0576308	down	no	1.05436	0.0763663	0.511066	0.618908	up	no
CCM_02734	98.5533	102.933	79.2404	75.1177	63.8534	58.7136	154.405	170.176	0.817854	-0.290085	0.00364075	0.0309603	down	no	0.701787	-0.510896	2.22351e-07	1.76268e-06	down	no	1.68306	0.751085	1.30692e-16	1.18562e-15	up	no
CCM_03442	5040.78	4788.99	5941.14	7369.15	7964.9	8884.82	5206.74	4624.43	1.44686	0.532921	1.65006e-06	3.26161e-05	up	no	1.97819	0.984178	5.26857e-29	1.35636e-27	up	no	1.045	0.0635046	0.459791	0.571687	up	no
CCM_03443	2.9815	2.72266	4.58222	4.23362	3.65569	3.0665	1.36871	1.50971	1.65062	0.72301	0.0367828	0.181217	up	no	1.35996	0.443562	0.235388	0.406253	up	no	0.527363	-0.923133	0.034361	0.0632536	down	no
CCM_05892	16.2294	17.6026	17.1828	15.6667	20.7407	18.2664	42.7157	43.169	1.0363	0.051442	0.729847	0.916037	up	no	1.32981	0.411215	0.00431757	0.0156984	up	no	2.65163	1.40688	3.58708e-33	6.39189e-32	up	yes
CCM_05893	487.289	482.818	506.099	457.443	342.912	281.1	363.409	370.079	1.06013	0.0842458	0.385394	0.724105	up	no	0.741895	-0.430712	5.71271e-05	0.000321326	down	no	0.789991	-0.340091	6.7466e-05	0.000211449	down	no
CCM_00683	390.393	374.505	820.515	752.076	776.495	714.567	344.157	386.523	2.19441	1.13384	8.90066e-36	1.04173e-33	up	yes	2.24877	1.16914	7.59196e-43	2.69587e-41	up	yes	0.997988	-0.00290605	0.973729	0.984932	down	no
CCM_00681	102.613	92.7973	109.581	128.28	57.1413	62.8943	35.3583	36.2477	1.30062	0.3792	0.0275613	0.148132	up	no	0.709038	-0.496066	0.00815304	0.0270445	down	no	0.38295	-1.38477	1.42464e-12	9.99993e-12	down	yes
CCM_00685	1.51392	2.46873	4.6123	5.55343	4.57854	5.95534	3.37568	4.59307	2.71857	1.44285	0.00755763	0.0549136	up	no	3.0436	1.60578	0.00272963	0.0105674	up	yes	2.08423	1.05952	0.0612178	0.105605	up	no
CCM_00682	5.72665	5.46192	4.61948	4.31806	4.53095	2.95091	1.28525	1.05755	0.852938	-0.229488	0.624689	0.866392	down	no	0.771254	-0.374723	0.456994	0.638634	down	no	0.218856	-2.19195	0.000282998	0.000806543	down	yes
CCM_00566	4.44339	5.28723	4.64332	4.69226	5.05318	4.16301	4.07964	3.35687	1.02376	0.0338725	0.945485	0.986058	up	no	1.09183	0.126742	0.800556	0.889997	up	no	0.798157	-0.325255	0.523168	0.628679	down	no
CCM_00565	3.77177	5.51092	4.10744	7.37908	4.35538	5.10188	2.53953	4.87578	1.32119	0.401841	0.548179	0.822896	up	no	1.17406	0.231506	0.735757	0.848932	up	no	0.833113	-0.263416	0.714868	0.793626	down	no
CCM_00568	0.954858	0.373698	0.74274	0.750568	1.70641	1.05436	1.00193	0.881677	1.20473	0.268713	0.83398	NA	up	no	2.40875	1.26828	0.248627	0.423489	up	no	1.48848	0.573839	0.625997	0.718136	up	no
CCM_00567	0.918056	0.503013	1.22193	0.673531	1.1779	1.41921	0.16858	0.56513	1.42569	0.511663	0.532889	0.815282	up	no	2.11634	1.08157	0.14447	0.28322	up	no	0.539833	-0.889415	0.381108	0.491689	down	no
CCM_05222	16.2807	16.9629	15.757	13.8583	19.4165	21.9635	20.8316	22.5494	0.95079	-0.0728006	0.680152	0.89417	down	no	1.43639	0.522444	0.00149706	0.00619411	up	no	1.36322	0.447018	0.00385104	0.00885074	up	no
CCM_05842	112.758	142.387	183.581	109.219	157.649	119.198	229.747	332.407	1.22341	0.290905	0.444481	0.765175	up	no	1.25133	0.32346	0.0235886	0.0660481	up	no	2.30219	1.20301	8.86916e-05	0.000273622	up	yes
CCM_05843	299.626	283.174	272.628	318.739	293.095	309.623	467.001	451.023	1.08398	0.116341	0.271301	0.614613	up	no	1.19336	0.255031	0.00348401	0.01311	up	no	1.64582	0.718803	1.02819e-18	1.03718e-17	up	no
CCM_04196	33.4551	32.8263	32.8479	34.851	25.5386	33.6477	34.1483	30.9486	1.09081	0.125405	0.408127	0.74364	up	no	1.03086	0.0438543	0.797584	0.888142	up	no	1.02633	0.0374995	0.797158	0.852861	up	no
CCM_04197	#N/A	#N/A	#N/A	#N/A	#N/A	#N/A	#N/A	#N/A	#N/A	#N/A	#N/A	#N/A	#N/A	#N/A	#N/A	#N/A	#N/A	#N/A	#N/A	#N/A	#N/A	#N/A	#N/A	#N/A	#N/A	#N/A
CCM_05653	8.55095	8.79988	8.09451	7.75722	6.87833	6.44118	12.8718	13.2381	0.975328	-0.0360412	0.784055	0.933287	down	no	0.885622	-0.175237	0.186534	0.342268	down	no	1.57219	0.652777	9.93161e-09	5.01724e-08	up	no
CCM_05652	128.171	137.825	170.566	168.146	141.603	162.228	170.833	172.894	1.35944	0.443017	0.00015993	0.00214567	up	no	1.31819	0.398554	0.00119641	0.00507012	up	no	1.35	0.432963	7.08605e-05	0.000221281	up	no
CCM_00332	171.184	155.906	187.743	193.016	175.645	175.145	118.27	116.415	1.24305	0.313882	0.00244111	0.0223162	up	no	1.23748	0.307402	0.00173506	0.00704361	up	no	0.749704	-0.415606	2.21993e-05	7.50715e-05	down	no
CCM_00331	136.341	131.985	114.17	123.781	134.388	141.529	62.142	56.0118	0.947145	-0.0783431	0.586419	0.844729	down	no	1.18669	0.246947	0.0688507	0.158694	up	no	0.46016	-1.11979	1.73541e-13	1.30425e-12	down	yes
CCM_05785	595.673	568.238	538.157	607.588	415.606	419.988	489.667	449.246	1.05149	0.0724396	0.488951	0.792943	up	no	0.828377	-0.27164	0.00303152	0.0116004	down	no	0.842914	-0.246543	0.00722774	0.0157035	down	no
CCM_00925	201.674	211.703	182.349	189.287	181.049	160.605	163.133	162.597	0.9601	-0.0587431	0.517599	0.807006	down	no	0.953441	-0.0687849	0.449852	0.632852	down	no	0.823345	-0.280431	0.000481204	0.00131404	down	no
CCM_07730	1505.26	1153.44	1314.23	1463.68	1323.58	1852.08	265.789	267.434	1.1156	0.157815	0.197433	0.522583	up	no	1.37867	0.463274	0.140257	0.276934	up	no	0.20947	-2.25519	6.17592e-92	3.7701e-90	down	yes
CCM_05173	57.7665	61.1747	52.4228	54.4279	56.4838	68.2355	97.2639	75.3631	0.959203	-0.0600915	0.679664	0.893792	down	no	1.21018	0.275224	0.0654801	0.152391	up	no	1.51661	0.600851	4.01279e-05	0.000129986	up	no
CCM_05172	44.6055	50.3558	34.0732	29.7647	41.3477	37.1908	53.3528	63.4335	0.717474	-0.479001	8.71617e-05	0.00124247	down	no	0.954044	-0.0678729	0.551328	0.721099	down	no	1.28477	0.361509	0.00151627	0.00377263	up	no
CCM_05727	52.2389	45.565	43.3453	49.5556	41.5749	46.8351	17.6643	14.6366	1.01474	0.0211047	0.875216	0.964924	up	no	1.0434	0.0612866	0.635496	0.782648	up	no	0.34516	-1.53466	1.92342e-26	2.68033e-25	down	yes
CCM_08771	21.9155	15.5921	20.6693	23.0717	21.5177	21.3525	6.94232	7.27982	1.24565	0.316894	0.0414713	0.197371	up	no	1.31893	0.39937	0.00691563	0.0234949	up	no	0.396181	-1.33577	6.11613e-17	5.64593e-16	down	yes
CCM_08770	194.791	175.893	224.838	202.041	326.752	322.262	121.986	122.64	1.22906	0.29756	0.00401979	0.0333545	up	no	2.02012	1.01444	1.90587e-28	4.81297e-27	up	yes	0.68951	-0.536357	1.00304e-08	5.06444e-08	down	no
CCM_06799	48.8322	49.9329	51.7567	46.2615	62.5132	58.9676	49.9876	53.9959	1.05927	0.0830762	0.474431	0.785713	up	no	1.41903	0.504909	1.86449e-06	1.33334e-05	up	no	1.09997	0.137466	0.192477	0.281051	up	no
CCM_06156	1716.51	1645.56	1783.08	1702.34	971.401	994.749	619.894	638.054	1.10665	0.1462	0.0899333	0.324363	up	no	0.674766	-0.56754	1.9547e-12	2.44153e-11	down	no	0.390908	-1.3551	5.54479e-68	2.2044e-66	down	yes
CCM_09597	16.1608	11.4267	7.33291	9.61209	7.50896	9.68078	7.80043	7.54636	0.656584	-0.60695	0.0118827	0.0786435	down	no	0.719621	-0.474691	0.0460863	0.114356	down	no	0.58163	-0.781826	0.000501826	0.00136523	down	no
CCM_09598	22.1439	19.5108	26.6442	19.8532	29.2057	35.476	12.8612	11.6932	1.19122	0.252435	0.215563	0.54925	up	no	1.79308	0.842437	3.87947e-06	2.60921e-05	up	no	0.616174	-0.69859	0.000664283	0.00177354	down	no
CCM_05678	247.283	193.546	268.386	315.367	303.073	287.574	119.689	105.99	1.4145	0.500297	0.000161815	0.00216769	up	no	1.54571	0.628273	1.20765e-07	9.89612e-07	up	no	0.534894	-0.902676	8.69084e-13	6.23448e-12	down	no
CCM_03978	41.3189	38.888	29.3498	26.3872	21.6337	27.2815	29.9405	32.13	0.74181	-0.430878	0.00115225	0.0118763	down	no	0.704003	-0.506346	0.000501912	0.0023074	down	no	0.808635	-0.30644	0.0115783	0.023941	down	no
CCM_03979	315.228	295.027	316.927	328.383	317.581	316.664	335.155	342.457	1.12916	0.175256	0.0667285	0.268453	up	no	1.19917	0.262033	0.00308972	0.0118036	up	no	1.16013	0.214291	0.0119686	0.0246671	up	no
CCM_03980	71.5987	68.5137	96.3003	95.3006	89.9417	87.6692	78.7259	82.7083	1.4601	0.54607	8.95971e-08	2.06468e-06	up	no	1.46264	0.548574	2.13398e-08	1.88359e-07	up	no	1.20387	0.267674	0.0054522	0.0121442	up	no
CCM_03832	10751.4	10580.9	12426.2	13150.8	16625.1	16307.8	5580.28	4982.36	1.28043	0.356633	4.07587e-05	0.000627247	up	no	1.78119	0.832838	2.03419e-27	5.02744e-26	up	no	0.517381	-0.9507	6.19105e-30	9.76328e-29	down	no
CCM_01283	709.553	663.796	734.64	733.05	335.917	287.822	153.335	138.386	1.14098	0.190273	0.0325113	0.166487	up	no	0.523832	-0.932824	2.78474e-22	5.61065e-21	down	no	0.221941	-2.17175	4.15952e-131	4.37304e-129	down	yes
CCM_01282	298.119	290.3	328.981	291.881	132.512	100.001	58.4037	61.7189	1.12606	0.171279	0.0613194	0.253927	up	no	0.455642	-1.13403	1.19417e-23	2.57386e-22	down	yes	0.213283	-2.22916	3.47138e-177	5.66314e-175	down	yes
CCM_07842	2.82222	1.94086	1.96039	2.20472	1.8105	2.35646	1.91939	1.60859	0.935042	-0.0968975	0.802644	0.93936	down	no	1.01102	0.0158168	0.967974	0.984654	up	no	0.774971	-0.367785	0.346363	0.455052	down	no
CCM_04512	78.8928	77.6556	117.641	113.245	123.052	114.414	59.0246	62.345	1.57455	0.654935	1.74364e-12	6.83247e-11	up	no	1.74999	0.807346	1.59357e-19	2.85119e-18	up	no	0.810027	-0.303958	0.000635517	0.00170396	down	no
CCM_08494	160.347	147.014	153.406	138.449	106.783	102.722	101.399	104	1.01346	0.0192953	0.851543	0.956977	up	no	0.786416	-0.346636	0.00032572	0.00156738	down	no	0.698216	-0.518254	2.44018e-08	1.18709e-07	down	no
CCM_08493	120.005	110.366	113.912	113.641	108.14	93.2611	101.061	104.832	1.05469	0.0768199	0.470414	0.782264	up	no	1.00847	0.0121736	0.912747	0.954887	up	no	0.933855	-0.0987296	0.32048	0.427819	down	no
CCM_04398	2690.28	2595.26	2404.6	2748.48	2724.29	2911.07	2578.55	2309.88	1.04144	0.0585845	0.550786	0.824592	up	no	1.23032	0.299039	0.000306005	0.00148485	up	no	0.966372	-0.0493502	0.559474	0.660397	down	no
CCM_04397	116.593	104.782	111.202	95.6571	129.863	125.369	161.179	153.517	0.997193	-0.00405464	0.971958	0.993176	down	no	1.33027	0.411724	4.7167e-05	0.000269675	up	no	1.48544	0.57089	4.19695e-09	2.20009e-08	up	no
CCM_03403	2259.04	2225.38	2411.64	2336.75	2953.43	3110.93	3695.37	3251.22	1.13043	0.176877	0.0383623	0.186977	up	no	1.56051	0.642015	3.1269e-15	4.66668e-14	up	no	1.61863	0.694775	1.26678e-15	1.07984e-14	up	no
CCM_00327	26.5384	29.4323	67.3684	75.1043	77.282	70.7036	58.8529	63.6008	2.71861	1.44287	1.96027e-35	2.26449e-33	up	yes	3.04961	1.60863	4.01154e-51	1.60948e-49	up	yes	2.28538	1.19243	1.29586e-29	2.02334e-28	up	yes
CCM_03994	161.191	160.579	111.221	119.045	90.3029	87.5228	70.9399	68.3367	0.764253	-0.387878	0.0025615	0.0232733	down	no	0.637645	-0.649175	3.71412e-07	2.86377e-06	down	no	0.452281	-1.14471	2.4075e-19	2.51432e-18	down	yes
CCM_03995	62.0474	48.2475	75.6741	76.1269	75.7189	74.2092	42.8986	34.896	1.4702	0.556017	0.000369306	0.00448767	up	no	1.5692	0.650027	2.10687e-05	0.000128379	up	no	0.737326	-0.439625	0.0111031	0.0230743	down	no
CCM_05379	56.1075	63.7934	61.982	53.2483	69.2276	61.719	65.3369	73.5708	1.02567	0.0365695	0.745501	0.918945	up	no	1.25987	0.33327	0.00134356	0.0056192	up	no	1.2104	0.275489	0.00656701	0.0143902	up	no
CCM_05378	16.6741	18.5764	17.2249	15.4696	19.896	17.9628	12.1963	11.6498	0.989829	-0.0147492	0.921205	0.978526	down	no	1.23871	0.308841	0.0304072	0.0813579	up	no	0.706694	-0.500842	0.00064269	0.00172124	down	no
CCM_05103	283.077	264.098	235.245	252.155	234.144	191.723	354.952	347.795	0.951345	-0.0719587	0.535036	0.815994	down	no	0.897732	-0.155644	0.209193	0.372775	down	no	1.34208	0.424468	2.44778e-05	8.2131e-05	up	no
CCM_05101	108.719	108.929	90.103	104.827	72.8539	78.2115	63.5791	56.0389	0.956744	-0.0637949	0.619379	0.862997	down	no	0.800962	-0.320195	0.00793046	0.0264959	down	no	0.574309	-0.800102	7.56786e-11	4.64378e-10	down	no
CCM_05102	133.453	135.575	129.173	138.686	103.71	103.24	99.6179	89.6676	1.06335	0.0886156	0.412245	0.744855	up	no	0.887583	-0.172046	0.0936124	0.203042	down	no	0.735207	-0.443777	2.32364e-05	7.82152e-05	down	no
CCM_02710	73.121	69.5345	84.1272	83.6955	88.1082	95.8416	76.6477	74.1542	1.25616	0.329021	0.00323453	0.0280421	up	no	1.48819	0.573558	1.78026e-07	1.4276e-06	up	no	1.10464	0.143576	0.172858	0.256683	up	no
CCM_02845	28.4662	26.0921	24.2224	23.4361	19.605	19.4444	22.0949	22.3844	0.932754	-0.100431	0.470215	0.782081	down	no	0.825971	-0.275836	0.0493389	0.120908	down	no	0.851986	-0.231099	0.0808269	0.134811	down	no
CCM_02843	84.1737	77.498	78.1662	72.2225	66.574	77.2047	49.8634	51.1053	0.993146	-0.00992224	0.94451	0.985738	down	no	1.02656	0.0378192	0.796154	0.887296	up	no	0.652643	-0.615635	1.51994e-05	5.26032e-05	down	no
CCM_02844	122.311	114.13	100.315	95.3636	97.4967	111.726	86.2287	72.3781	0.883616	-0.178508	0.170227	0.477807	down	no	1.02137	0.0305034	0.817263	0.898773	up	no	0.701061	-0.512387	0.000149085	0.000442625	down	no
CCM_09337	64.926	70.2517	59.8457	59.0014	55.7949	51.5106	76.6837	75.4537	0.938664	-0.0913187	0.414401	0.746627	down	no	0.915743	-0.126985	0.25268	0.428515	down	no	1.17586	0.233716	0.0205428	0.0400032	up	no
CCM_03789	17.2673	18.4604	14.9905	16.1141	14.2293	14.174	15.8322	16.1815	0.929676	-0.1052	0.452558	0.7694	down	no	0.917182	-0.124721	0.361203	0.548792	down	no	0.936098	-0.0952678	0.460359	0.572231	down	no
CCM_05703	142.493	137.423	388.544	375.515	1065.05	1071.85	269.892	265.173	2.91424	1.54312	7.12828e-59	1.17419e-56	up	yes	8.80917	3.13901	2.04619e-303	6.53933e-301	up	yes	1.99737	0.998104	4.72291e-29	7.2311e-28	up	no
CCM_05702	19.0199	17.087	789.223	710.424	3594.19	3620.19	84.1992	87.9059	44.3866	5.47205	0	0	up	yes	230.904	7.85115	0	0	up	yes	4.98458	2.31747	6.36935e-49	1.70727e-47	up	yes
CCM_05701	69.6536	67.66	135.252	146.345	509.512	490.547	101.492	96.9458	2.19035	1.13116	2.97312e-26	2.6713e-24	up	yes	8.40345	3.07098	8.36316e-270	2.21457e-267	up	yes	1.51009	0.594636	1.65462e-09	8.96676e-09	up	no
CCM_02578	301.005	322.923	190.732	354.215	269.567	277.192	470.952	426.403	0.934758	-0.0973347	0.828268	0.949168	down	no	1.01108	0.0158912	0.896318	0.94463	up	no	1.50268	0.587536	2.17431e-07	9.53353e-07	up	no
CCM_07879	8.393	8.79749	20.582	17.1481	37.2973	30.3051	5.30078	6.74722	2.34186	1.22766	1.09962e-17	6.79244e-16	up	yes	4.53499	2.1811	1.47125e-61	7.53343e-60	up	yes	0.732087	-0.449912	0.00783494	0.0169295	down	no
CCM_07878	10.2811	9.75284	12.292	12.6045	19.1758	17.5542	9.70583	8.8067	1.32718	0.408363	0.00467282	0.0378549	up	no	2.1155	1.081	3.93792e-16	6.13389e-15	up	yes	0.965727	-0.0503125	0.730819	0.806603	down	no
CCM_08127	107.098	115.455	989.159	945.793	4559.09	4757.88	774.445	781.893	9.28001	3.21413	2.20117e-232	1.39853e-229	up	yes	48.2959	5.59383	0	0	up	yes	7.30489	2.86886	7.99429e-217	2.04438e-214	up	yes
CCM_05264	7.34693	9.14338	8.49639	6.55871	11.4493	12.8149	7.28273	6.84389	0.973566	-0.03865	0.894019	0.970924	down	no	1.69659	0.762638	0.00265594	0.0103252	up	no	0.894478	-0.160882	0.560977	0.661428	down	no
CCM_05263	34.443	33.4034	32.226	29.5458	21.1965	20.8095	25.8625	22.969	0.971957	-0.0410363	0.765659	0.925	down	no	0.714408	-0.48518	0.000619233	0.0027873	down	no	0.752145	-0.410917	0.00276036	0.00651335	down	no
CCM_06142	49.6685	44.4701	42.2843	48.2197	47.7948	49.2391	47.3849	46.31	1.02718	0.0386883	0.844958	0.955524	up	no	1.18982	0.25074	0.184963	0.340194	up	no	1.04036	0.0570765	0.756151	0.826846	up	no
CCM_06143	25.0787	24.2517	25.752	21.7471	32.6693	33.1864	29.2911	22.5265	1.02771	0.0394268	0.816004	0.944472	up	no	1.54061	0.623501	3.54255e-05	0.000206753	up	no	1.09786	0.134698	0.428305	0.539055	up	no
CCM_01380	44.7832	39.4615	49.2496	55.4985	64.4675	63.2118	22.8562	21.5665	1.32825	0.409527	0.00119163	0.0121834	up	no	1.749	0.806531	7.13327e-13	9.11877e-12	up	no	0.551053	-0.859738	5.7912e-12	3.89179e-11	down	no
CCM_01382	66.0089	66.99	126.947	114.36	95.912	84.5103	56.4672	58.5171	1.93656	0.953494	5.07582e-20	3.47303e-18	up	no	1.56487	0.646039	6.4403e-10	6.54481e-09	up	no	0.903297	-0.146728	0.139521	0.214483	down	no
CCM_07437	68.3688	50.111	44.4107	44.3838	25.1039	25.5534	1.98227	0.166129	0.800639	-0.320775	0.128371	0.402993	down	no	0.49358	-1.01864	1.01012e-05	6.38592e-05	down	yes	0.0189639	-5.7206	9.53232e-06	3.39078e-05	down	yes
CCM_02981	84.9726	89.1779	76.8975	77.1222	141.903	130.315	79.6241	82.546	0.944337	-0.0826259	0.394763	0.731697	down	no	1.80327	0.850618	1.57655e-20	2.93992e-19	up	no	0.972945	-0.0395693	0.654781	0.743494	down	no
CCM_02982	83.9137	89.0278	87.4281	88.9656	148.107	147.503	76.8239	75.356	1.08908	0.123111	0.256897	0.598567	up	no	1.97212	0.979751	1.12543e-23	2.43136e-22	up	no	0.919383	-0.121262	0.232591	0.329556	down	no
CCM_01872	464.229	478.3	328.156	297.634	377.015	387.764	695.363	717.302	0.708699	-0.496755	1.19131e-07	2.71015e-06	down	no	0.936313	-0.0949369	0.259205	0.436625	down	no	1.56602	0.647103	1.9907e-16	1.78034e-15	up	no
CCM_09297	4.72098	3.62818	11.5166	12.131	32.3399	40.5324	2.46766	2.61118	3.02862	1.59866	2.2839e-16	1.31066e-14	up	yes	10.0939	3.33542	4.88146e-90	3.50709e-88	up	yes	0.63601	-0.65288	0.0120578	0.0248293	down	no
CCM_03425	12.8006	14.4845	19.1293	21.6914	18.4765	19.4924	10.6668	7.83685	1.59728	0.675621	0.00129283	0.0130827	up	no	1.60503	0.682597	0.00104493	0.00446906	up	no	0.708551	-0.497056	0.0456501	0.0813449	down	no
CCM_05412	12.2657	13.2629	10.5127	8.0626	12.9088	10.4179	19.1742	25.0448	0.776257	-0.365393	0.0154615	0.0959737	down	no	1.05382	0.0756245	0.585075	0.747103	up	no	1.80932	0.855446	1.7427e-10	1.02995e-09	up	no
CCM_09394	46.7419	42.7449	40.7842	42.8651	34.9049	37.881	22.529	24.258	0.998398	-0.00231349	0.987251	0.996992	down	no	0.938801	-0.0911083	0.533126	0.704614	down	no	0.54635	-0.872104	6.39515e-09	3.30119e-08	down	no
CCM_08924	226.422	242.491	200.869	201.737	186.251	188.685	204.598	197.866	0.916831	-0.125272	0.168714	0.475059	down	no	0.922664	-0.116122	0.175009	0.326159	down	no	0.896856	-0.157052	0.0576493	0.100171	down	no
CCM_01623	126.798	141.835	166.936	135.627	214.419	244.421	65.0266	68.0456	1.20178	0.26517	0.0285459	0.151411	up	no	1.9713	0.979151	4.72458e-20	8.63657e-19	up	no	0.517553	-0.950223	2.85566e-19	2.96274e-18	down	no
CCM_01622	17.5697	16.4212	14.1035	13.3693	16.179	16.5768	25.0652	24.7951	0.862995	-0.212576	0.190074	0.509097	down	no	1.11217	0.153381	0.321011	0.50663	up	no	1.53307	0.616422	7.28645e-06	2.64053e-05	up	no
CCM_00949	120.484	120.305	143.624	133.976	91.6802	76.9822	285.59	339.399	1.23067	0.299445	0.00120509	0.0123068	up	no	0.807928	-0.307701	0.00248787	0.00974539	down	no	2.71168	1.43919	2.21266e-51	6.32513e-50	up	yes
CCM_00934	1.15381	1.39453	1.20106	1.30709	1.1756	1.14758	1.74483	1.25339	1.05037	0.0708926	0.88366	0.967482	up	no	1.05112	0.071923	0.884509	0.939341	up	no	1.22866	0.29708	0.516468	0.623126	up	no
CCM_00935	92.4723	98.4695	84.6952	82.1035	82.1349	83.502	107.749	105.2	0.93261	-0.100654	0.361668	0.703331	down	no	1.0009	0.00130499	0.990198	0.995353	up	no	1.16522	0.220607	0.0265496	0.050323	up	no
CCM_07210	60.1379	63.1052	68.1835	67.9098	82.8616	94.6988	139.101	127.188	1.17891	0.237456	0.148418	0.438743	up	no	1.66254	0.733391	3.80858e-06	2.56558e-05	up	no	2.25736	1.17463	3.00145e-17	2.82023e-16	up	yes
CCM_06300	33.7209	32.4579	34.9023	30.4226	34.4658	33.3728	51.9631	42.6654	1.05368	0.0754421	0.671014	0.890049	up	no	1.18288	0.242302	0.155646	0.298289	up	no	1.49448	0.579639	0.00041637	0.00115027	up	no
CCM_06302	109.679	108.753	109.93	91.9187	123.787	128.432	103.222	97.0043	0.986065	-0.0202455	0.854463	0.957771	down	no	1.33242	0.41405	6.3557e-06	4.15993e-05	up	no	0.957816	-0.0621794	0.494835	0.604067	down	no
CCM_05388	290.57	281.234	278.921	288.793	244.017	247.533	196.552	185.818	1.06021	0.084346	0.363833	0.704301	up	no	0.991912	-0.0117155	0.892379	0.942777	down	no	0.698717	-0.51722	1.9615e-09	1.05417e-08	down	no
CCM_03840	20.5765	19.5358	20.0069	19.9782	27.5318	26.9492	20.6613	21.6534	1.06447	0.0901385	0.532312	0.815156	up	no	1.56736	0.648333	1.18181e-06	8.56375e-06	up	no	1.10235	0.140587	0.299362	0.404768	up	no
CCM_05328	48.2505	32.6265	46.9889	61.1552	32.5634	47.6268	9.58097	8.58016	1.42908	0.515082	0.00477356	0.038322	up	no	1.14448	0.194692	0.622083	0.772493	up	no	0.234665	-2.09133	5.63641e-27	8.04399e-26	down	yes
CCM_08384	58.6706	61.2927	76.2458	66.4389	66.7719	60.8288	100.123	112.307	1.26937	0.344115	0.00207747	0.0195133	up	no	1.22704	0.295186	0.00477271	0.0170918	up	no	1.84999	0.887521	3.08197e-19	3.19404e-18	up	no
CCM_01069	18.3013	17.3874	15.714	15.0889	14.9692	15.948	13.9271	16.0375	0.921525	-0.117905	0.352771	0.695161	down	no	0.999781	-0.000316467	0.997977	0.998947	down	no	0.877249	-0.188941	0.132701	0.205791	down	no
CCM_05557	89.6986	90.0215	122.505	106.122	185.62	183.283	377.694	359.342	1.35769	0.441151	0.000435147	0.00512667	up	no	2.36839	1.24391	1.98865e-31	5.53476e-30	up	yes	4.28516	2.09935	2.01065e-106	1.5723e-104	up	yes
CCM_05556	66.1809	63.063	339.199	303.426	448.348	436.16	119.352	122.318	5.30715	2.40794	6.9175e-128	2.27893e-125	up	yes	7.89691	2.98129	1.3653e-254	3.24451e-252	up	yes	1.95387	0.966334	8.27254e-25	1.08414e-23	up	no
CCM_03574	53.5193	46.42	32.254	45.48	37.3825	46.3186	25.233	22.5146	0.831486	-0.266237	0.266976	0.608561	down	no	0.967059	-0.0483249	0.828634	0.905955	down	no	0.499426	-1.00166	1.72346e-05	5.91921e-05	down	yes
CCM_03575	12.5889	14.1926	10.2356	10.5471	12.9259	13.3858	20.9966	19.1889	0.828473	-0.271473	0.0792424	0.299813	down	no	1.13338	0.180625	0.215932	0.38083	up	no	1.56741	0.648385	1.13312e-06	4.56627e-06	up	no
CCM_04630	655.843	655.397	594.221	597.593	420.157	450.149	591.676	562.601	0.97051	-0.0431844	0.645945	0.879232	down	no	0.765939	-0.384698	4.01331e-05	0.000232762	down	no	0.919813	-0.120588	0.164718	0.24649	down	no
CCM_06914	883.321	899.512	857.896	945.653	494.3	637.456	891.03	798.93	1.08054	0.111751	0.25295	0.595652	up	no	0.732864	-0.448383	0.000122652	0.000649936	down	no	0.990509	-0.0137586	0.877579	0.911738	down	no
CCM_01530	783.359	696.01	1449.37	1385.07	2512.55	2388.29	621.216	687.461	2.04509	1.03216	8.18268e-28	7.66158e-26	up	yes	3.82147	1.93413	8.47767e-106	7.93647e-104	up	yes	0.924087	-0.113899	0.212467	0.305387	down	no
CCM_04263	43.9343	40.1202	38.5432	34.8046	39.6546	41.164	53.3361	51.0005	0.931619	-0.102187	0.496105	0.7964	down	no	1.10973	0.15021	0.294353	0.477018	up	no	1.29736	0.37558	0.00454552	0.0102993	up	no
CCM_03401	311.059	315.534	205.407	188.199	173.672	223.453	250.237	239.886	0.670521	-0.576646	7.58304e-10	2.28648e-08	down	no	0.73168	-0.450714	9.03622e-05	0.000489467	down	no	0.817316	-0.291034	0.000388686	0.00107978	down	no
CCM_03402	3.38616	3.59765	2.83655	2.44842	3.75972	3.61767	3.97588	3.87824	0.80759	-0.308304	0.324952	0.671885	down	no	1.21853	0.285146	0.322512	0.508254	up	no	1.17481	0.23243	0.396674	0.507343	up	no
CCM_01312	204.251	222.234	195.173	170.271	162.665	157.628	161.163	180.41	0.914538	-0.128884	0.214189	0.547632	down	no	0.866513	-0.206707	0.0244157	0.0678719	down	no	0.836791	-0.257061	0.00647052	0.014192	down	no
CCM_05569	23.9089	27.1778	25.8784	24.8494	22.8152	21.1752	23.2321	24.1922	1.05995	0.0839948	0.512664	0.804292	up	no	0.993264	-0.00975065	0.939476	0.969545	down	no	0.969726	-0.0443515	0.715443	0.793986	down	no
CCM_05568	7.75954	8.03271	7.95231	14.7227	6.14724	7.33551	8.26051	8.36927	1.53599	0.619173	0.0156749	0.0970082	up	no	0.985286	-0.0213854	0.921897	0.959908	down	no	1.10014	0.137686	0.480746	0.591293	up	no
CCM_01111	77.1541	86.7775	121.195	136.725	241.318	251.95	129.343	128.234	1.68023	0.748663	3.80436e-08	9.34802e-07	up	no	3.47097	1.79534	2.49696e-55	1.10726e-53	up	yes	1.64124	0.714787	4.23266e-09	2.21758e-08	up	no
CCM_01110	256.792	269.031	333.175	292.913	397.856	395.049	173.433	185.868	1.2708	0.345738	0.000323396	0.00399529	up	no	1.73994	0.799037	1.49608e-22	3.06085e-21	up	no	0.713948	-0.48611	6.64463e-09	3.42251e-08	down	no
CCM_07172	681.889	666.065	869.764	999.709	1000.18	1088.02	591.872	530.615	1.48157	0.567123	8.92132e-08	2.06117e-06	up	no	1.7878	0.838185	1.37159e-19	2.46354e-18	up	no	0.870153	-0.200659	0.0341514	0.0629168	down	no
CCM_07173	61.5547	60.7463	55.8366	53.6875	54.3262	53.6531	41.7924	45.738	0.956076	-0.0648024	0.531341	0.814967	down	no	1.01871	0.0267491	0.786063	0.881178	up	no	0.747755	-0.419363	3.01711e-05	9.99576e-05	down	no
CCM_09634	1005.76	842.778	966.334	946.107	802.73	846.826	255.519	246.276	1.10432	0.143158	0.172729	0.482696	up	no	1.02957	0.0420355	0.678833	0.811151	up	no	0.283582	-1.81816	5.739e-73	2.43509e-71	down	yes
CCM_09635	167.194	135.727	176.423	158.403	167.212	154.075	137.098	136.92	1.17988	0.238641	0.0736238	0.287314	up	no	1.2238	0.291363	0.0235966	0.0660505	up	no	0.945317	-0.08113	0.517349	0.623666	down	no
CCM_00061	26.4068	27.4737	35.5659	41.352	38.3788	41.5608	17.122	15.2688	1.52491	0.608722	9.502e-06	0.000166052	up	no	1.712	0.775682	7.47559e-10	7.53084e-09	up	no	0.628147	-0.670825	2.29691e-06	8.87802e-06	down	no
CCM_00062	32.0628	29.8805	49.8889	56.0298	115.811	136.381	1.75298	1.76296	1.8268	0.869317	5.71641e-09	1.53618e-07	up	no	4.70064	2.23286	1.27147e-65	6.73369e-64	up	yes	0.059312	-4.07553	1.38414e-53	4.17093e-52	down	yes
CCM_01096	42.5206	41.0198	40.3288	35.5841	41.8399	40.2132	42.5637	40.7016	0.969969	-0.043989	0.759837	0.922815	down	no	1.13333	0.18057	0.182538	0.336938	up	no	1.04156	0.0587461	0.653077	0.742362	up	no
CCM_01097	297.429	288.365	290.869	293.38	364.504	402.999	563.102	505.234	1.06496	0.0907933	0.361101	0.702536	up	no	1.51208	0.596533	1.30405e-09	1.28985e-08	up	no	1.90571	0.930329	2.22869e-23	2.77108e-22	up	no
CCM_00942	2.31894	3.59075	2.01293	1.94169	2.23146	2.14309	1.29598	1.21025	0.713526	-0.486962	0.421844	0.750934	down	no	0.852872	-0.229598	0.700588	0.82637	down	no	0.442612	-1.17588	0.0695413	0.117921	down	no
CCM_00943	0	0	0	0	0	0.420095	0	0	0	0	0	0	0	0	6.36555	2.67029	0.552896	NA	up	no	0	0	0	0	0	0
CCM_07358	58.6426	54.8013	45.2694	48.4449	44.5122	49.4528	63.9569	59.0133	0.882304	-0.180653	0.190877	0.510824	down	no	0.956009	-0.0649034	0.634962	0.782141	down	no	1.13285	0.179951	0.149609	0.227515	up	no
CCM_07357	2.29259	1.58822	1.68593	1.23247	1.59752	1.10752	3.4114	2.40887	0.803231	-0.316114	0.500577	0.798822	down	no	0.80471	-0.313459	0.515781	0.690566	down	no	1.5701	0.65086	0.0972198	0.157543	up	no
CCM_04862	523.319	500.075	507.701	540.476	416.351	404.194	275.989	239.017	1.09385	0.12942	0.251163	0.593228	up	no	0.925135	-0.112264	0.302821	0.486994	down	no	0.525883	-0.927185	4.52345e-15	3.76106e-14	down	no
CCM_04861	75.2477	80.0031	89.8306	79.7118	60.6276	48.6266	26.9747	31.1565	1.16558	0.221044	0.0293785	0.154445	up	no	0.811653	-0.301065	0.00759537	0.0255513	down	no	0.391193	-1.35405	7.97884e-40	1.69273e-38	down	yes
CCM_00630	70.3839	70.1225	69.6203	69.4962	72.6456	71.5958	60.4151	62.2651	1.05717	0.0802121	0.415003	0.747238	up	no	1.18449	0.244261	0.00853068	0.0280961	up	no	0.912276	-0.132458	0.145462	0.222173	down	no
CCM_00632	320.537	299.54	462.001	539.999	710.456	830.128	539.192	447.91	1.72633	0.78771	3.27646e-12	1.21942e-10	up	no	2.86772	1.5199	8.10607e-48	3.02932e-46	up	yes	1.66353	0.734251	8.77227e-12	5.83298e-11	up	no
CCM_00378	0	0	0.692922	0	0.244916	0	0	0.235011	8.21607	3.03845	0.443977	NA	up	no	3.15859	1.65928	0.739848	NA	up	no	2.73928	1.4538	0.771112	0.833072	up	no
CCM_06594	40.2984	36.4599	136.306	132.942	136.462	125.708	8.80124	8.60425	3.74498	1.90496	1.4895e-87	3.4866e-85	up	yes	3.94037	1.97833	1.32779e-99	1.12898e-97	up	yes	0.236929	-2.07747	8.53838e-86	4.59035e-84	down	yes
CCM_04875	3.96604	4.27483	2.59612	3.45823	2.75283	4.46008	3.64136	3.0017	0.784774	-0.349651	0.392797	0.730183	down	no	1.01042	0.014952	0.970792	0.986438	up	no	0.842197	-0.24777	0.518513	0.62475	down	no
CCM_04876	510.15	472.168	342.226	367.687	352.003	402.998	370.069	379.462	0.771787	-0.373726	0.000169631	0.00225541	down	no	0.887029	-0.172947	0.0842903	0.186578	down	no	0.797196	-0.326994	0.000160998	0.000474716	down	no
CCM_07889	143.623	129.714	123.085	117.971	80.9396	85.9407	21.3822	20.1932	0.941506	-0.0869574	0.417877	0.748259	down	no	0.704547	-0.505231	2.62733e-06	1.82946e-05	down	no	0.158935	-2.65349	2.79993e-113	2.40845e-111	down	yes
CCM_04518	116.422	107.618	110.419	115.698	96.9681	107.88	39.2181	42.0749	1.0778	0.108083	0.292694	0.6389	up	no	1.05522	0.0775492	0.450655	0.633501	up	no	0.379103	-1.39934	5.26017e-43	1.18787e-41	down	yes
CCM_04519	125.063	128.77	141.657	132.042	132.555	144.302	68.3432	77.2313	1.15104	0.202938	0.0343744	0.173058	up	no	1.25872	0.331963	0.000399643	0.00187444	up	no	0.599179	-0.738942	2.03058e-14	1.61728e-13	down	no
CCM_06124	60.078	60.7746	60.2864	71.3951	51.2333	59.1727	59.4795	51.5377	1.16406	0.219168	0.0772111	0.294004	up	no	1.05438	0.0763982	0.516405	0.691224	up	no	0.959922	-0.0590116	0.601584	0.696548	down	no
CCM_02504	16.4959	14.398	11.6617	23.5692	12.9795	14.441	16.9863	15.1475	1.22043	0.287387	0.341844	0.686234	up	no	1.02474	0.0352608	0.887183	0.941195	up	no	1.08747	0.120969	0.601864	0.696721	up	no
CCM_02505	49.8017	55.1501	44.2875	40.6571	29.4332	25.8094	27.6528	28.3006	0.863923	-0.211025	0.0717295	0.281701	down	no	0.60717	-0.719828	3.57918e-09	3.40923e-08	down	no	0.556995	-0.844264	5.4782e-14	4.23487e-13	down	no
CCM_07015	191.261	157.849	171.262	175.08	153.736	147.923	124.482	120.354	1.05919	0.0829661	0.460767	0.776971	up	no	0.996824	-0.00458944	0.966062	0.983465	down	no	0.732702	-0.448702	2.29601e-05	7.74505e-05	down	no
CCM_05326	120.35	115.051	132.051	130.997	140.818	138.487	198.935	205.981	1.19309	0.254707	0.0077028	0.0555767	up	no	1.369	0.453124	4.44387e-07	3.39257e-06	up	no	1.79723	0.845778	2.58006e-23	3.19536e-22	up	no
CCM_04243	432.82	433.764	462.388	455.068	546.567	561.034	374.345	360.863	1.13036	0.176781	0.0540289	0.233381	up	no	1.47483	0.560552	7.07978e-11	7.7928e-10	up	no	0.886474	-0.173849	0.0405602	0.0732126	down	no
CCM_04242	231.288	221.865	168.182	158.558	133.185	124.22	81.0725	77.378	0.769698	-0.377635	6.73247e-05	0.000983229	down	no	0.655314	-0.609742	2.60828e-11	2.97704e-10	down	no	0.365351	-1.45265	4.62792e-59	1.60401e-57	down	yes
CCM_02954	178.894	178.4	174.576	169.539	166.007	153.271	308.355	311.785	1.02825	0.0401853	0.654602	0.883031	up	no	1.0309	0.0439074	0.615868	0.768567	up	no	1.81349	0.858769	8.32889e-28	1.22945e-26	up	no
CCM_03920	5.05285	5.11573	18.0427	17.5277	49.8908	55.1872	12.1023	12.9825	3.73454	1.90093	8.3902e-10	2.4877e-08	up	yes	11.9246	3.57587	2.18202e-52	8.94819e-51	up	yes	2.57729	1.36585	3.7842e-05	0.000123172	up	yes
CCM_01531	17.4677	17.3783	28.0209	29.3334	31.9681	30.466	17.7734	17.6185	1.75773	0.813713	2.33602e-10	7.34237e-09	up	no	2.06724	1.04771	7.74573e-18	1.29814e-16	up	yes	1.06126	0.08578	0.507221	0.615614	up	no
CCM_00117	49.4251	50.1588	39.2141	40.9759	38.9339	38.4043	44.0289	40.8632	0.859896	-0.217767	0.0855357	0.314007	down	no	0.896055	-0.15834	0.196168	0.35593	down	no	0.890745	-0.166916	0.158849	0.239221	down	no
CCM_03275	1967.29	1894.63	1260.63	1694.98	1307.2	1418.36	1172.64	922.826	0.818013	-0.289804	0.0220242	0.125741	down	no	0.814432	-0.296133	0.000639657	0.00286532	down	no	0.566998	-0.818585	1.95214e-14	1.55874e-13	down	no
CCM_09159	31.2222	32.9551	33.3558	30.7982	43.9763	46.1826	40.2291	44.2901	1.06704	0.0936079	0.42337	0.751673	up	no	1.621	0.696882	9.27491e-11	1.01368e-09	up	no	1.37584	0.46031	1.73717e-05	5.96194e-05	up	no
CCM_06944	1.53459	2.80274	3.34233	1.68878	0.886021	2.07576	0.281793	0.850189	1.23352	0.302785	0.777219	NA	up	no	0.787284	-0.345043	0.778342	0.876297	down	no	0.272033	-1.87815	0.192013	0.280548	down	no
CCM_05135	33.0942	30.5335	26.6174	28.1816	32.3246	30.7728	24.9019	24.6703	0.919831	-0.12056	0.35301	0.695161	down	no	1.14429	0.194451	0.111943	0.232987	up	no	0.814168	-0.296601	0.0147387	0.0297669	down	no
CCM_05133	37.5409	43.5738	41.4162	42.4881	41.3746	38.9486	50.3696	53.5748	1.10435	0.143193	0.280729	0.624582	up	no	1.14221	0.191822	0.14096	0.277928	up	no	1.33851	0.420631	0.000550445	0.00148851	up	no
CCM_05151	0.3115	0	0.282684	0.142832	0.149874	0	0.714997	0.575252	1.46996	0.555773	0.838016	NA	up	no	0.558014	-0.841626	0.819314	NA	down	no	4.4109	2.14107	0.268451	0.37114	up	no
CCM_03204	8.52051	7.51853	4.344	5.79453	3.31648	8.13983	17.0524	11.9338	0.67559	-0.56578	0.129572	0.405824	down	no	0.825483	-0.276689	0.514217	0.689392	down	no	1.89001	0.918391	0.00169617	0.00417402	up	no
CCM_02724	5.89471	5.77093	4.8675	4.724	5.72344	4.87439	7.36247	9.80709	0.877903	-0.187867	0.533696	0.815394	down	no	1.04807	0.0677375	0.820307	0.900783	up	no	1.53765	0.62073	0.0195577	0.0382582	up	no
CCM_02725	12.8933	10.8422	10.3117	9.73988	17.3161	20.1198	5.57825	4.06831	0.902292	-0.148334	0.485967	0.792135	down	no	1.82148	0.865107	5.30499e-06	3.49941e-05	up	no	0.424907	-1.23478	5.49422e-07	2.30679e-06	down	yes
CCM_06273	36.5392	37.0745	52.2717	31.1235	28.446	22.1259	60.3979	58.4571	1.20758	0.272117	0.171171	0.479426	up	no	0.79234	-0.335808	0.044947	0.112051	down	no	1.687	0.754456	2.59342e-09	1.38325e-08	up	no
CCM_06274	4.76058	4.19043	4.40928	4.03943	4.39208	3.97127	6.26339	7.21669	1.0079	0.0113596	0.949739	0.987009	up	no	1.07829	0.10875	0.543884	0.71459	up	no	1.57407	0.654499	4.66277e-05	0.000149556	up	no
CCM_03155	65.4223	66.0527	63.9619	56.4089	68.8372	61.6253	47.3134	53.7034	0.977149	-0.0333499	0.752451	0.920702	down	no	1.14471	0.194978	0.0496143	0.121504	up	no	0.802722	-0.317029	0.00152595	0.00379164	down	no
CCM_03153	135.272	139.904	114.621	119.232	117.97	110.83	115.397	109.487	0.90746	-0.140094	0.287983	0.633122	down	no	0.959233	-0.0600463	0.641334	0.787032	down	no	0.853888	-0.227882	0.0671886	0.114362	down	no
CCM_00145	300.279	321.857	220.466	218.102	225.782	229.783	403.525	385.419	0.7527	-0.409853	1.43372e-05	0.000238373	down	no	0.844966	-0.243034	0.00650589	0.0222826	down	no	1.32508	0.406079	1.66528e-06	6.58457e-06	up	no
CCM_00146	61.2532	65.8278	49.0933	48.669	49.921	52.5239	97.7258	108.346	0.821356	-0.28392	0.0102179	0.069914	down	no	0.930199	-0.104389	0.330288	0.515673	down	no	1.69408	0.760502	2.37804e-14	1.88767e-13	up	no
CCM_07378	43.9378	42.4878	36.8829	36.1924	32.7672	39.4953	48.337	54.6976	0.902826	-0.147479	0.33648	0.68193	down	no	0.965128	-0.0512079	0.750555	0.8588	down	no	1.24567	0.316918	0.0245949	0.0470135	up	no
CCM_07379	179.456	171.391	162.448	166.15	138.567	142.814	189.147	177.652	1.00012	0.000168648	0.998712	0.999499	up	no	0.925465	-0.111749	0.269691	0.448823	down	no	1.09245	0.127564	0.186247	0.273262	up	no
CCM_00908	24.5795	33.0113	46.0686	51.9863	159.706	132.327	154.16	176.863	1.81778	0.862181	1.49188e-07	3.32587e-06	up	no	5.84404	2.54697	1.89053e-71	1.08157e-69	up	yes	5.99952	2.58485	1.1489e-83	5.87614e-82	up	yes
CCM_02962	346.216	332.261	323.394	353.669	290.436	294.968	236.641	237.987	1.06581	0.0919559	0.337929	0.683462	up	no	0.995561	-0.00641839	0.939349	0.969545	down	no	0.730899	-0.452256	2.75351e-08	1.33199e-07	down	no
CCM_02964	31.9049	31.1412	30.041	34.3412	38.9171	36.9523	61.199	59.0115	1.09085	0.125453	0.397993	0.734622	up	no	1.38851	0.473541	0.000452123	0.00210039	up	no	1.9925	0.994579	1.20551e-16	1.09573e-15	up	no
CCM_02963	2441.85	2125.03	2030.51	2076.64	2811.64	3229.97	2487.06	2146.57	0.960189	-0.0586102	0.563686	0.832293	down	no	1.5267	0.610413	4.4372e-09	4.16656e-08	up	no	1.06008	0.0841796	0.40999	0.521311	up	no
CCM_07018	19.5543	20.6039	36.8559	33.7959	39.0807	52.1372	31.9366	31.0766	1.87764	0.908919	0.000376735	0.00455307	up	no	2.6216	1.39045	3.26525e-08	2.8309e-07	up	yes	1.63915	0.712952	0.0048374	0.010898	up	no
CCM_02965	47.5096	46.1475	46.8815	49.6014	53.5927	46.9109	42.49	44.3123	1.10016	0.137712	0.158739	0.457991	up	no	1.23784	0.30783	0.00161678	0.00661558	up	no	0.968351	-0.0463978	0.595836	0.691755	down	no
CCM_04346	0.323573	0.590965	1.17456	0.296736	0.778416	0.156314	0.297084	0.448161	1.7074	0.771804	0.617562	NA	up	no	1.17422	0.231706	0.894343	0.943744	up	no	0.849049	-0.236081	0.891507	0.923622	down	no
CCM_04347	121.893	138.764	117.47	109.16	110.931	100.732	150.152	163.781	0.928146	-0.107576	0.324441	0.671141	down	no	0.936783	-0.0942133	0.378219	0.565742	down	no	1.25831	0.331492	0.000953541	0.00246245	up	no
CCM_04849	330.032	308.178	634.359	627.584	529.593	514.6	92.8076	85.0491	2.11112	1.07801	4.78122e-31	5.00341e-29	up	yes	1.8877	0.916632	3.11923e-25	7.13803e-24	up	no	0.291192	-1.77996	2.68318e-73	1.14879e-71	down	yes
CCM_04848	8.69603	7.21917	10.5461	10.2947	12.0955	13.2903	2.68557	2.33587	1.39918	0.48458	0.0903853	0.325497	up	no	1.84238	0.881569	0.00123094	0.00520454	up	no	0.32986	-1.60007	2.11882e-05	7.18575e-05	down	yes
CCM_05039	4.34802	5.29406	24.727	31.8992	991.326	1155.82	2571.69	2492.11	6.26329	2.64692	2.45166e-09	6.98958e-08	up	yes	256.034	8.00019	5.53813e-194	9.1656e-192	up	yes	546.54	9.09418	5.98133e-270	2.09612e-267	up	yes
CCM_05876	8.02263	6.37056	5.75054	8.15694	4.97883	4.32499	10.7819	10.6285	1.0333	0.0472638	0.874916	0.964837	up	no	0.746176	-0.422411	0.175004	0.326159	down	no	1.55595	0.637795	0.00985642	0.0207987	up	no
CCM_05877	3.30985	3.72217	3.25398	2.95102	2.62467	2.96102	9.31365	8.60259	0.941592	-0.0868261	0.767464	0.926016	down	no	0.91635	-0.126029	0.676706	0.809671	down	no	2.66039	1.41164	1.12689e-10	6.78283e-10	up	yes
CCM_03933	4.77604	4.84954	4.3026	4.06022	3.65656	3.27843	4.01163	4.07737	0.927495	-0.108589	0.521846	0.809493	down	no	0.831155	-0.266811	0.128633	0.258885	down	no	0.878024	-0.187668	0.246558	0.345876	down	no
CCM_01839	269.759	245.145	206.925	213.105	181.588	183.347	164.793	159.69	0.871048	-0.199175	0.0503906	0.224449	down	no	0.817777	-0.290221	0.00266912	0.0103721	down	no	0.658448	-0.60286	1.64992e-10	9.77555e-10	down	no
CCM_00152	8.24881	7.98646	7.75632	8.65834	24.4823	22.6611	25.1843	17.3438	1.07997	0.110992	0.73818	0.918146	up	no	3.35092	1.74456	3.11036e-12	3.80803e-11	up	yes	2.73838	1.45332	9.42359e-08	4.28578e-07	up	yes
CCM_00151	4.26589	3.2052	130.325	124.295	456.041	433.134	27.3919	25.3289	36.5064	5.19008	1.06946e-302	1.05698e-299	up	yes	137.858	7.10704	0	0	up	yes	7.39192	2.88595	8.89196e-66	3.44818e-64	up	yes
CCM_04059	462.98	457.523	543.985	531.106	691.18	657.229	942.275	924.769	1.24694	0.318387	0.000334367	0.00411296	up	no	1.69003	0.757046	9.56535e-20	1.72474e-18	up	no	2.11927	1.08357	1.19355e-43	2.74778e-42	up	yes
CCM_04058	78.2025	75.6424	104.674	106.527	114.111	102.076	32.5129	35.235	1.46588	0.551766	2.13902e-09	6.11788e-08	up	no	1.62101	0.696896	3.74034e-14	5.15855e-13	up	no	0.460083	-1.12003	2.05211e-34	3.76299e-33	down	yes
CCM_04265	1116.74	1050.16	991.02	921.896	856.793	928.694	614.124	578.76	0.942261	-0.0858014	0.344704	0.687834	down	no	0.950842	-0.0727226	0.408156	0.595755	down	no	0.575175	-0.797927	7.35871e-22	8.43977e-21	down	no
CCM_04266	250.947	229.819	266.096	248.497	261.141	257.991	108.728	114.295	1.14249	0.192176	0.0444047	0.206688	up	no	1.24581	0.317088	0.000326227	0.001569	up	no	0.484645	-1.045	1.16554e-31	1.93479e-30	down	yes
CCM_04094	124.593	129.455	111.281	105.52	117.164	113.454	156.983	153.513	0.911022	-0.134443	0.23237	0.57145	down	no	1.04733	0.066718	0.533265	0.704614	up	no	1.27698	0.352739	0.000392278	0.00108912	up	no
CCM_00972	14.3976	12.7057	14.4931	13.0925	11.7588	12.9755	9.55319	11.4508	1.08687	0.120181	0.575157	0.83792	up	no	1.05357	0.0752808	0.730809	0.846141	up	no	0.809909	-0.304169	0.169942	0.253227	down	no
CCM_00971	275.47	293	309.004	312.962	367.235	359.244	461.805	486.221	1.16835	0.224478	0.0116849	0.0776227	up	no	1.47456	0.560287	1.0309e-11	1.21557e-10	up	no	1.74251	0.801164	1.93294e-23	2.41604e-22	up	no
CCM_01777	52.5519	57.2139	42.3495	42.8725	30.6469	30.7711	35.9861	33.4544	0.828962	-0.270622	0.025675	0.141059	down	no	0.645566	-0.631363	2.59023e-07	2.03961e-06	down	no	0.660979	-0.597324	4.07868e-07	1.73762e-06	down	no
CCM_04623	69.8554	76.0199	74.3025	74.4753	70.4606	64.9201	68.1633	68.8764	1.08895	0.122937	0.259737	0.601812	up	no	1.0706	0.0984243	0.361618	0.548945	up	no	0.981487	-0.0269584	0.790573	0.848008	down	no
CCM_02666	399.787	407.514	366.879	379.111	382.545	400.477	430.508	463.87	0.986783	-0.0191953	0.830901	0.950227	down	no	1.11926	0.162547	0.0540996	0.129962	up	no	1.1575	0.211017	0.0103787	0.0217649	up	no
CCM_00472	82.4061	88.4162	74.0021	76.558	68.9452	82.1135	70.1287	75.0971	0.941018	-0.0877056	0.612089	0.857998	down	no	1.02048	0.0292443	0.869446	0.928879	up	no	0.888076	-0.171245	0.303267	0.409112	down	no
CCM_00471	2074.4	1514.04	2234.46	2720.74	2618.13	2333.16	2726.74	2346.97	1.47476	0.560483	0.0408696	0.195554	up	no	1.59094	0.66988	0.00557337	0.0195437	up	no	1.47677	0.562441	0.0270646	0.0511863	up	no
CCM_06816	5.81392	4.22012	4.80261	7.17731	6.09667	8.13784	2.80585	2.13357	1.27754	0.353365	0.34745	0.690288	up	no	1.63981	0.713525	0.042939	0.107877	up	no	0.514926	-0.957564	0.0248283	0.0474214	down	no
CCM_05148	47.6871	46.746	53.8811	54.584	51.0152	48.6908	58.0534	55.4753	1.22648	0.29452	0.00673357	0.0497468	up	no	1.2182	0.284752	0.00693513	0.0235525	up	no	1.25623	0.329096	0.00105852	0.00270696	up	no
CCM_05414	114.908	132.446	97.491	77.1111	68.4626	67.6038	234.983	260.074	0.753168	-0.408956	0.000939909	0.0101094	down	no	0.634727	-0.655792	1.44454e-10	1.54775e-09	down	no	2.09112	1.06428	4.70467e-28	7.0436e-27	up	yes
CCM_07844	1.61132	2.03198	1.67116	1.47768	1.32903	1.11202	1.47941	0.921038	0.921805	-0.117466	0.850722	0.956538	down	no	0.772327	-0.372716	0.577074	0.741689	down	no	0.68818	-0.539143	0.410608	0.52199	down	no
CCM_05308	45.6504	45.5594	42.0006	40.4577	49.2818	46.6923	53.5374	56.3411	0.965185	-0.051123	0.649741	0.88182	down	no	1.214	0.279773	0.00887738	0.0289805	up	no	1.25868	0.331913	0.00107204	0.00273709	up	no
CCM_07703	7.73849	9.34193	11.9172	11.4783	38.4739	34.9765	7.40103	7.57846	1.46153	0.547476	0.00291788	0.0259147	up	no	4.95594	2.30916	2.26182e-57	1.05339e-55	up	yes	0.915827	-0.126853	0.509866	0.617838	down	no
CCM_07702	9.12653	8.42856	57.2571	50.3122	119.869	102.353	13.2173	16.1545	6.54342	2.71004	9.82414e-81	2.18464e-78	up	yes	14.6113	3.86901	1.89607e-200	3.44564e-198	up	yes	1.74848	0.806104	8.61451e-06	3.08485e-05	up	no
CCM_05676	351.465	316.254	294.686	356.207	231.793	241.415	240.921	224.359	1.04144	0.0585833	0.618114	0.86245	up	no	0.817755	-0.29026	0.00291554	0.0112075	down	no	0.728082	-0.457828	1.7572e-06	6.92486e-06	down	no
CCM_05628	140.221	136.813	144.843	144.632	203.748	192.433	91.3163	102.856	1.11568	0.157919	0.0916651	0.328377	up	no	1.6499	0.722376	1.86359e-16	2.94238e-15	up	no	0.732267	-0.449559	1.87935e-06	7.37554e-06	down	no
CCM_01084	302.732	263.251	245.214	246.717	176.703	176.565	188.775	176.571	0.927986	-0.107825	0.312385	0.65939	down	no	0.720158	-0.473614	4.88872e-06	3.23865e-05	down	no	0.67446	-0.568194	2.58703e-08	1.25595e-07	down	no
CCM_01087	14.5037	13.3864	22.6602	30.3327	24.8947	28.3864	45.8518	42.8434	2.03104	1.02222	1.61908e-09	4.69112e-08	up	yes	2.20545	1.14107	5.51324e-15	8.02147e-14	up	yes	3.32433	1.73306	8.90359e-44	2.06485e-42	up	yes
CCM_01085	3.78581	3.98901	3.78797	3.20475	4.76391	3.37639	6.77352	3.85419	0.959787	-0.0592138	0.901555	0.973404	down	no	1.20724	0.27171	0.563297	0.730261	up	no	1.42861	0.514617	0.246548	0.345876	up	no
CCM_00719	1147.82	1076.09	1227.54	1220.85	1413.25	1421.4	1763.11	1643.75	1.17539	0.23314	0.00825365	0.0589688	up	no	1.47063	0.556429	1.19351e-11	1.40196e-10	up	no	1.60058	0.678598	1.72467e-16	1.55566e-15	up	no
CCM_07616	27.0596	32.5968	35.7898	41.1829	25.2078	24.7537	41.2312	33.7574	1.37741	0.461955	0.0326053	0.166776	up	no	0.965788	-0.0502217	0.827963	0.905581	down	no	1.31278	0.392625	0.0639901	0.109585	up	no
CCM_07615	128.307	112.059	103.291	129.241	102.9	134.361	116.223	103.507	1.0337	0.047823	0.726667	0.915164	up	no	1.13955	0.188466	0.170295	0.319493	up	no	0.955313	-0.065955	0.568198	0.667034	down	no
CCM_07614	85.9156	82.1608	65.9214	69.6596	62.5913	63.2726	83.1479	84.2678	0.861468	-0.215131	0.0463441	0.212271	down	no	0.864097	-0.210735	0.0386788	0.0993007	down	no	1.04078	0.0576622	0.54466	0.647596	up	no
CCM_04833	13.7591	14.8234	66.1492	47.6361	35.9265	27.857	5.03888	7.13739	4.24471	2.08567	9.99379e-28	9.25987e-26	up	yes	2.57291	1.3634	1.25018e-11	1.46481e-10	up	yes	0.444909	-1.16842	2.30418e-05	7.7643e-05	down	yes
CCM_04834	22.1354	21.3687	85.8033	83.5178	256.212	231.893	21.4846	26.2786	4.15674	2.05545	2.97787e-16	1.66592e-14	up	yes	12.9499	3.69487	2.13653e-80	1.36561e-78	up	yes	1.14716	0.198061	0.564566	0.664174	up	no
CCM_03454	182.558	178.364	153.983	132.233	82.2364	86.8051	280.733	265.101	0.846268	-0.240814	0.0207855	0.120134	down	no	0.540463	-0.887732	4.48692e-21	8.60969e-20	down	no	1.58022	0.660126	6.05189e-15	5.00113e-14	up	no
CCM_03453	4.06449	2.2103	4.64172	3.01541	1.5381	1.14722	2.97702	2.4036	1.30354	0.382437	0.333291	0.678248	up	no	0.494163	-1.01694	0.0326355	0.086148	down	no	0.897664	-0.155752	0.697087	0.778998	down	no
CCM_04631	85.1115	83.1268	84.0878	76.7939	81.7632	86.3209	101.033	95.3252	1.02074	0.0296117	0.771592	0.927319	up	no	1.15292	0.205291	0.0318942	0.0846009	up	no	1.21956	0.286364	0.00163844	0.00404459	up	no
CCM_04632	6.75887	6.71441	8.18674	6.69104	6.96651	7.34996	13.4237	13.3173	1.17844	0.236879	0.254595	0.597261	up	no	1.22621	0.294201	0.144727	0.283639	up	no	2.07392	1.05236	4.08235e-10	2.33115e-09	up	yes
CCM_08077	28.9744	31.4602	23.4062	22.7706	21.2938	27.4224	16.2401	20.6718	0.815675	-0.293933	0.0334694	0.170217	down	no	0.930453	-0.103994	0.497132	0.673994	down	no	0.63799	-0.648394	1.50232e-05	5.20313e-05	down	no
CCM_00178	109.015	120.638	85.8385	81.1694	54.9174	62.404	280.19	285.458	0.776382	-0.365162	0.000264186	0.00335704	down	no	0.589636	-0.762102	3.26273e-13	4.27708e-12	down	no	2.57355	1.36376	2.14954e-57	7.16161e-56	up	yes
CCM_05667	38.885	40.0431	39.8335	37.2985	41.8434	34.9944	35.1369	44.1	1.04321	0.0610331	0.546842	0.82276	up	no	1.12288	0.167208	0.123618	0.251304	up	no	1.04877	0.0687043	0.544266	0.647308	up	no
CCM_03873	100.961	98.3901	93.0421	87.5632	79.7677	94.7735	77.9052	74.2533	0.967177	-0.0481481	0.671377	0.890132	down	no	1.01059	0.0152013	0.900508	0.947344	up	no	0.797567	-0.326322	0.00241727	0.00577582	down	no
CCM_07843	504.959	513.541	318.528	337.887	373.678	335.966	501.282	522.913	0.688309	-0.538872	2.5723e-09	7.31009e-08	down	no	0.803774	-0.315138	0.000293969	0.00143019	down	no	1.05068	0.0713178	0.359665	0.469401	up	no
CCM_04354	448.127	404.687	487.296	431.578	449.753	497.926	29.2429	25.5471	1.1498	0.201378	0.0447588	0.207596	up	no	1.28235	0.358786	0.000163786	0.000842848	up	no	0.0671283	-3.89693	0	0	down	yes
CCM_06543	28.3624	26.1445	22.5214	24.4765	18.667	22.4913	18.0564	15.8121	0.921025	-0.118687	0.496689	0.796762	down	no	0.871688	-0.198117	0.27869	0.458611	down	no	0.649438	-0.622735	0.000474183	0.00129599	down	no
CCM_07126	2161.16	1997.13	2038.42	2244.01	2108.46	2138.4	2416.23	2104.07	1.09989	0.137358	0.158585	0.457693	up	no	1.17835	0.236774	0.00525786	0.0185871	up	no	1.13581	0.183723	0.0474983	0.0842416	up	no
CCM_01737	21.4184	21.7564	20.3668	22.4168	21.5963	19.497	24.6743	22.5708	1.05835	0.0818202	0.533581	0.815394	up	no	1.098	0.134873	0.289354	0.471058	up	no	1.14341	0.193346	0.107798	0.17157	up	no
CCM_01736	71.988	67.902	74.936	77.2977	108.759	112.512	33.0474	31.0942	1.16214	0.216785	0.0593346	0.248134	up	no	1.8254	0.868215	1.70907e-16	2.70763e-15	up	no	0.479137	-1.06149	6.20001e-19	6.34897e-18	down	yes
CCM_04178	525.301	548.241	540.174	538.816	556.103	556.943	815.895	739.508	1.07317	0.101876	0.278439	0.622135	up	no	1.19631	0.258591	0.00341542	0.012878	up	no	1.51396	0.598323	2.34172e-11	1.48907e-10	up	no
CCM_00558	1.11681	0.956117	2.47042	3.07256	3.35839	3.64176	1.21765	0.644513	2.86	1.51602	0.00904661	0.0633619	up	no	3.9021	1.96425	0.00025893	0.00127241	up	yes	0.939717	-0.0897019	0.907255	0.935023	down	no
CCM_00559	0	0	0	0	0.308971	0	0	0	0	0	0	0	0	0	3.15859	1.65928	0.739848	NA	up	no	0	0	0	0	0	0
CCM_05447	92.157	91.82	89.5365	85.4359	78.6691	79.8383	73.329	72.208	1.01532	0.0219386	0.824946	0.947153	up	no	0.994138	-0.00848218	0.928579	0.964049	down	no	0.826557	-0.274814	0.00267803	0.00634918	down	no
CCM_00768	12.7433	12.0202	10.0666	8.954	8.97819	8.81186	10.9809	11.9087	0.819907	-0.286467	0.0373394	0.182692	down	no	0.828982	-0.270588	0.0410508	0.10406	down	no	0.965847	-0.050133	0.687665	0.771061	down	no
CCM_00770	212.593	183.799	151.698	127.115	123.672	178.818	64.2196	55.2676	0.750473	-0.414127	0.000454955	0.00533179	down	no	0.881033	-0.182732	0.529391	0.701816	down	no	0.314966	-1.66673	2.83446e-49	7.61923e-48	down	yes
CCM_00769	1911	1556.08	958.134	944.815	843.256	1231.22	2.70521	0.453434	0.585877	-0.77133	9.34564e-12	3.32518e-10	down	no	0.69075	-0.533764	0.0895839	0.195899	down	no	0.000952806	-10.0355	3.04483e-25	4.04637e-24	down	yes
CCM_01284	804.495	769.125	862.921	736.241	357.562	300.446	148.61	132.933	1.08435	0.116837	0.23411	0.572934	up	no	0.482269	-1.05209	1.12151e-27	2.78665e-26	down	yes	0.186942	-2.41933	1.44032e-169	2.23415e-167	down	yes
CCM_01285	44.6561	45.1386	57.6033	40.7875	37.4877	24.2559	9.63127	10.0423	1.16848	0.224633	0.0841012	0.3117	up	no	0.792653	-0.335239	0.250304	0.425498	down	no	0.228916	-2.12711	2.94977e-143	3.48884e-141	down	yes
CCM_05315	88.2286	84.9037	73.5031	66.4009	64.9621	75.9265	49.2538	47.3773	0.862591	-0.213252	0.0899611	0.324363	down	no	0.939261	-0.090402	0.482315	0.659987	down	no	0.583225	-0.777876	1.51179e-10	8.99657e-10	down	no
CCM_05316	652.442	603.493	642.652	717.38	512.028	471.092	463.578	436.071	1.15661	0.209906	0.0397778	0.191774	up	no	0.903004	-0.147196	0.11183	0.232898	down	no	0.748442	-0.418037	2.5931e-06	9.94563e-06	down	no
CCM_04121	48.6687	53.1572	46.025	40.9162	25.1983	27.8684	43.9644	44.6571	0.911263	-0.134061	0.29208	0.638342	down	no	0.601373	-0.733668	2.67247e-08	2.33444e-07	down	no	0.909233	-0.137278	0.232651	0.329592	down	no
CCM_04123	0	0	0	0.557461	0	0	0	0.187097	8.40849	3.07185	0.43446	NA	up	no	0	0	0	0	0	0	2.73928	1.4538	0.771112	0.833072	up	no
CCM_04122	487.734	427.617	532.498	577.139	585.424	563.819	338.041	341.724	1.29455	0.37245	0.000276566	0.00348944	up	no	1.44838	0.534436	8.0238e-09	7.39211e-08	up	no	0.775828	-0.366192	5.31251e-05	0.000168965	down	no
CCM_01233	38.1947	36.2591	37.1411	33.694	31.9988	35.6671	27.2217	24.7999	1.01567	0.0224327	0.877496	0.965289	up	no	1.04896	0.0689659	0.635779	0.782731	up	no	0.730196	-0.453643	0.00178629	0.00437533	down	no
CCM_01230	37.5172	39.8756	38.1616	37.3106	38.7916	39.9691	42.487	39.5743	1.04105	0.0580425	0.686907	0.897901	up	no	1.17414	0.231599	0.0990013	0.212552	up	no	1.10779	0.147682	0.276402	0.379637	up	no
CCM_01231	887.986	884.036	817.947	765.448	677.416	711.855	34.0215	39.7401	0.953838	-0.068184	0.429408	0.75632	down	no	0.904703	-0.144483	0.0740241	0.168068	down	no	0.0434865	-4.52329	0	0	down	yes
CCM_00803	1.68133	2.10279	1.69165	1.44133	0.773781	1.20069	2.14775	1.78872	0.883034	-0.17946	0.680419	0.894256	down	no	0.602051	-0.732042	0.140795	0.277694	down	no	1.08611	0.119168	0.76654	0.832339	up	no
CCM_00802	0.405252	0.185035	0.0919411	0.27873	0.194982	0.0978863	0.279057	0.467741	0.673501	-0.570248	0.762005	NA	down	no	0.573376	-0.802447	0.686377	0.816814	down	no	1.3265	0.407621	0.791733	0.848881	up	no
CCM_00801	0.695682	0.776462	1.19251	0.921531	1.11573	0.970887	2.1291	2.56946	1.53151	0.614959	0.471806	0.783408	up	no	1.63424	0.708617	0.40874	0.596005	up	no	3.33144	1.73615	0.00898993	0.0191583	up	yes
CCM_00340	30.9651	23.5263	145.281	240.124	371.508	409.215	176.153	160	7.56375	2.9191	1.80442e-12	7.0396e-11	up	yes	16.5569	4.04936	3.58727e-231	7.5561e-229	up	yes	6.45352	2.69009	1.3328e-92	8.29671e-91	up	yes
CCM_02537	475.821	446.019	504.428	501.238	335.73	366.513	72.1887	75.4274	1.16472	0.219986	0.0146641	0.0925234	up	no	0.879086	-0.185924	0.0403579	0.102673	down	no	0.167298	-2.57951	2.92238e-189	5.88331e-187	down	yes
CCM_07184	130.921	119.393	131.254	137.537	124.303	122.639	14.2243	13.6146	1.1467	0.197492	0.0541839	0.233511	up	no	1.13827	0.186844	0.0514484	0.125148	up	no	0.116207	-3.10524	1.14412e-169	1.80428e-167	down	yes
CCM_07711	171.358	149.51	179.829	234.408	207.702	241.232	69.1847	55.0236	1.37962	0.464269	0.000521415	0.00600776	up	no	1.61484	0.69139	5.6252e-10	5.74167e-09	up	no	0.404509	-1.30576	1.06036e-25	1.44778e-24	down	yes
CCM_07453	18.7473	22.0243	20.9123	18.7624	19.9055	17.7889	24.8866	28.7863	1.03866	0.054724	0.637279	0.873752	up	no	1.06651	0.0928919	0.409842	0.597047	up	no	1.37532	0.459768	3.12215e-05	0.000103149	up	no
CCM_07454	6.15411	5.13116	4.85637	4.66218	3.86214	1.55112	8.10697	10.8708	0.901106	-0.150232	0.820752	0.946408	down	no	0.553128	-0.854314	0.279994	0.459941	down	no	1.7585	0.814348	0.13573	0.209541	up	no
CCM_05878	8.31398	8.77946	8.16587	6.11836	6.18956	6.90884	20.7954	22.4301	0.891485	-0.165717	0.456742	0.773704	down	no	0.884191	-0.17757	0.407969	0.595629	down	no	2.64135	1.40128	8.28522e-19	8.40244e-18	up	yes
CCM_05879	78.2345	81.8976	80.305	72.6207	51.8719	66.8311	94.3862	80.7177	1.01932	0.0276005	0.846827	0.956264	up	no	0.855648	-0.224911	0.163782	0.310224	down	no	1.14259	0.192304	0.162164	0.2434	up	no
CCM_05399	41.5481	46.216	38.3827	29.9911	35.9688	31.0152	37.9698	42.7699	0.831174	-0.266777	0.0447713	0.207596	down	no	0.88036	-0.183835	0.11835	0.243475	down	no	0.961079	-0.057273	0.601881	0.696721	down	no
CCM_03737	0	0.0943495	0	0	0	0.0998246	0.379444	0.190801	0.380295	-1.39481	0.780014	NA	down	no	1.18488	0.244745	0.95566	NA	up	no	6.09442	2.60749	0.293004	0.398163	up	no
CCM_06052	122.911	142.008	418.466	375.059	467.015	444.639	133.385	130.848	3.19721	1.67681	1.14475e-58	1.85137e-56	up	yes	3.97031	1.98925	1.04328e-98	8.55673e-97	up	yes	1.04219	0.05962	0.536412	0.641012	up	no
CCM_01735	13.8688	11.0663	12.5858	12.842	12.4386	10.0172	4.82139	5.84345	1.08977	0.12402	0.695954	0.901576	up	no	1.03957	0.0559865	0.865947	0.926529	up	no	0.447081	-1.16139	0.0017908	0.00438298	down	yes
CCM_01734	50.041	47.1247	52.6714	54.4676	47.5745	48.087	24.546	22.5198	1.17752	0.235751	0.0343782	0.173058	up	no	1.13608	0.18407	0.086606	0.190672	up	no	0.506176	-0.982288	1.54245e-17	1.46827e-16	down	no
CCM_02484	2699.74	2344.15	2780.03	2652.15	3940.79	4132.65	479.537	459.172	1.14948	0.200979	0.0387693	0.187906	up	no	1.84672	0.884961	9.56439e-22	1.89408e-20	up	no	0.194421	-2.36274	3.56845e-150	4.6253e-148	down	yes
CCM_00442	44.8253	41.3093	53.0876	51.8558	52.7306	63.871	64.9429	63.3188	1.30112	0.379756	0.0175414	0.105808	up	no	1.56287	0.644197	9.00289e-05	0.000488518	up	no	1.55641	0.638219	1.24947e-05	4.38031e-05	up	no
CCM_05432	24.884	20.769	18.8184	22.9429	19.2463	23.3314	42.0088	35.7007	0.977616	-0.0326605	0.868768	0.962921	down	no	1.07692	0.106914	0.581438	0.744813	up	no	1.77986	0.831761	5.71415e-07	2.39342e-06	up	no
CCM_05063	488.509	490.618	463.381	470.703	540.281	576.753	811.805	635.842	1.01868	0.026706	0.755195	0.920702	up	no	1.31654	0.396756	1.54054e-06	1.10766e-05	up	no	1.54508	0.627683	3.13254e-09	1.6568e-08	up	no
CCM_03201	1523.42	1180.04	1529.37	1428.47	541.644	458.352	224.206	210.48	1.16751	0.223436	0.0600596	0.250225	up	no	0.426521	-1.22931	1.04751e-23	2.26829e-22	down	yes	0.167956	-2.57385	1.39238e-109	1.12604e-107	down	yes
CCM_03096	1.01807	1.85938	0	0.700225	0.489833	0.983638	0	0	0.260242	-1.94207	0.264645	NA	down	no	0.590318	-0.760435	0.597919	0.755592	down	no	0.0312794	-4.99864	0.0218198	0.0422379	down	yes
CCM_03095	18.433	16.6937	17.4191	12.8528	16.4183	17.5152	10.0705	13.6444	0.919757	-0.120675	0.691363	0.900128	down	no	1.11518	0.157275	0.583125	0.745846	up	no	0.705445	-0.503394	0.103085	0.165348	down	no
CCM_02694	359.261	349.887	295.772	248.332	155.55	134.494	173.783	169.924	0.818713	-0.28857	0.00655414	0.0487451	down	no	0.471784	-1.0838	3.18878e-27	7.75685e-26	down	yes	0.506418	-0.981599	1.20482e-29	1.88429e-28	down	no
CCM_02695	47.7201	49.1918	61.9385	60.7291	89.4514	80.5765	34.362	36.6408	1.35139	0.434448	3.91868e-05	0.000604116	up	no	2.02389	1.01713	1.94277e-23	4.14875e-22	up	yes	0.765459	-0.385602	0.000250582	0.000720232	down	no
CCM_01632	9.25389	13.4849	11.078	10.8337	12.1257	12.7455	7.59246	7.45385	1.02755	0.0392128	0.923078	0.978545	up	no	1.26039	0.333868	0.398177	0.585948	up	no	0.690587	-0.534105	0.211937	0.304672	down	no
CCM_00947	89.3438	68.251	98.3222	113.076	57.4777	74.897	87.9686	81.7965	1.43293	0.518967	0.00023342	0.00300475	up	no	0.969659	-0.0444501	0.772153	0.873041	down	no	1.12568	0.170797	0.190073	0.278057	up	no
CCM_09196	436.712	409.705	587.136	626.293	620.372	605.403	149.973	149.378	1.53105	0.614517	7.65405e-10	2.30009e-08	up	no	1.67093	0.740647	3.82196e-16	5.97335e-15	up	no	0.369532	-1.43623	2.6228e-49	7.07035e-48	down	yes
CCM_01295	45.8511	44.5396	41.8169	38.3209	34.6731	35.7403	28.5123	29.307	0.946424	-0.0794412	0.535373	0.815994	down	no	0.898927	-0.153724	0.221252	0.388512	down	no	0.668377	-0.581267	2.86537e-06	1.09235e-05	down	no
CCM_01294	18.9921	17.4863	25.0006	25.8383	20.6605	20.5174	48.9348	50.4176	1.48851	0.573869	1.7017e-05	0.00027672	up	no	1.30275	0.381557	0.00431397	0.0156976	up	no	2.8466	1.50924	1.87917e-41	4.08751e-40	up	yes
CCM_04404	569.596	558.542	844.552	768.374	1386.69	1467.97	608.007	589.733	1.52602	0.609772	3.84974e-11	1.29221e-09	up	no	2.92002	1.54598	2.90206e-76	1.74651e-74	up	yes	1.10932	0.149682	0.0638052	0.109311	up	no
CCM_06389	4.95434	5.79189	6.23365	5.31165	4.58319	4.20866	7.75707	8.95038	1.14613	0.196768	0.360843	0.702536	up	no	0.943463	-0.083962	0.707564	0.831003	down	no	1.62329	0.69892	0.00025498	0.000731317	up	no
CCM_07423	659.997	597.405	622.56	649.443	535.055	557.886	346.571	315.948	1.08023	0.111337	0.266879	0.608561	up	no	1.00297	0.00428264	0.964139	0.982702	up	no	0.550537	-0.861088	1.07578e-18	1.08288e-17	down	no
CCM_07422	40.9271	43.9304	35.5056	29.6955	28.6143	29.3762	26.8214	26.1688	0.81993	-0.286427	0.0243981	0.135723	down	no	0.788503	-0.342812	0.00301886	0.0115567	down	no	0.652436	-0.616092	4.04009e-08	1.91328e-07	down	no
CCM_05882	365.357	359.689	214.11	202.55	176.53	177.007	626.561	548.709	0.613472	-0.704931	7.08637e-14	3.19966e-12	down	no	0.562618	-0.829772	8.22159e-21	1.54873e-19	down	no	1.6938	0.760266	7.92682e-17	7.24672e-16	up	no
CCM_07510	68.0678	67.9508	106.893	119.653	86.7644	84.0849	750.634	725.368	1.77906	0.831112	9.09118e-12	3.24763e-10	up	no	1.44925	0.535308	3.66097e-06	2.47663e-05	up	no	11.3389	3.5032	0	0	up	yes
CCM_03715	37.8099	35.3106	142.503	187.134	171.188	226.92	71.4635	60.1227	4.81902	2.26874	1.12167e-53	1.72022e-51	up	yes	6.2872	2.65242	2.0535e-79	1.2773e-77	up	yes	1.88097	0.911475	9.63483e-11	5.86269e-10	up	no
CCM_03717	52.7469	48.2421	48.0895	46.3535	50.1294	53.0108	48.6533	45.3168	0.998607	-0.00201172	0.989105	0.997301	down	no	1.17879	0.237307	0.0975152	0.210179	up	no	0.972513	-0.0402102	0.775237	0.836582	down	no
CCM_03714	37.0665	28.2572	27.3045	30.6111	20.8434	21.9457	17.7716	15.6234	0.94732	-0.0780763	0.665147	0.887694	down	no	0.756175	-0.403207	0.0281917	0.0762642	down	no	0.534416	-0.903964	1.27528e-06	5.0979e-06	down	no
CCM_04744	10.1407	9.26033	11.1119	11.0747	10.0821	10.1229	4.32689	5.51708	1.22141	0.288553	0.157006	0.455055	up	no	1.20206	0.265506	0.198605	0.358665	up	no	0.530162	-0.915494	0.000126543	0.000380352	down	no
CCM_04745	5.08608	5.76563	2.06906	2.09087	4.21915	4.4057	0.805123	0.647763	0.409188	-1.28917	0.0481265	0.218411	down	no	0.916723	-0.125443	0.823064	0.902313	down	no	0.139889	-2.83764	0.000329654	0.000928604	down	yes
CCM_03313	1260.29	1058.88	1408.68	1698.87	2117.18	2183.76	1216.97	1067.15	1.43136	0.517387	1.42206e-05	0.000237322	up	no	2.13957	1.09732	7.12163e-29	1.82329e-27	up	yes	1.02894	0.0411631	0.691144	0.773826	up	no
CCM_02532	15.0956	15.0804	27.3984	24.2805	32.4645	33.2813	10.6352	11.3505	1.82796	0.870238	4.27176e-09	1.17276e-07	up	no	2.51411	1.33005	5.50916e-23	1.1578e-21	up	yes	0.761236	-0.393584	0.0153305	0.0308567	down	no
CCM_02531	1.02833	0.746978	6.04464	3.81504	18.3515	18.4033	28.7322	26.9318	5.9369	2.56971	1.17146e-14	5.66313e-13	up	yes	24.0073	4.5854	2.32859e-92	1.74043e-90	up	yes	32.9408	5.04181	4.34974e-127	4.28721e-125	up	yes
CCM_06948	135.992	134.789	340.786	310.837	396.859	335.225	60.9237	71.7769	2.56861	1.36099	8.15952e-49	1.20965e-46	up	yes	3.11839	1.6408	9.531e-64	4.96254e-62	up	yes	0.511982	-0.965834	7.60556e-22	8.71233e-21	down	no
CCM_09351	125.555	129.171	113.574	104.067	104.897	97.3433	314.213	355.998	0.912025	-0.132855	0.148351	0.438724	down	no	0.915971	-0.126627	0.140313	0.27698	down	no	2.74894	1.45887	1.29704e-63	4.85081e-62	up	yes
CCM_02331	#N/A	#N/A	#N/A	#N/A	#N/A	#N/A	#N/A	#N/A	#N/A	#N/A	#N/A	#N/A	#N/A	#N/A	#N/A	#N/A	#N/A	#N/A	#N/A	#N/A	#N/A	#N/A	#N/A	#N/A	#N/A	#N/A
CCM_06295	707.595	715.849	641.479	579.881	451.508	452.334	64.8117	67.4123	0.915824	-0.126858	0.155051	0.45096	down	no	0.732664	-0.448777	9.92764e-09	9.02938e-08	down	no	0.0970545	-3.36506	0	0	down	yes
CCM_01014	27.3288	28.1228	256.465	259.228	254.532	241.116	62.6792	67.018	9.92978	3.31176	6.4726e-273	4.79782e-270	up	yes	10.3117	3.3662	0	0	up	yes	2.4436	1.28901	3.42542e-39	7.20251e-38	up	yes
CCM_01015	12.2413	9.89581	497.718	569.216	1724.74	1831.1	157.717	156.02	51.628	5.69008	0	0	up	yes	185.981	7.53901	0	0	up	yes	14.8475	3.89215	2.90669e-141	3.35404e-139	up	yes
CCM_06323	145.007	148.43	219.111	204.914	163.502	219.337	46.8719	49.431	1.54255	0.625315	1.64782e-09	4.75888e-08	up	no	1.50629	0.590999	7.86594e-06	5.07318e-05	up	no	0.34289	-1.54418	1.94761e-43	4.46206e-42	down	yes
CCM_00758	57.8939	63.8618	72.3688	71.9202	301.501	282.669	286.285	324.853	1.26524	0.339406	0.00229688	0.0213042	up	no	5.53441	2.46843	1.93148e-149	2.41904e-147	up	yes	5.24338	2.3905	2.14751e-131	2.28312e-129	up	yes
CCM_05400	200.888	201.109	235.395	245.045	192.379	214.336	72.1347	68.5272	1.27627	0.351933	0.000487725	0.005678	up	no	1.16764	0.223591	0.0292826	0.0787784	up	no	0.365619	-1.45159	8.19043e-45	1.94718e-43	down	yes
CCM_04036	154.404	122.055	118.97	120.911	109.074	102.513	86.6877	88.9117	0.92645	-0.110215	0.388394	0.726097	down	no	0.882969	-0.179565	0.151099	0.292864	down	no	0.663637	-0.591533	1.36625e-06	5.44544e-06	down	no
CCM_07686	14.4091	15.5128	14.0122	14.1321	15.7629	16.0027	14.2043	14.8734	1.00417	0.00599712	0.969639	0.992816	up	no	1.22474	0.292473	0.0534622	0.128765	up	no	1.01514	0.0216803	0.884262	0.91712	up	no
CCM_00154	1.13632	1.5911	1.51244	1.07681	1.64018	1.0247	2.71258	2.93786	1.01166	0.0167181	0.973916	0.993533	up	no	1.12529	0.170293	0.742031	0.852916	up	no	2.16019	1.11116	0.00547079	0.0121799	up	yes
CCM_04007	0.863606	0.394316	0.261239	0	0.554018	0	0.528605	0.398709	0.221585	-2.17407	0.278862	NA	down	no	0.50773	-0.977867	0.589771	0.750551	down	no	0.77272	-0.371983	0.796856	0.852731	down	no
CCM_04006	674.34	707.656	724.709	811.704	880.67	938.679	1391.62	1336.94	1.18761	0.248063	0.0105267	0.0714771	up	no	1.51927	0.603374	8.96822e-13	1.14016e-11	up	no	2.06306	1.04478	1.32073e-40	2.84665e-39	up	yes
CCM_04005	14.7991	26.7976	8.03509	13.6876	10.5893	5.74385	2.90332	1.40152	0.558092	-0.841425	0.0156827	0.0970082	down	no	0.45243	-1.14423	0.00176771	0.00716047	down	yes	0.108167	-3.20867	3.07525e-14	2.41879e-13	down	yes
CCM_02663	1.13426	1.24295	4.63203	3.64066	3.60187	3.2877	5.10291	5.0272	3.71066	1.89168	0.00293091	0.0259666	up	yes	3.34134	1.74043	0.0089246	0.0290834	up	yes	4.44888	2.15344	0.000213816	0.000620592	up	yes
CCM_02601	379.542	382.862	300.414	277.39	234.099	269.066	672.366	600.602	0.808989	-0.305809	0.00104042	0.0109781	down	no	0.761724	-0.39266	5.89823e-05	0.000331302	down	no	1.74471	0.802988	4.67191e-20	5.01197e-19	up	no
CCM_02602	385.966	372.521	349.515	355.843	249.85	220.484	242.424	224.151	0.993013	-0.0101159	0.920368	0.978526	down	no	0.715328	-0.483324	4.5816e-06	3.04608e-05	down	no	0.642777	-0.63761	1.01891e-10	6.18011e-10	down	no
CCM_02600	14.9428	13.3072	6.16386	10.3059	9.26914	10.0226	12.5856	11.517	0.623374	-0.681829	0.050374	0.224449	down	no	0.788327	-0.343134	0.27196	0.451516	down	no	0.891926	-0.165004	0.564572	0.664174	down	no
CCM_06689	776.592	773.235	642.045	678.889	592.875	579.181	473.09	428.333	0.910219	-0.135714	0.161501	0.462972	down	no	0.872552	-0.196687	0.0278379	0.075439	down	no	0.60776	-0.718425	1.19131e-14	9.67569e-14	down	no
CCM_08162	21.4149	22.1522	12.5168	9.70844	9.08107	7.9051	16.7181	20.6395	0.544282	-0.877575	3.56641e-10	1.1015e-08	down	no	0.449759	-1.15277	2.09757e-19	3.73851e-18	down	yes	0.895773	-0.158795	0.195914	0.28519	down	no
CCM_04500	2.25352	2.33598	3.24262	2.77411	3.00856	2.49115	3.93304	3.93667	1.39903	0.484429	0.0729371	0.285302	up	no	1.3821	0.466862	0.0917979	0.199825	up	no	1.79135	0.841047	0.000478127	0.00130639	up	no
CCM_02576	1.64334	3.45156	3.43005	2.71268	2.84643	2.54042	5.88437	4.24871	1.28292	0.359434	0.623026	0.866082	up	no	1.2164	0.282621	0.708706	0.831323	up	no	2.07032	1.04986	0.0945265	0.15389	up	no
CCM_07027	2.7643	1.89324	2.25773	2.28153	2.39402	3.20496	2.9187	2.42482	1.04218	0.0596017	0.934003	0.981912	up	no	1.39001	0.475095	0.491172	0.668063	up	no	1.20105	0.264299	0.694669	0.777037	up	no
CCM_01535	19.6834	17.0077	17.9062	18.8747	13.0594	13.8409	9.32321	8.84301	1.07067	0.0985167	0.446195	0.766494	up	no	0.846167	-0.240986	0.0645932	0.150679	down	no	0.517421	-0.950589	5.26205e-13	3.83291e-12	down	no
CCM_01537	81.2225	83.4382	74.1261	72.2033	64.045	63.3056	70.1432	70.4715	0.948782	-0.075851	0.469139	0.781927	down	no	0.892363	-0.164298	0.105759	0.223836	down	no	0.892252	-0.164477	0.0886626	0.14552	down	no
CCM_01536	353.931	320.934	325.912	293.985	291.623	344.138	95.1727	93.2052	0.980329	-0.0286622	0.777291	0.930647	down	no	1.08728	0.120725	0.25448	0.430859	up	no	0.291641	-1.77773	6.44324e-79	3.03313e-77	down	yes
CCM_04945	75.3422	79.6564	133.637	139.006	249.786	237.251	109.458	115.557	1.87844	0.909532	5.12731e-21	3.64859e-19	up	no	3.62513	1.85803	1.69729e-100	1.48401e-98	up	yes	1.51675	0.600984	1.45476e-11	9.49305e-11	up	no
CCM_06025	2850.23	1849.27	3027.47	2801.06	2115.69	1876.05	152.414	152.985	1.32294	0.403744	0.199984	0.525667	up	no	0.979197	-0.0303296	0.90906	0.952427	down	no	0.0678547	-3.88141	9.11512e-36	1.74237e-34	down	yes
CCM_05006	53.1761	55.9115	49.6066	44.3923	44.9033	43.9954	59.369	58.4757	0.9197	-0.120766	0.344854	0.687834	down	no	0.940199	-0.0889612	0.465504	0.646529	down	no	1.12865	0.174594	0.121153	0.189887	up	no
CCM_05007	156.032	158.973	162.943	157.369	189.674	205.487	112.538	91.4605	1.08559	0.118483	0.342964	0.687175	up	no	1.44762	0.533687	9.03326e-06	5.75793e-05	up	no	0.676756	-0.563291	4.61294e-05	0.000148109	down	no
CCM_05005	159.483	140.155	128.774	128.252	119.261	119.929	106.309	99.1266	0.915844	-0.126826	0.238682	0.577605	down	no	0.921076	-0.118608	0.250763	0.426122	down	no	0.716395	-0.481173	3.07291e-06	1.16536e-05	down	no
CCM_08683	317.857	331.887	264.59	262.441	300.444	279.078	496.716	487.362	0.866089	-0.207412	0.0213371	0.122527	down	no	1.02901	0.0412532	0.634525	0.781855	up	no	1.58255	0.662254	7.51778e-17	6.87943e-16	up	no
CCM_06953	78.5657	72.0839	65.5319	55.6747	44.2275	39.7018	52.1205	54.8579	0.858636	-0.219881	0.0766086	0.292586	down	no	0.642742	-0.637689	1.10519e-07	9.08868e-07	down	no	0.742	-0.430509	9.17243e-05	0.000282426	down	no
CCM_06954	253.244	254.15	260.767	261.644	247.786	251.832	264.039	257.735	1.09936	0.13666	0.142964	0.4287	up	no	1.1362	0.184212	0.0367563	0.095129	up	no	1.07448	0.103645	0.220633	0.314932	up	no
CCM_07141	15.6027	16.3327	287.444	289.554	364.321	373.263	48.4345	48.0152	19.2884	4.26966	0	0	up	yes	26.6444	4.73576	0	0	up	yes	3.15513	1.6577	6.52746e-51	1.83818e-49	up	yes
CCM_03354	115.858	120.257	117.039	109.889	104.45	106.467	106.619	104.384	1.02598	0.0369976	0.716251	0.911239	up	no	1.03073	0.0436653	0.651484	0.793301	up	no	0.933731	-0.098921	0.286768	0.391431	down	no
CCM_03983	0.583789	0.932939	0.662233	1.8738	0.702208	0.282022	2.14399	2.83	1.7857	0.836492	0.463578	NA	up	no	0.746783	-0.421239	0.768087	0.871101	down	no	3.41279	1.77095	0.04734	0.0840238	up	no
CCM_04604	449.148	449.783	358.142	348.917	346.643	340.058	428.504	407.09	0.83976	-0.251952	0.00607851	0.0460156	down	no	0.881395	-0.182139	0.0349788	0.0914223	down	no	0.971269	-0.0420565	0.6165	0.709563	down	no
CCM_01597	4672.48	3843.74	4416.96	5456.1	7378.55	8021.06	2319.93	2165.86	1.23847	0.308558	0.0126993	0.0828762	up	no	2.08632	1.06096	1.37739e-24	3.09845e-23	up	yes	0.550241	-0.861864	1.38179e-17	1.32333e-16	down	no
CCM_07874	693.595	560.482	996.394	1021.73	3202.59	3299.6	2203.46	1914.57	1.71818	0.78088	1.27972e-11	4.49926e-10	up	no	5.9825	2.58075	2.58374e-132	2.92025e-130	up	yes	3.43096	1.77861	1.54337e-57	5.1602e-56	up	yes
CCM_07875	2.44909	1.75028	0.966319	2.44126	2.86902	3.80658	1.85753	2.26139	0.869089	-0.202425	0.783586	0.933287	down	no	1.83823	0.878315	0.138797	0.274689	up	no	1.02615	0.0372418	0.954156	0.970777	up	no
CCM_05900	49.5439	49.9645	42.1455	45.8371	37.9951	35.9087	49.8038	43.6345	0.944313	-0.0826628	0.474887	0.786029	down	no	0.856858	-0.222871	0.0437243	0.109583	down	no	0.981215	-0.0273591	0.804056	0.85714	down	no
CCM_05901	2.13837	1.24974	1.63007	2.66698	1.48154	1.48755	0.471195	0.789793	1.35878	0.442309	0.49417	0.79516	up	no	1.0131	0.0187737	0.978465	0.989702	up	no	0.389229	-1.36131	0.0949262	0.154329	down	no
CCM_00686	0	0.209435	0	0	0.220694	0.221589	0	0.211769	0.380295	-1.39481	0.780014	NA	down	no	2.35668	1.23676	0.71753	NA	up	no	1.0212	0.030266	0.994393	0.997493	up	no
CCM_00688	0	0.323027	0	0	1.02118	0	0	0	0.380295	-1.39481	0.780014	NA	down	no	3.51491	1.81349	0.58029	NA	up	no	0.375589	-1.41277	0.777256	0.836582	down	no
CCM_00684	28.8211	32.3694	35.4747	31.5954	41.7602	48.651	16.4245	14.6826	1.1695	0.225891	0.464135	0.779413	up	no	1.70441	0.76927	0.00759446	0.0255513	up	no	0.531049	-0.913082	0.00977212	0.0206392	down	no
CCM_00687	0.401355	0	0.728456	0	0	0.38778	0	0	1.96193	0.972271	0.792576	NA	up	no	1.13313	0.180313	0.966783	NA	up	no	0.357624	-1.48349	0.766202	0.832171	down	no
CCM_00690	1.83765	1.31852	3.93091	2.76861	8.71533	9.0043	0.723092	0.484804	2.2689	1.18199	0.0884206	0.321283	up	no	6.50123	2.70071	1.69929e-07	1.3671e-06	up	yes	0.400414	-1.32044	0.192883	0.281514	down	no
CCM_00691	1.03064	1.88233	5.61181	5.90725	2.72734	3.98312	0.709701	0	4.20178	2.071	0.0128262	0.0833984	up	no	2.64962	1.40579	0.150916	0.292848	up	no	0.254762	-1.97278	0.243663	0.342831	down	no
CCM_00689	1.05229	0.160156	0.159158	0.482508	0.675064	0.16945	0.322049	0.323881	0.568473	-0.814837	0.661313	NA	down	no	0.806008	-0.311134	0.861873	0.924733	down	no	0.559267	-0.838391	0.638935	0.729529	down	no
CCM_05016	53.6576	52.8349	45.1779	49.5059	45.8685	47.5959	32.644	32.1082	0.949627	-0.0745676	0.519524	0.808262	down	no	1.01278	0.0183142	0.864847	0.925904	up	no	0.635342	-0.654394	1.12573e-09	6.1713e-09	down	no
CCM_04506	73.4104	74.1906	576.269	723.042	1366.3	1404.44	627.001	567.847	9.4071	3.23375	5.75306e-161	2.32607e-158	up	yes	21.6608	4.43701	0	0	up	yes	8.45872	3.08044	6.88809e-249	2.10242e-246	up	yes
CCM_05271	272.637	260.188	278.606	255.81	277.14	296.905	97.9649	87.7861	1.07055	0.098355	0.294494	0.640105	up	no	1.24325	0.314112	0.000391161	0.00183931	up	no	0.364267	-1.45693	9.11076e-56	2.93218e-54	down	yes
CCM_04549	2170.65	2022.97	2243.17	2225.83	2153.28	2220.24	1791.1	1668.78	1.1377	0.186121	0.0340493	0.172084	up	no	1.20331	0.267007	0.00124866	0.00526984	up	no	0.861995	-0.214248	0.00944347	0.0200211	down	no
CCM_08422	4834.8	3892.65	5043.45	5091.89	5008.96	5532.83	60.6357	55.437	1.23965	0.309933	0.00505846	0.0399955	up	no	1.39364	0.47886	1.14913e-05	7.22045e-05	up	no	0.0138936	-6.16944	0	0	down	yes
CCM_02594	0.198766	0	0.18038	0.0911404	0.095634	0.0960218	0.182495	0.0917664	1.46996	0.555773	0.838016	NA	up	no	1.12164	0.165607	0.955581	NA	up	no	1.45752	0.54352	0.83686	0.88119	up	no
CCM_02596	0	0	0.5189	0.52437	0.275112	0	0.262492	0	11.0831	3.47029	0.280275	NA	up	no	3.15859	1.65928	0.739848	NA	up	no	2.73528	1.45169	0.771441	0.833072	up	no
CCM_02597	182.102	193.673	177.528	150.016	157.412	155.352	214.425	212.387	0.930169	-0.104436	0.413389	0.746012	down	no	0.960268	-0.0584913	0.613199	0.766747	down	no	1.18666	0.246908	0.0208742	0.0405985	up	no
CCM_02593	10.6658	10.5819	12.4964	17.2509	23.0705	24.0252	6.54723	5.59113	1.49638	0.581481	0.00239732	0.0220519	up	no	2.55785	1.35493	3.7163e-20	6.82033e-19	up	yes	0.597007	-0.74418	0.000110659	0.000335486	down	no
CCM_02595	0	0	0	0	0	0	0	0	#N/A	#N/A	#N/A	#N/A	#N/A	#N/A	#N/A	#N/A	#N/A	#N/A	#N/A	#N/A	#N/A	#N/A	#N/A	#N/A	#N/A	#N/A
CCM_09377	173.579	179.872	178.519	164.345	207.198	200.057	245.917	265.473	1.03548	0.0502954	0.598775	0.851631	up	no	1.32939	0.410769	2.26437e-06	1.59348e-05	up	no	1.51167	0.596145	3.41992e-12	2.34658e-11	up	no
CCM_03944	78.5127	65.6463	66.1392	64.3046	55.0427	53.8789	68.1313	56.6912	0.966345	-0.0493902	0.746699	0.919165	down	no	0.872041	-0.197532	0.200679	0.361566	down	no	0.905094	-0.14386	0.352763	0.462049	down	no
CCM_03945	151.586	159.323	149.774	146.904	129.748	134.607	173.13	169.889	1.01877	0.0268347	0.806822	0.940095	up	no	0.981095	-0.0275347	0.798254	0.888675	down	no	1.15272	0.205038	0.0400936	0.0724256	up	no
CCM_05902	419.173	366.408	2456.31	2929.42	5055.01	5197.35	175.156	172.081	7.32576	2.87298	2.23449e-129	7.64454e-127	up	yes	15.064	3.91304	0	0	up	yes	0.461901	-1.11434	9.71142e-19	9.80677e-18	down	yes
CCM_05119	1176.79	1127.62	880.88	1167.37	487.814	579.967	59.6796	51.5543	0.949983	-0.0740259	0.548239	0.822896	down	no	0.534815	-0.902887	7.27213e-20	1.32153e-18	down	no	0.0504379	-4.30935	0	0	down	yes
CCM_04810	32.1159	33.7887	32.0419	29.7405	31.1137	29.8146	37.5023	41.6681	1.00068	0.000982873	0.993301	0.99766	up	no	1.06657	0.0929818	0.407034	0.594733	up	no	1.25499	0.327679	0.00255736	0.00608442	up	no
CCM_00737	96.6656	92.3138	96.4432	89.5499	95.5562	97.6708	67.5386	71.2241	1.05063	0.0712558	0.505223	0.799951	up	no	1.17987	0.238632	0.0176035	0.0519242	up	no	0.767207	-0.382313	0.000151494	0.000449072	down	no
CCM_07796	42.2887	39.6679	38.8242	33.356	29.5712	27.3624	37.0162	33.7874	0.940049	-0.0891928	0.537019	0.816963	down	no	0.80155	-0.319136	0.025061	0.0693744	down	no	0.902864	-0.14742	0.27053	0.373521	down	no
CCM_07795	102.236	94.434	88.4038	88.3112	85.5938	89.5761	90.5739	83.1636	0.959448	-0.059724	0.59833	0.851631	down	no	1.02787	0.039657	0.719121	0.837181	up	no	0.923152	-0.11536	0.287698	0.392474	down	no
CCM_08607	79.5527	82.199	73.3514	70.1469	61.3297	56.4509	115.159	111.055	0.947095	-0.0784187	0.484333	0.791502	down	no	0.840032	-0.251483	0.0253522	0.0700472	down	no	1.46124	0.547193	2.87987e-08	1.38886e-07	up	no
CCM_08608	53.4659	51.5368	82.853	65.9488	96.0531	104.75	67.5332	68.8557	1.51213	0.596583	4.73634e-05	0.000720167	up	no	2.2072	1.14221	6.21729e-20	1.13429e-18	up	yes	1.35732	0.440759	0.000456072	0.00125046	up	no
CCM_07225	997.508	828.613	1063.69	1063.46	963.313	957.696	105.737	106.106	1.24342	0.314319	0.00272616	0.0244694	up	no	1.21351	0.27918	0.00495237	0.0176179	up	no	0.12118	-3.04477	1.33485e-201	2.87053e-199	down	yes
CCM_07226	474.841	393.855	483.716	468.229	483.657	508.974	17.0252	16.6368	1.16972	0.226157	0.0384342	0.186988	up	no	1.31842	0.39881	0.000148907	0.000772283	up	no	0.0404824	-4.62656	3.2199e-296	1.32464e-293	down	yes
CCM_04331	0.848393	0	0	0.155606	0.326555	0.491819	0	0.313349	0.196349	-2.34851	0.41355	NA	down	no	1.12132	0.165194	0.934177	0.967052	up	no	0.386673	-1.37081	0.583917	0.681513	down	no
CCM_04330	1.03064	1.88233	2.92282	1.53589	0.99176	1.3692	2.72052	0.951651	1.62727	0.702451	0.38254	0.722497	up	no	0.933686	-0.098991	0.915253	0.956105	down	no	1.31505	0.395114	0.641826	0.732508	up	no
CCM_04332	4.07892	4.65601	4.56531	4.48874	4.31755	4.9262	4.74367	4.01739	1.10616	0.145558	0.693219	0.901194	up	no	1.22068	0.287688	0.436555	0.621706	up	no	1.04759	0.0670698	0.853347	0.893586	up	no
CCM_04532	3.43749	3.47539	4.45644	2.13912	2.00831	1.66061	2.47978	2.7206	1.01692	0.0242072	0.96727	0.99253	up	no	0.612231	-0.707852	0.272955	0.45271	down	no	0.785939	-0.34751	0.543921	0.647287	down	no
CCM_02454	693.407	639.799	590.853	555.582	403.352	458.885	611.749	566.962	0.917944	-0.123522	0.227337	0.566538	down	no	0.74641	-0.42196	7.73746e-05	0.000425331	down	no	0.923825	-0.114309	0.232269	0.329149	down	no
CCM_02455	247.878	232.107	218.936	244.18	245.54	277.503	168.351	146.826	1.03058	0.0434617	0.68963	0.899697	up	no	1.25767	0.330751	0.00145135	0.00602919	up	no	0.686163	-0.543376	2.11489e-07	9.29882e-07	down	no
CCM_02027	28.6392	31.242	26.0067	21.7117	21.8766	21.1986	33.1903	37.5536	0.850359	-0.233856	0.0622142	0.257034	down	no	0.829903	-0.268986	0.0168363	0.0500767	down	no	1.23419	0.303563	0.00517671	0.0116016	up	no
CCM_05475	142.255	150.776	151.499	137.156	171.641	156.007	330.038	352.757	1.05147	0.0724123	0.448297	0.767486	up	no	1.28993	0.367294	4.30934e-05	0.000248841	up	no	2.43458	1.28367	1.06856e-54	3.33687e-53	up	yes
CCM_05477	257.899	256.724	260.987	264.877	345.478	371.604	370.92	364.771	1.09112	0.12581	0.228156	0.567463	up	no	1.60802	0.68529	5.61522e-12	6.75059e-11	up	no	1.49373	0.578922	3.58891e-10	2.06559e-09	up	no
CCM_05476	71.2296	67.4163	64.1694	64.084	75.4367	73.6358	142.523	126.076	0.987813	-0.0176905	0.901083	0.973404	down	no	1.24075	0.311207	0.0217324	0.061822	up	no	2.02475	1.01774	2.48459e-16	2.20744e-15	up	yes
CCM_07182	133.689	142.387	103.817	104.912	67.3218	63.6397	407.412	412.106	0.807325	-0.308779	0.00141821	0.0140949	down	no	0.547295	-0.869609	7.06896e-20	1.28713e-18	down	no	3.10156	1.633	1.15331e-89	6.69486e-88	up	yes
CCM_07181	11.2237	10.4187	9.25949	7.14541	7.31919	5.64608	7.32412	5.48151	0.809029	-0.305736	0.319138	0.666007	down	no	0.691133	-0.532964	0.0991355	0.212732	down	no	0.618533	-0.693077	0.0272502	0.0515271	down	no
CCM_06992	9.90687	12.9068	8.87057	11.3868	6.35543	8.5508	4.72984	5.97643	0.947935	-0.0771405	0.823953	0.947134	down	no	0.753697	-0.407942	0.274175	0.453922	down	no	0.489904	-1.02943	0.00672789	0.0147053	down	yes
CCM_06990	548.762	514.582	530.598	598.803	444.144	449.992	565.811	522.321	1.13449	0.182049	0.0750091	0.289964	up	no	0.970223	-0.043612	0.619358	0.771062	down	no	1.06922	0.0965637	0.271339	0.374258	up	no
CCM_06991	20.6597	15.0159	17.6007	10.6331	12.7802	11.8136	8.70997	7.98089	0.8446	-0.24366	0.519809	0.808333	down	no	0.796079	-0.329017	0.371627	0.559463	down	no	0.489297	-1.03122	0.00725806	0.0157513	down	yes
CCM_06731	44.0444	42.5154	27.7447	29.9575	11.3513	9.50904	9.86936	8.82983	0.711958	-0.490135	0.00161448	0.0156949	down	no	0.278028	-1.8467	8.81273e-24	1.91729e-22	down	yes	0.225754	-2.14717	6.61263e-34	1.19863e-32	down	yes
CCM_07204	7.10484	3.44677	8.66398	6.9228	3.84571	3.64678	1.01925	1.43507	1.58101	0.660845	0.250483	0.592094	up	no	0.820989	-0.284565	0.677684	0.810423	down	no	0.243314	-2.03911	0.0136913	0.0278116	down	yes
CCM_07205	2.56867	2.05247	4.9535	5.88908	6.17943	4.34314	1.47399	1.48238	2.51021	1.32781	0.120317	0.389313	up	no	2.62986	1.39498	0.107144	0.225735	up	no	0.669015	-0.57989	0.6166	0.709592	down	no
CCM_05456	7.83744	7.33797	7.03252	6.72305	4.93605	4.44556	4.89155	5.9561	0.967902	-0.047067	0.7954	0.937097	down	no	0.713328	-0.487362	0.0127319	0.0396503	down	no	0.746891	-0.42103	0.0256806	0.0488716	down	no
CCM_05610	18.6468	18.0723	16.6048	15.9059	13.7861	14.3331	25.9867	24.1693	0.945321	-0.0811245	0.588295	0.84608	down	no	0.88373	-0.178322	0.239289	0.411682	down	no	1.42745	0.513442	0.000109422	0.000332056	up	no
CCM_07991	21.3519	23.1962	18.7086	14.8935	18.2847	15.7459	22.6589	25.4288	0.804789	-0.313318	0.0178953	0.107191	down	no	0.881139	-0.182559	0.127025	0.25643	down	no	1.12769	0.173371	0.112052	0.177368	up	no
CCM_04125	3272.02	2353.48	3283.28	3665.15	3673.63	3746.67	1037.83	957.805	1.31867	0.399088	0.119761	0.388078	up	no	1.52131	0.605314	0.0118397	0.0372977	up	no	0.37049	-1.43249	6.75863e-09	3.47933e-08	down	yes
CCM_04124	92.8225	85.9065	101.057	93.2692	96.1423	93.168	37.003	38.7922	1.16054	0.214799	0.0306588	0.159853	up	no	1.22206	0.289315	0.00167421	0.00682348	up	no	0.443074	-1.17438	3.00669e-35	5.65593e-34	down	yes
CCM_06737	31.8809	29.5033	43.8749	49.1599	37.1301	40.7737	32.1679	33.0489	1.61908	0.695171	4.96336e-08	1.1997e-06	up	no	1.46484	0.550741	8.9485e-06	5.71175e-05	up	no	1.11026	0.150895	0.20591	0.297363	up	no
CCM_02450	71.0204	68.3704	66.4734	64.2938	68.2437	70.576	59.4392	60.7128	1.00167	0.0024048	0.986306	0.996992	up	no	1.14929	0.200749	0.139994	0.2766	up	no	0.900723	-0.150845	0.260062	0.361549	down	no
CCM_04150	0.449364	0.455948	2.08429	2.51835	7.54319	5.40295	0.137526	0.184411	5.43091	2.44119	6.45666e-05	0.000946161	up	yes	16.4882	4.04336	1.69931e-17	2.81236e-16	up	yes	0.371447	-1.42877	0.223347	0.318221	down	no
CCM_04149	33.3507	36.6019	74.4869	78.3155	129.405	125.82	44.0317	45.318	2.33254	1.2219	8.08972e-30	8.17706e-28	up	yes	4.20892	2.07345	6.20146e-104	5.58011e-102	up	yes	1.33439	0.416181	5.94671e-05	0.000187872	up	no

## Sheet: FPKM
promoter	WTD1	WTD2	WTL151	WTL152	WTL1h1	WTL1h2	WTL4d1	WTL4d2
CCM_04197	#N/A	#N/A	#N/A	#N/A	#N/A	#N/A	#N/A	#N/A
CCM_02331	#N/A	#N/A	#N/A	#N/A	#N/A	#N/A	#N/A	#N/A
CCM_02583	0	0	0	0	0.329232	0	0	0
CCM_02733	0	0.293209	0.291382	0	0	0	0.589598	0
CCM_00943	0	0	0	0	0	0.420095	0	0
CCM_00378	0	0	0.692922	0	0.244916	0	0	0.235011
CCM_00559	0	0	0	0	0.308971	0	0	0
CCM_04123	0	0	0	0.557461	0	0	0	0.187097
CCM_03737	0	0.0943495	0	0	0	0.0998246	0.379444	0.190801
CCM_00686	0	0.209435	0	0	0.220694	0.221589	0	0.211769
CCM_00688	0	0.323027	0	0	1.02118	0	0	0
CCM_02596	0	0	0.5189	0.52437	0.275112	0	0.262492	0
CCM_02595	0	0	0	0	0	0	0	0
CCM_01107	0.198766	0	0	0.182281	0.191268	0	0	0
CCM_02594	0.198766	0	0.18038	0.0911404	0.095634	0.0960218	0.182495	0.0917664
CCM_02584	0.254518	0	0	0	0	0	0	0
CCM_05151	0.3115	0	0.282684	0.142832	0.149874	0	0.714997	0.575252
CCM_00687	0.401355	0	0.728456	0	0	0.38778	0	0
CCM_00802	0.405252	0.185035	0.0919411	0.27873	0.194982	0.0978863	0.279057	0.467741
CCM_04331	0.848393	0	0	0.155606	0.326555	0.491819	0	0.313349
CCM_04007	0.863606	0.394316	0.261239	0	0.554018	0	0.528605	0.398709
CCM_00689	1.05229	0.160156	0.159158	0.482508	0.675064	0.16945	0.322049	0.323881
CCM_03096	1.01807	1.85938	0	0.700225	0.489833	0.983638	0	0
CCM_04346	0.323573	0.590965	1.17456	0.296736	0.778416	0.156314	0.297084	0.448161
CCM_00567	0.918056	0.503013	1.22193	0.673531	1.1779	1.41921	0.16858	0.56513
CCM_00934	1.15381	1.39453	1.20106	1.30709	1.1756	1.14758	1.74483	1.25339
CCM_00276	1.51785	0	0.344361	0	0	0.366629	0	0.17519
CCM_07844	1.61132	2.03198	1.67116	1.47768	1.32903	1.11202	1.47941	0.921038
CCM_00568	0.954858	0.373698	0.74274	0.750568	1.70641	1.05436	1.00193	0.881677
CCM_03983	0.583789	0.932939	0.662233	1.8738	0.702208	0.282022	2.14399	2.83
CCM_00801	0.695682	0.776462	1.19251	0.921531	1.11573	0.970887	2.1291	2.56946
CCM_04150	0.449364	0.455948	2.08429	2.51835	7.54319	5.40295	0.137526	0.184411
CCM_02531	1.02833	0.746978	6.04464	3.81504	18.3515	18.4033	28.7322	26.9318
CCM_00691	1.03064	1.88233	5.61181	5.90725	2.72734	3.98312	0.709701	0
CCM_04330	1.03064	1.88233	2.92282	1.53589	0.99176	1.3692	2.72052	0.951651
CCM_00558	1.11681	0.956117	2.47042	3.07256	3.35839	3.64176	1.21765	0.644513
CCM_02663	1.13426	1.24295	4.63203	3.64066	3.60187	3.2877	5.10291	5.0272
CCM_00154	1.13632	1.5911	1.51244	1.07681	1.64018	1.0247	2.71258	2.93786
CCM_04514	1.22767	0.934245	180.3	171.036	561.934	563.619	704.483	670.043
CCM_00685	1.51392	2.46873	4.6123	5.55343	4.57854	5.95534	3.37568	4.59307
CCM_06944	1.53459	2.80274	3.34233	1.68878	0.886021	2.07576	0.281793	0.850189
CCM_02576	1.64334	3.45156	3.43005	2.71268	2.84643	2.54042	5.88437	4.24871
CCM_00803	1.68133	2.10279	1.69165	1.44133	0.773781	1.20069	2.14775	1.78872
CCM_00690	1.83765	1.31852	3.93091	2.76861	8.71533	9.0043	0.723092	0.484804
CCM_05901	2.13837	1.24974	1.63007	2.66698	1.48154	1.48755	0.471195	0.789793
CCM_04500	2.25352	2.33598	3.24262	2.77411	3.00856	2.49115	3.93304	3.93667
CCM_07357	2.29259	1.58822	1.68593	1.23247	1.59752	1.10752	3.4114	2.40887
CCM_00942	2.31894	3.59075	2.01293	1.94169	2.23146	2.14309	1.29598	1.21025
CCM_07875	2.44909	1.75028	0.966319	2.44126	2.86902	3.80658	1.85753	2.26139
CCM_07205	2.56867	2.05247	4.9535	5.88908	6.17943	4.34314	1.47399	1.48238
CCM_07027	2.7643	1.89324	2.25773	2.28153	2.39402	3.20496	2.9187	2.42482
CCM_07842	2.82222	1.94086	1.96039	2.20472	1.8105	2.35646	1.91939	1.60859
CCM_03443	2.9815	2.72266	4.58222	4.23362	3.65569	3.0665	1.36871	1.50971
CCM_05877	3.30985	3.72217	3.25398	2.95102	2.62467	2.96102	9.31365	8.60259
CCM_03402	3.38616	3.59765	2.83655	2.44842	3.75972	3.61767	3.97588	3.87824
CCM_04532	3.43749	3.47539	4.45644	2.13912	2.00831	1.66061	2.47978	2.7206
CCM_00565	3.77177	5.51092	4.10744	7.37908	4.35538	5.10188	2.53953	4.87578
CCM_01085	3.78581	3.98901	3.78797	3.20475	4.76391	3.37639	6.77352	3.85419
CCM_04875	3.96604	4.27483	2.59612	3.45823	2.75283	4.46008	3.64136	3.0017
CCM_03453	4.06449	2.2103	4.64172	3.01541	1.5381	1.14722	2.97702	2.4036
CCM_04332	4.07892	4.65601	4.56531	4.48874	4.31755	4.9262	4.74367	4.01739
CCM_00151	4.26589	3.2052	130.325	124.295	456.041	433.134	27.3919	25.3289
CCM_05039	4.34802	5.29406	24.727	31.8992	991.326	1155.82	2571.69	2492.11
CCM_00566	4.44339	5.28723	4.64332	4.69226	5.05318	4.16301	4.07964	3.35687
CCM_09297	4.72098	3.62818	11.5166	12.131	32.3399	40.5324	2.46766	2.61118
CCM_06274	4.76058	4.19043	4.40928	4.03943	4.39208	3.97127	6.26339	7.21669
CCM_03933	4.77604	4.84954	4.3026	4.06022	3.65656	3.27843	4.01163	4.07737
CCM_06389	4.95434	5.79189	6.23365	5.31165	4.58319	4.20866	7.75707	8.95038
CCM_03920	5.05285	5.11573	18.0427	17.5277	49.8908	55.1872	12.1023	12.9825
CCM_04745	5.08608	5.76563	2.06906	2.09087	4.21915	4.4057	0.805123	0.647763
CCM_00682	5.72665	5.46192	4.61948	4.31806	4.53095	2.95091	1.28525	1.05755
CCM_06816	5.81392	4.22012	4.80261	7.17731	6.09667	8.13784	2.80585	2.13357
CCM_02724	5.89471	5.77093	4.8675	4.724	5.72344	4.87439	7.36247	9.80709
CCM_07454	6.15411	5.13116	4.85637	4.66218	3.86214	1.55112	8.10697	10.8708
CCM_06056	6.20142	7.06133	7.96224	8.2568	36.0259	33.1243	73.5408	77.2393
CCM_04632	6.75887	6.71441	8.18674	6.69104	6.96651	7.34996	13.4237	13.3173
CCM_04851	6.93198	7.07891	7.91416	6.28869	6.16839	5.47324	6.77511	4.74891
CCM_07204	7.10484	3.44677	8.66398	6.9228	3.84571	3.64678	1.01925	1.43507
CCM_05264	7.34693	9.14338	8.49639	6.55871	11.4493	12.8149	7.28273	6.84389
CCM_07703	7.73849	9.34193	11.9172	11.4783	38.4739	34.9765	7.40103	7.57846
CCM_05568	7.75954	8.03271	7.95231	14.7227	6.14724	7.33551	8.26051	8.36927
CCM_05456	7.83744	7.33797	7.03252	6.72305	4.93605	4.44556	4.89155	5.9561
CCM_05876	8.02263	6.37056	5.75054	8.15694	4.97883	4.32499	10.7819	10.6285
CCM_00152	8.24881	7.98646	7.75632	8.65834	24.4823	22.6611	25.1843	17.3438
CCM_05878	8.31398	8.77946	8.16587	6.11836	6.18956	6.90884	20.7954	22.4301
CCM_07879	8.393	8.79749	20.582	17.1481	37.2973	30.3051	5.30078	6.74722
CCM_03204	8.52051	7.51853	4.344	5.79453	3.31648	8.13983	17.0524	11.9338
CCM_05653	8.55095	8.79988	8.09451	7.75722	6.87833	6.44118	12.8718	13.2381
CCM_04848	8.69603	7.21917	10.5461	10.2947	12.0955	13.2903	2.68557	2.33587
CCM_07702	9.12653	8.42856	57.2571	50.3122	119.869	102.353	13.2173	16.1545
CCM_01632	9.25389	13.4849	11.078	10.8337	12.1257	12.7455	7.59246	7.45385
CCM_04374	9.64286	10.3019	10.3353	8.57213	8.2452	7.31842	5.59814	6.62206
CCM_06992	9.90687	12.9068	8.87057	11.3868	6.35543	8.5508	4.72984	5.97643
CCM_04744	10.1407	9.26033	11.1119	11.0747	10.0821	10.1229	4.32689	5.51708
CCM_07878	10.2811	9.75284	12.292	12.6045	19.1758	17.5542	9.70583	8.8067
CCM_02593	10.6658	10.5819	12.4964	17.2509	23.0705	24.0252	6.54723	5.59113
CCM_07181	11.2237	10.4187	9.25949	7.14541	7.31919	5.64608	7.32412	5.48151
CCM_09195	11.4006	12.5098	30.7043	34.2319	94.2227	89.3637	9.2011	8.14983
CCM_01015	12.2413	9.89581	497.718	569.216	1724.74	1831.1	157.717	156.02
CCM_05412	12.2657	13.2629	10.5127	8.0626	12.9088	10.4179	19.1742	25.0448
CCM_03575	12.5889	14.1926	10.2356	10.5471	12.9259	13.3858	20.9966	19.1889
CCM_00768	12.7433	12.0202	10.0666	8.954	8.97819	8.81186	10.9809	11.9087
CCM_03425	12.8006	14.4845	19.1293	21.6914	18.4765	19.4924	10.6668	7.83685
CCM_02725	12.8933	10.8422	10.3117	9.73988	17.3161	20.1198	5.57825	4.06831
CCM_04833	13.7591	14.8234	66.1492	47.6361	35.9265	27.857	5.03888	7.13739
CCM_01735	13.8688	11.0663	12.5858	12.842	12.4386	10.0172	4.82139	5.84345
CCM_00972	14.3976	12.7057	14.4931	13.0925	11.7588	12.9755	9.55319	11.4508
CCM_07686	14.4091	15.5128	14.0122	14.1321	15.7629	16.0027	14.2043	14.8734
CCM_01087	14.5037	13.3864	22.6602	30.3327	24.8947	28.3864	45.8518	42.8434
CCM_04005	14.7991	26.7976	8.03509	13.6876	10.5893	5.74385	2.90332	1.40152
CCM_02600	14.9428	13.3072	6.16386	10.3059	9.26914	10.0226	12.5856	11.517
CCM_02532	15.0956	15.0804	27.3984	24.2805	32.4645	33.2813	10.6352	11.3505
CCM_07141	15.6027	16.3327	287.444	289.554	364.321	373.263	48.4345	48.0152
CCM_04507	16.1424	20.5404	235.504	165.046	395.283	304.036	188.742	243.961
CCM_09597	16.1608	11.4267	7.33291	9.61209	7.50896	9.68078	7.80043	7.54636
CCM_05892	16.2294	17.6026	17.1828	15.6667	20.7407	18.2664	42.7157	43.169
CCM_05222	16.2807	16.9629	15.757	13.8583	19.4165	21.9635	20.8316	22.5494
CCM_02504	16.4959	14.398	11.6617	23.5692	12.9795	14.441	16.9863	15.1475
CCM_05378	16.6741	18.5764	17.2249	15.4696	19.896	17.9628	12.1963	11.6498
CCM_03789	17.2673	18.4604	14.9905	16.1141	14.2293	14.174	15.8322	16.1815
CCM_01531	17.4677	17.3783	28.0209	29.3334	31.9681	30.466	17.7734	17.6185
CCM_01622	17.5697	16.4212	14.1035	13.3693	16.179	16.5768	25.0652	24.7951
CCM_04633	18.098	16.9136	16.4239	15.2551	13.6728	12.4261	12.6568	13.3688
CCM_01069	18.3013	17.3874	15.714	15.0889	14.9692	15.948	13.9271	16.0375
CCM_03095	18.433	16.6937	17.4191	12.8528	16.4183	17.5152	10.0705	13.6444
CCM_05610	18.6468	18.0723	16.6048	15.9059	13.7861	14.3331	25.9867	24.1693
CCM_07453	18.7473	22.0243	20.9123	18.7624	19.9055	17.7889	24.8866	28.7863
CCM_01294	18.9921	17.4863	25.0006	25.8383	20.6605	20.5174	48.9348	50.4176
CCM_05702	19.0199	17.087	789.223	710.424	3594.19	3620.19	84.1992	87.9059
CCM_07018	19.5543	20.6039	36.8559	33.7959	39.0807	52.1372	31.9366	31.0766
CCM_01535	19.6834	17.0077	17.9062	18.8747	13.0594	13.8409	9.32321	8.84301
CCM_03840	20.5765	19.5358	20.0069	19.9782	27.5318	26.9492	20.6613	21.6534
CCM_06991	20.6597	15.0159	17.6007	10.6331	12.7802	11.8136	8.70997	7.98089
CCM_07991	21.3519	23.1962	18.7086	14.8935	18.2847	15.7459	22.6589	25.4288
CCM_08162	21.4149	22.1522	12.5168	9.70844	9.08107	7.9051	16.7181	20.6395
CCM_01737	21.4184	21.7564	20.3668	22.4168	21.5963	19.497	24.6743	22.5708
CCM_08771	21.9155	15.5921	20.6693	23.0717	21.5177	21.3525	6.94232	7.27982
CCM_04834	22.1354	21.3687	85.8033	83.5178	256.212	231.893	21.4846	26.2786
CCM_09598	22.1439	19.5108	26.6442	19.8532	29.2057	35.476	12.8612	11.6932
CCM_06822	23.8007	24.028	24.8009	24.1849	25.1471	29.4668	34.9197	34.7319
CCM_05569	23.9089	27.1778	25.8784	24.8494	22.8152	21.1752	23.2321	24.1922
CCM_06818	24.2025	25.506	25.2013	21.8709	34.4135	30.2365	27.592	33.6153
CCM_00908	24.5795	33.0113	46.0686	51.9863	159.706	132.327	154.16	176.863
CCM_05432	24.884	20.769	18.8184	22.9429	19.2463	23.3314	42.0088	35.7007
CCM_06143	25.0787	24.2517	25.752	21.7471	32.6693	33.1864	29.2911	22.5265
CCM_00061	26.4068	27.4737	35.5659	41.352	38.3788	41.5608	17.122	15.2688
CCM_00327	26.5384	29.4323	67.3684	75.1043	77.282	70.7036	58.8529	63.6008
CCM_07446	26.9789	28.5363	344.331	319.614	196.205	183.448	21.6286	23.6839
CCM_07616	27.0596	32.5968	35.7898	41.1829	25.2078	24.7537	41.2312	33.7574
CCM_01014	27.3288	28.1228	256.465	259.228	254.532	241.116	62.6792	67.018
CCM_01344	28.2925	25.9811	35.4043	30.0763	28.1713	27.5194	60.1358	61.8837
CCM_06543	28.3624	26.1445	22.5214	24.4765	18.667	22.4913	18.0564	15.8121
CCM_02845	28.4662	26.0921	24.2224	23.4361	19.605	19.4444	22.0949	22.3844
CCM_04513	28.5757	32.9448	82.2425	74.5458	137.98	120.692	39.3546	40.9449
CCM_02027	28.6392	31.242	26.0067	21.7117	21.8766	21.1986	33.1903	37.5536
CCM_00684	28.8211	32.3694	35.4747	31.5954	41.7602	48.651	16.4245	14.6826
CCM_08077	28.9744	31.4602	23.4062	22.7706	21.2938	27.4224	16.2401	20.6718
CCM_00340	30.9651	23.5263	145.281	240.124	371.508	409.215	176.153	160
CCM_09159	31.2222	32.9551	33.3558	30.7982	43.9763	46.1826	40.2291	44.2901
CCM_06737	31.8809	29.5033	43.8749	49.1599	37.1301	40.7737	32.1679	33.0489
CCM_02964	31.9049	31.1412	30.041	34.3412	38.9171	36.9523	61.199	59.0115
CCM_00062	32.0628	29.8805	49.8889	56.0298	115.811	136.381	1.75298	1.76296
CCM_04810	32.1159	33.7887	32.0419	29.7405	31.1137	29.8146	37.5023	41.6681
CCM_05135	33.0942	30.5335	26.6174	28.1816	32.3246	30.7728	24.9019	24.6703
CCM_04149	33.3507	36.6019	74.4869	78.3155	129.405	125.82	44.0317	45.318
CCM_07837	33.4376	23.4646	20.2636	24.6961	15.7642	17.129	25.4462	19.3745
CCM_04196	33.4551	32.8263	32.8479	34.851	25.5386	33.6477	34.1483	30.9486
CCM_06300	33.7209	32.4579	34.9023	30.4226	34.4658	33.3728	51.9631	42.6654
CCM_05263	34.443	33.4034	32.226	29.5458	21.1965	20.8095	25.8625	22.969
CCM_06273	36.5392	37.0745	52.2717	31.1235	28.446	22.1259	60.3979	58.4571
CCM_03714	37.0665	28.2572	27.3045	30.6111	20.8434	21.9457	17.7716	15.6234
CCM_01230	37.5172	39.8756	38.1616	37.3106	38.7916	39.9691	42.487	39.5743
CCM_05133	37.5409	43.5738	41.4162	42.4881	41.3746	38.9486	50.3696	53.5748
CCM_03715	37.8099	35.3106	142.503	187.134	171.188	226.92	71.4635	60.1227
CCM_01233	38.1947	36.2591	37.1411	33.694	31.9988	35.6671	27.2217	24.7999
CCM_05667	38.885	40.0431	39.8335	37.2985	41.8434	34.9944	35.1369	44.1
CCM_04852	39.2856	35.4266	76.2051	74.5314	133.258	140.678	83.4108	81.1647
CCM_06594	40.2984	36.4599	136.306	132.942	136.462	125.708	8.80124	8.60425
CCM_07422	40.9271	43.9304	35.5056	29.6955	28.6143	29.3762	26.8214	26.1688
CCM_03978	41.3189	38.888	29.3498	26.3872	21.6337	27.2815	29.9405	32.13
CCM_05399	41.5481	46.216	38.3827	29.9911	35.9688	31.0152	37.9698	42.7699
CCM_07796	42.2887	39.6679	38.8242	33.356	29.5712	27.3624	37.0162	33.7874
CCM_01096	42.5206	41.0198	40.3288	35.5841	41.8399	40.2132	42.5637	40.7016
CCM_04263	43.9343	40.1202	38.5432	34.8046	39.6546	41.164	53.3361	51.0005
CCM_07378	43.9378	42.4878	36.8829	36.1924	32.7672	39.4953	48.337	54.6976
CCM_06731	44.0444	42.5154	27.7447	29.9575	11.3513	9.50904	9.86936	8.82983
CCM_05172	44.6055	50.3558	34.0732	29.7647	41.3477	37.1908	53.3528	63.4335
CCM_01285	44.6561	45.1386	57.6033	40.7875	37.4877	24.2559	9.63127	10.0423
CCM_01380	44.7832	39.4615	49.2496	55.4985	64.4675	63.2118	22.8562	21.5665
CCM_00442	44.8253	41.3093	53.0876	51.8558	52.7306	63.871	64.9429	63.3188
CCM_05308	45.6504	45.5594	42.0006	40.4577	49.2818	46.6923	53.5374	56.3411
CCM_01295	45.8511	44.5396	41.8169	38.3209	34.6731	35.7403	28.5123	29.307
CCM_09394	46.7419	42.7449	40.7842	42.8651	34.9049	37.881	22.529	24.258
CCM_02965	47.5096	46.1475	46.8815	49.6014	53.5927	46.9109	42.49	44.3123
CCM_05148	47.6871	46.746	53.8811	54.584	51.0152	48.6908	58.0534	55.4753
CCM_02695	47.7201	49.1918	61.9385	60.7291	89.4514	80.5765	34.362	36.6408
CCM_05328	48.2505	32.6265	46.9889	61.1552	32.5634	47.6268	9.58097	8.58016
CCM_04121	48.6687	53.1572	46.025	40.9162	25.1983	27.8684	43.9644	44.6571
CCM_06799	48.8322	49.9329	51.7567	46.2615	62.5132	58.9676	49.9876	53.9959
CCM_00117	49.4251	50.1588	39.2141	40.9759	38.9339	38.4043	44.0289	40.8632
CCM_05900	49.5439	49.9645	42.1455	45.8371	37.9951	35.9087	49.8038	43.6345
CCM_06142	49.6685	44.4701	42.2843	48.2197	47.7948	49.2391	47.3849	46.31
CCM_02505	49.8017	55.1501	44.2875	40.6571	29.4332	25.8094	27.6528	28.3006
CCM_01734	50.041	47.1247	52.6714	54.4676	47.5745	48.087	24.546	22.5198
CCM_06054	51.1356	48.108	70.4714	69.4693	83.079	89.6778	45.803	46.7224
CCM_06821	51.7054	74.5148	62.7294	67.6358	89.6191	101.884	144.939	116.133
CCM_05727	52.2389	45.565	43.3453	49.5556	41.5749	46.8351	17.6643	14.6366
CCM_01777	52.5519	57.2139	42.3495	42.8725	30.6469	30.7711	35.9861	33.4544
CCM_03717	52.7469	48.2421	48.0895	46.3535	50.1294	53.0108	48.6533	45.3168
CCM_05006	53.1761	55.9115	49.6066	44.3923	44.9033	43.9954	59.369	58.4757
CCM_08608	53.4659	51.5368	82.853	65.9488	96.0531	104.75	67.5332	68.8557
CCM_03574	53.5193	46.42	32.254	45.48	37.3825	46.3186	25.233	22.5146
CCM_05016	53.6576	52.8349	45.1779	49.5059	45.8685	47.5959	32.644	32.1082
CCM_05379	56.1075	63.7934	61.982	53.2483	69.2276	61.719	65.3369	73.5708
CCM_05173	57.7665	61.1747	52.4228	54.4279	56.4838	68.2355	97.2639	75.3631
CCM_00758	57.8939	63.8618	72.3688	71.9202	301.501	282.669	286.285	324.853
CCM_07358	58.6426	54.8013	45.2694	48.4449	44.5122	49.4528	63.9569	59.0133
CCM_08384	58.6706	61.2927	76.2458	66.4389	66.7719	60.8288	100.123	112.307
CCM_06124	60.078	60.7746	60.2864	71.3951	51.2333	59.1727	59.4795	51.5377
CCM_07210	60.1379	63.1052	68.1835	67.9098	82.8616	94.6988	139.101	127.188
CCM_00146	61.2532	65.8278	49.0933	48.669	49.921	52.5239	97.7258	108.346
CCM_07173	61.5547	60.7463	55.8366	53.6875	54.3262	53.6531	41.7924	45.738
CCM_03995	62.0474	48.2475	75.6741	76.1269	75.7189	74.2092	42.8986	34.896
CCM_01345	64.4887	57.3271	65.7383	57.3678	46.9138	54.8391	76.6984	85.2918
CCM_09337	64.926	70.2517	59.8457	59.0014	55.7949	51.5106	76.6837	75.4537
CCM_03155	65.4223	66.0527	63.9619	56.4089	68.8372	61.6253	47.3134	53.7034
CCM_01382	66.0089	66.99	126.947	114.36	95.912	84.5103	56.4672	58.5171
CCM_05556	66.1809	63.063	339.199	303.426	448.348	436.16	119.352	122.318
CCM_02585	67.0985	63.9209	617.686	618.267	3004.06	2766.37	55.2675	68.1813
CCM_07510	68.0678	67.9508	106.893	119.653	86.7644	84.0849	750.634	725.368
CCM_07437	68.3688	50.111	44.4107	44.3838	25.1039	25.5534	1.98227	0.166129
CCM_05701	69.6536	67.66	135.252	146.345	509.512	490.547	101.492	96.9458
CCM_04623	69.8554	76.0199	74.3025	74.4753	70.4606	64.9201	68.1633	68.8764
CCM_00630	70.3839	70.1225	69.6203	69.4962	72.6456	71.5958	60.4151	62.2651
CCM_02450	71.0204	68.3704	66.4734	64.2938	68.2437	70.576	59.4392	60.7128
CCM_05476	71.2296	67.4163	64.1694	64.084	75.4367	73.6358	142.523	126.076
CCM_03980	71.5987	68.5137	96.3003	95.3006	89.9417	87.6692	78.7259	82.7083
CCM_01736	71.988	67.902	74.936	77.2977	108.759	112.512	33.0474	31.0942
CCM_02710	73.121	69.5345	84.1272	83.6955	88.1082	95.8416	76.6477	74.1542
CCM_04506	73.4104	74.1906	576.269	723.042	1366.3	1404.44	627.001	567.847
CCM_04861	75.2477	80.0031	89.8306	79.7118	60.6276	48.6266	26.9747	31.1565
CCM_04945	75.3422	79.6564	133.637	139.006	249.786	237.251	109.458	115.557
CCM_01111	77.1541	86.7775	121.195	136.725	241.318	251.95	129.343	128.234
CCM_04508	77.3269	81.3383	819.037	782.254	969.778	898.178	513.929	497.648
CCM_04058	78.2025	75.6424	104.674	106.527	114.111	102.076	32.5129	35.235
CCM_05879	78.2345	81.8976	80.305	72.6207	51.8719	66.8311	94.3862	80.7177
CCM_03944	78.5127	65.6463	66.1392	64.3046	55.0427	53.8789	68.1313	56.6912
CCM_06953	78.5657	72.0839	65.5319	55.6747	44.2275	39.7018	52.1205	54.8579
CCM_04512	78.8928	77.6556	117.641	113.245	123.052	114.414	59.0246	62.345
CCM_08607	79.5527	82.199	73.3514	70.1469	61.3297	56.4509	115.159	111.055
CCM_01537	81.2225	83.4382	74.1261	72.2033	64.045	63.3056	70.1432	70.4715
CCM_00472	82.4061	88.4162	74.0021	76.558	68.9452	82.1135	70.1287	75.0971
CCM_02982	83.9137	89.0278	87.4281	88.9656	148.107	147.503	76.8239	75.356
CCM_02843	84.1737	77.498	78.1662	72.2225	66.574	77.2047	49.8634	51.1053
CCM_02981	84.9726	89.1779	76.8975	77.1222	141.903	130.315	79.6241	82.546
CCM_04631	85.1115	83.1268	84.0878	76.7939	81.7632	86.3209	101.033	95.3252
CCM_07614	85.9156	82.1608	65.9214	69.6596	62.5913	63.2726	83.1479	84.2678
CCM_07509	87.1387	82.1801	82.8012	75.9036	72.6941	71.8686	54.0465	55.754
CCM_05315	88.2286	84.9037	73.5031	66.4009	64.9621	75.9265	49.2538	47.3773
CCM_00947	89.3438	68.251	98.3222	113.076	57.4777	74.897	87.9686	81.7965
CCM_05557	89.6986	90.0215	122.505	106.122	185.62	183.283	377.694	359.342
CCM_05447	92.157	91.82	89.5365	85.4359	78.6691	79.8383	73.329	72.208
CCM_00935	92.4723	98.4695	84.6952	82.1035	82.1349	83.502	107.749	105.2
CCM_04124	92.8225	85.9065	101.057	93.2692	96.1423	93.168	37.003	38.7922
CCM_01456	94.4726	88.6986	80.8005	83.8717	84.2652	101.321	53.4421	53.2699
CCM_07447	94.7963	97.2478	144.096	139.235	142.568	164.936	58.8194	54.9892
CCM_00737	96.6656	92.3138	96.4432	89.5499	95.5562	97.6708	67.5386	71.2241
CCM_02734	98.5533	102.933	79.2404	75.1177	63.8534	58.7136	154.405	170.176
CCM_03873	100.961	98.3901	93.0421	87.5632	79.7677	94.7735	77.9052	74.2533
CCM_07795	102.236	94.434	88.4038	88.3112	85.5938	89.5761	90.5739	83.1636
CCM_00681	102.613	92.7973	109.581	128.28	57.1413	62.8943	35.3583	36.2477
CCM_08127	107.098	115.455	989.159	945.793	4559.09	4757.88	774.445	781.893
CCM_05101	108.719	108.929	90.103	104.827	72.8539	78.2115	63.5791	56.0389
CCM_00178	109.015	120.638	85.8385	81.1694	54.9174	62.404	280.19	285.458
CCM_06302	109.679	108.753	109.93	91.9187	123.787	128.432	103.222	97.0043
CCM_05842	112.758	142.387	183.581	109.219	157.649	119.198	229.747	332.407
CCM_05414	114.908	132.446	97.491	77.1111	68.4626	67.6038	234.983	260.074
CCM_03354	115.858	120.257	117.039	109.889	104.45	106.467	106.619	104.384
CCM_04518	116.422	107.618	110.419	115.698	96.9681	107.88	39.2181	42.0749
CCM_04397	116.593	104.782	111.202	95.6571	129.863	125.369	161.179	153.517
CCM_08493	120.005	110.366	113.912	113.641	108.14	93.2611	101.061	104.832
CCM_05326	120.35	115.051	132.051	130.997	140.818	138.487	198.935	205.981
CCM_00949	120.484	120.305	143.624	133.976	91.6802	76.9822	285.59	339.399
CCM_04347	121.893	138.764	117.47	109.16	110.931	100.732	150.152	163.781
CCM_02844	122.311	114.13	100.315	95.3636	97.4967	111.726	86.2287	72.3781
CCM_06052	122.911	142.008	418.466	375.059	467.015	444.639	133.385	130.848
CCM_04094	124.593	129.455	111.281	105.52	117.164	113.454	156.983	153.513
CCM_04519	125.063	128.77	141.657	132.042	132.555	144.302	68.3432	77.2313
CCM_09351	125.555	129.171	113.574	104.067	104.897	97.3433	314.213	355.998
CCM_01623	126.798	141.835	166.936	135.627	214.419	244.421	65.0266	68.0456
CCM_05652	128.171	137.825	170.566	168.146	141.603	162.228	170.833	172.894
CCM_07615	128.307	112.059	103.291	129.241	102.9	134.361	116.223	103.507
CCM_07184	130.921	119.393	131.254	137.537	124.303	122.639	14.2243	13.6146
CCM_05102	133.453	135.575	129.173	138.686	103.71	103.24	99.6179	89.6676
CCM_07182	133.689	142.387	103.817	104.912	67.3218	63.6397	407.412	412.106
CCM_04805	133.747	134.097	101.866	94.318	76.8949	85.321	164.977	152.374
CCM_07508	133.851	136.958	196.347	179.692	216.242	211.139	159.247	180.738
CCM_00533	134.032	123.757	103.308	99.6745	96.2426	104.489	82.7447	79.8368
CCM_03153	135.272	139.904	114.621	119.232	117.97	110.83	115.397	109.487
CCM_06948	135.992	134.789	340.786	310.837	396.859	335.225	60.9237	71.7769
CCM_00331	136.341	131.985	114.17	123.781	134.388	141.529	62.142	56.0118
CCM_05628	140.221	136.813	144.843	144.632	203.748	192.433	91.3163	102.856
CCM_05475	142.255	150.776	151.499	137.156	171.641	156.007	330.038	352.757
CCM_05703	142.493	137.423	388.544	375.515	1065.05	1071.85	269.892	265.173
CCM_07889	143.623	129.714	123.085	117.971	80.9396	85.9407	21.3822	20.1932
CCM_06323	145.007	148.43	219.111	204.914	163.502	219.337	46.8719	49.431
CCM_06281	148.127	130.087	180.56	200.817	462.685	512.594	54.8817	51.4386
CCM_03945	151.586	159.323	149.774	146.904	129.748	134.607	173.13	169.889
CCM_04036	154.404	122.055	118.97	120.911	109.074	102.513	86.6877	88.9117
CCM_05007	156.032	158.973	162.943	157.369	189.674	205.487	112.538	91.4605
CCM_06055	159.307	165.438	213.942	215.744	310.873	312.968	420.429	385.761
CCM_05005	159.483	140.155	128.774	128.252	119.261	119.929	106.309	99.1266
CCM_08494	160.347	147.014	153.406	138.449	106.783	102.722	101.399	104
CCM_03994	161.191	160.579	111.221	119.045	90.3029	87.5228	70.9399	68.3367
CCM_09635	167.194	135.727	176.423	158.403	167.212	154.075	137.098	136.92
CCM_00332	171.184	155.906	187.743	193.016	175.645	175.145	118.27	116.415
CCM_07711	171.358	149.51	179.829	234.408	207.702	241.232	69.1847	55.0236
CCM_09377	173.579	179.872	178.519	164.345	207.198	200.057	245.917	265.473
CCM_02954	178.894	178.4	174.576	169.539	166.007	153.271	308.355	311.785
CCM_07379	179.456	171.391	162.448	166.15	138.567	142.814	189.147	177.652
CCM_02732	181.25	235.307	204.871	191.125	139.451	155.693	203.656	216.649
CCM_02597	182.102	193.673	177.528	150.016	157.412	155.352	214.425	212.387
CCM_03454	182.558	178.364	153.983	132.233	82.2364	86.8051	280.733	265.101
CCM_07015	191.261	157.849	171.262	175.08	153.736	147.923	124.482	120.354
CCM_08770	194.791	175.893	224.838	202.041	326.752	322.262	121.986	122.64
CCM_01457	200.473	226.501	155.518	164.63	454.871	492.305	213.988	210.214
CCM_05400	200.888	201.109	235.395	245.045	192.379	214.336	72.1347	68.5272
CCM_00925	201.674	211.703	182.349	189.287	181.049	160.605	163.133	162.597
CCM_01312	204.251	222.234	195.173	170.271	162.665	157.628	161.163	180.41
CCM_00770	212.593	183.799	151.698	127.115	123.672	178.818	64.2196	55.2676
CCM_08924	226.422	242.491	200.869	201.737	186.251	188.685	204.598	197.866
CCM_04242	231.288	221.865	168.182	158.558	133.185	124.22	81.0725	77.378
CCM_05678	247.283	193.546	268.386	315.367	303.073	287.574	119.689	105.99
CCM_02455	247.878	232.107	218.936	244.18	245.54	277.503	168.351	146.826
CCM_04266	250.947	229.819	266.096	248.497	261.141	257.991	108.728	114.295
CCM_06280	251.215	266.039	249.711	253.912	412.569	403.167	244.982	247.087
CCM_06954	253.244	254.15	260.767	261.644	247.786	251.832	264.039	257.735
CCM_01110	256.792	269.031	333.175	292.913	397.856	395.049	173.433	185.868
CCM_05477	257.899	256.724	260.987	264.877	345.478	371.604	370.92	364.771
CCM_01839	269.759	245.145	206.925	213.105	181.588	183.347	164.793	159.69
CCM_05271	272.637	260.188	278.606	255.81	277.14	296.905	97.9649	87.7861
CCM_00971	275.47	293	309.004	312.962	367.235	359.244	461.805	486.221
CCM_05103	283.077	264.098	235.245	252.155	234.144	191.723	354.952	347.795
CCM_05388	290.57	281.234	278.921	288.793	244.017	247.533	196.552	185.818
CCM_01097	297.429	288.365	290.869	293.38	364.504	402.999	563.102	505.234
CCM_01282	298.119	290.3	328.981	291.881	132.512	100.001	58.4037	61.7189
CCM_05843	299.626	283.174	272.628	318.739	293.095	309.623	467.001	451.023
CCM_00145	300.279	321.857	220.466	218.102	225.782	229.783	403.525	385.419
CCM_02578	301.005	322.923	190.732	354.215	269.567	277.192	470.952	426.403
CCM_01084	302.732	263.251	245.214	246.717	176.703	176.565	188.775	176.571
CCM_03401	311.059	315.534	205.407	188.199	173.672	223.453	250.237	239.886
CCM_03979	315.228	295.027	316.927	328.383	317.581	316.664	335.155	342.457
CCM_08683	317.857	331.887	264.59	262.441	300.444	279.078	496.716	487.362
CCM_00632	320.537	299.54	462.001	539.999	710.456	830.128	539.192	447.91
CCM_04849	330.032	308.178	634.359	627.584	529.593	514.6	92.8076	85.0491
CCM_02962	346.216	332.261	323.394	353.669	290.436	294.968	236.641	237.987
CCM_05676	351.465	316.254	294.686	356.207	231.793	241.415	240.921	224.359
CCM_01536	353.931	320.934	325.912	293.985	291.623	344.138	95.1727	93.2052
CCM_02694	359.261	349.887	295.772	248.332	155.55	134.494	173.783	169.924
CCM_05882	365.357	359.689	214.11	202.55	176.53	177.007	626.561	548.709
CCM_02601	379.542	382.862	300.414	277.39	234.099	269.066	672.366	600.602
CCM_02602	385.966	372.521	349.515	355.843	249.85	220.484	242.424	224.151
CCM_00683	390.393	374.505	820.515	752.076	776.495	714.567	344.157	386.523
CCM_02666	399.787	407.514	366.879	379.111	382.545	400.477	430.508	463.87
CCM_05902	419.173	366.408	2456.31	2929.42	5055.01	5197.35	175.156	172.081
CCM_04243	432.82	433.764	462.388	455.068	546.567	561.034	374.345	360.863
CCM_00274	435.6	372.19	441.138	466.836	459.728	524.644	18.6988	20.7556
CCM_09196	436.712	409.705	587.136	626.293	620.372	605.403	149.973	149.378
CCM_04354	448.127	404.687	487.296	431.578	449.753	497.926	29.2429	25.5471
CCM_04604	449.148	449.783	358.142	348.917	346.643	340.058	428.504	407.09
CCM_04059	462.98	457.523	543.985	531.106	691.18	657.229	942.275	924.769
CCM_01872	464.229	478.3	328.156	297.634	377.015	387.764	695.363	717.302
CCM_07226	474.841	393.855	483.716	468.229	483.657	508.974	17.0252	16.6368
CCM_02537	475.821	446.019	504.428	501.238	335.73	366.513	72.1887	75.4274
CCM_05893	487.289	482.818	506.099	457.443	342.912	281.1	363.409	370.079
CCM_04122	487.734	427.617	532.498	577.139	585.424	563.819	338.041	341.724
CCM_05063	488.509	490.618	463.381	470.703	540.281	576.753	811.805	635.842
CCM_00275	501.549	390.176	482.519	567.855	456.694	516.975	35.0799	32.3206
CCM_07843	504.959	513.541	318.528	337.887	373.678	335.966	501.282	522.913
CCM_04876	510.15	472.168	342.226	367.687	352.003	402.998	370.069	379.462
CCM_04862	523.319	500.075	507.701	540.476	416.351	404.194	275.989	239.017
CCM_04178	525.301	548.241	540.174	538.816	556.103	556.943	815.895	739.508
CCM_06990	548.762	514.582	530.598	598.803	444.144	449.992	565.811	522.321
CCM_04404	569.596	558.542	844.552	768.374	1386.69	1467.97	608.007	589.733
CCM_05785	595.673	568.238	538.157	607.588	415.606	419.988	489.667	449.246
CCM_05316	652.442	603.493	642.652	717.38	512.028	471.092	463.578	436.071
CCM_04630	655.843	655.397	594.221	597.593	420.157	450.149	591.676	562.601
CCM_07423	659.997	597.405	622.56	649.443	535.055	557.886	346.571	315.948
CCM_04006	674.34	707.656	724.709	811.704	880.67	938.679	1391.62	1336.94
CCM_07172	681.889	666.065	869.764	999.709	1000.18	1088.02	591.872	530.615
CCM_02454	693.407	639.799	590.853	555.582	403.352	458.885	611.749	566.962
CCM_07874	693.595	560.482	996.394	1021.73	3202.59	3299.6	2203.46	1914.57
CCM_06295	707.595	715.849	641.479	579.881	451.508	452.334	64.8117	67.4123
CCM_01283	709.553	663.796	734.64	733.05	335.917	287.822	153.335	138.386
CCM_06689	776.592	773.235	642.045	678.889	592.875	579.181	473.09	428.333
CCM_01530	783.359	696.01	1449.37	1385.07	2512.55	2388.29	621.216	687.461
CCM_01284	804.495	769.125	862.921	736.241	357.562	300.446	148.61	132.933
CCM_06914	883.321	899.512	857.896	945.653	494.3	637.456	891.03	798.93
CCM_01231	887.986	884.036	817.947	765.448	677.416	711.855	34.0215	39.7401
CCM_07839	936.697	995.404	1084.5	951.123	1358.11	1305.11	2781.98	3048.69
CCM_07225	997.508	828.613	1063.69	1063.46	963.313	957.696	105.737	106.106
CCM_01075	1004.13	634.798	1279.62	2052.91	723.231	1148.9	415.553	309.475
CCM_09634	1005.76	842.778	966.334	946.107	802.73	846.826	255.519	246.276
CCM_04265	1116.74	1050.16	991.02	921.896	856.793	928.694	614.124	578.76
CCM_00719	1147.82	1076.09	1227.54	1220.85	1413.25	1421.4	1763.11	1643.75
CCM_05119	1176.79	1127.62	880.88	1167.37	487.814	579.967	59.6796	51.5543
CCM_03313	1260.29	1058.88	1408.68	1698.87	2117.18	2183.76	1216.97	1067.15
CCM_04804	1361.43	1397.45	1708.21	1705.45	2134.43	2095.92	3432.96	3702.89
CCM_07730	1505.26	1153.44	1314.23	1463.68	1323.58	1852.08	265.789	267.434
CCM_03201	1523.42	1180.04	1529.37	1428.47	541.644	458.352	224.206	210.48
CCM_06156	1716.51	1645.56	1783.08	1702.34	971.401	994.749	619.894	638.054
CCM_00769	1911	1556.08	958.134	944.815	843.256	1231.22	2.70521	0.453434
CCM_03275	1967.29	1894.63	1260.63	1694.98	1307.2	1418.36	1172.64	922.826
CCM_00471	2074.4	1514.04	2234.46	2720.74	2618.13	2333.16	2726.74	2346.97
CCM_07126	2161.16	1997.13	2038.42	2244.01	2108.46	2138.4	2416.23	2104.07
CCM_04549	2170.65	2022.97	2243.17	2225.83	2153.28	2220.24	1791.1	1668.78
CCM_03403	2259.04	2225.38	2411.64	2336.75	2953.43	3110.93	3695.37	3251.22
CCM_02963	2441.85	2125.03	2030.51	2076.64	2811.64	3229.97	2487.06	2146.57
CCM_04398	2690.28	2595.26	2404.6	2748.48	2724.29	2911.07	2578.55	2309.88
CCM_02484	2699.74	2344.15	2780.03	2652.15	3940.79	4132.65	479.537	459.172
CCM_06025	2850.23	1849.27	3027.47	2801.06	2115.69	1876.05	152.414	152.985
CCM_04125	3272.02	2353.48	3283.28	3665.15	3673.63	3746.67	1037.83	957.805
CCM_01597	4672.48	3843.74	4416.96	5456.1	7378.55	8021.06	2319.93	2165.86
CCM_08422	4834.8	3892.65	5043.45	5091.89	5008.96	5532.83	60.6357	55.437
CCM_03442	5040.78	4788.99	5941.14	7369.15	7964.9	8884.82	5206.74	4624.43
CCM_00277	5542.91	5049.87	8552.33	8526.97	20027.4	21486.7	3380.43	3126.88
CCM_03832	10751.4	10580.9	12426.2	13150.8	16625.1	16307.8	5580.28	4982.36

## Sheet: foldchange>1
promoter	FoldChange	Log2FoldChange	pval	padj	Up/Down	promoter	FoldChange	Log2FoldChange	pval	padj	Up/Down	Significant	promoter	FoldChange	Log2FoldChange	pval	padj	Up/Down	Significant
CCM_01015	51.628	5.69008	0	0	up	CCM_01015	185.981	7.53901	0	0	up	yes	CCM_01015	14.8475	3.89215	2.90669e-141	3.35404e-139	up	yes
CCM_05702	44.3866	5.47205	0	0	up	CCM_05702	230.904	7.85115	0	0	up	yes	CCM_05702	4.98458	2.31747	6.36935e-49	1.70727e-47	up	yes
CCM_07141	19.2884	4.26966	0	0	up	CCM_07141	26.6444	4.73576	0	0	up	yes	CCM_07141	3.15513	1.6577	6.52746e-51	1.83818e-49	up	yes
CCM_07446	12.7645	3.67407	7.5978e-308	9.65463e-305	up	CCM_07446	7.88839	2.97973	1.25126e-211	2.31934e-209	up	yes	CCM_07446	0.852695	-0.229899	0.0617822	0.106385	down	no
CCM_02585	10.0727	3.33238	3.65433e-305	4.06316e-302	up	CCM_02585	50.8112	5.66708	0	0	up	yes	CCM_02585	0.98432	-0.0228008	0.837512	0.881778	down	no
CCM_00151	36.5064	5.19008	1.06946e-302	1.05698e-299	up	CCM_00151	137.858	7.10704	0	0	up	yes	CCM_00151	7.39192	2.88595	8.89196e-66	3.44818e-64	up	yes
CCM_04508	10.7729	3.42933	1.07156e-281	8.66501e-279	up	CCM_04508	13.58	3.76341	0	0	up	yes	CCM_04508	6.6607	2.73567	2.2685e-202	4.99176e-200	up	yes
CCM_01014	9.92978	3.31176	6.4726e-273	4.79782e-270	up	CCM_01014	10.3117	3.3662	0	0	up	yes	CCM_01014	2.4436	1.28901	3.42542e-39	7.20251e-38	up	yes
CCM_08127	9.28001	3.21413	2.20117e-232	1.39853e-229	up	CCM_08127	48.2959	5.59383	0	0	up	yes	CCM_08127	7.30489	2.86886	7.99429e-217	2.04438e-214	up	yes
CCM_04506	9.4071	3.23375	5.75306e-161	2.32607e-158	up	CCM_04506	21.6608	4.43701	0	0	up	yes	CCM_04506	8.45872	3.08044	6.88809e-249	2.10242e-246	up	yes
CCM_05902	7.32576	2.87298	2.23449e-129	7.64454e-127	up	CCM_05902	15.064	3.91304	0	0	up	yes	CCM_05902	0.461901	-1.11434	9.71142e-19	9.80677e-18	down	yes
CCM_05556	5.30715	2.40794	6.9175e-128	2.27893e-125	up	CCM_05556	7.89691	2.98129	1.3653e-254	3.24451e-252	up	yes	CCM_05556	1.95387	0.966334	8.27254e-25	1.08414e-23	up	no
CCM_04514	174.5	7.44708	5.99274e-111	1.71953e-108	up	CCM_04514	604.348	9.23923	3.86345e-181	5.86991e-179	up	yes	CCM_04514	668.356	9.38447	3.67837e-188	7.103e-186	up	yes
CCM_06594	3.74498	1.90496	1.4895e-87	3.4866e-85	up	CCM_06594	3.94037	1.97833	1.32779e-99	1.12898e-97	up	yes	CCM_06594	0.236929	-2.07747	8.53838e-86	4.59035e-84	down	yes
CCM_07702	6.54342	2.71004	9.82414e-81	2.18464e-78	up	CCM_07702	14.6113	3.86901	1.89607e-200	3.44564e-198	up	yes	CCM_07702	1.74848	0.806104	8.61451e-06	3.08485e-05	up	no
CCM_05703	2.91424	1.54312	7.12828e-59	1.17419e-56	up	CCM_05703	8.80917	3.13901	2.04619e-303	6.53933e-301	up	yes	CCM_05703	1.99737	0.998104	4.72291e-29	7.2311e-28	up	no
CCM_06052	3.19721	1.67681	1.14475e-58	1.85137e-56	up	CCM_06052	3.97031	1.98925	1.04328e-98	8.55673e-97	up	yes	CCM_06052	1.04219	0.05962	0.536412	0.641012	up	no
CCM_03715	4.81902	2.26874	1.12167e-53	1.72022e-51	up	CCM_03715	6.2872	2.65242	2.0535e-79	1.2773e-77	up	yes	CCM_03715	1.88097	0.911475	9.63483e-11	5.86269e-10	up	no
CCM_06948	2.56861	1.36099	8.15952e-49	1.20965e-46	up	CCM_06948	3.11839	1.6408	9.531e-64	4.96254e-62	up	yes	CCM_06948	0.511982	-0.965834	7.60556e-22	8.71233e-21	down	no
CCM_00683	2.19441	1.13384	8.90066e-36	1.04173e-33	up	CCM_00683	2.24877	1.16914	7.59196e-43	2.69587e-41	up	yes	CCM_00683	0.997988	-0.00290605	0.973729	0.984932	down	no
CCM_00327	2.71861	1.44287	1.96027e-35	2.26449e-33	up	CCM_00327	3.04961	1.60863	4.01154e-51	1.60948e-49	up	yes	CCM_00327	2.28538	1.19243	1.29586e-29	2.02334e-28	up	yes
CCM_04507	11.6458	3.54174	1.12638e-33	1.22185e-31	up	CCM_04507	21.9856	4.45849	2.60701e-74	1.54883e-72	up	yes	CCM_04507	12.3238	3.62337	1.42835e-49	3.90607e-48	up	yes
CCM_04849	2.11112	1.07801	4.78122e-31	5.00341e-29	up	CCM_04849	1.8877	0.916632	3.11923e-25	7.13803e-24	up	no	CCM_04849	0.291192	-1.77996	2.68318e-73	1.14879e-71	down	yes
CCM_04149	2.33254	1.2219	8.08972e-30	8.17706e-28	up	CCM_04149	4.20892	2.07345	6.20146e-104	5.58011e-102	up	yes	CCM_04149	1.33439	0.416181	5.94671e-05	0.000187872	up	no
CCM_04513	2.7193	1.44324	3.95844e-28	3.78606e-26	up	CCM_04513	4.84786	2.27735	2.01785e-78	1.24676e-76	up	yes	CCM_04513	1.36325	0.447053	0.000981061	0.00252387	up	no
CCM_01530	2.04509	1.03216	8.18268e-28	7.66158e-26	up	CCM_01530	3.82147	1.93413	8.47767e-106	7.93647e-104	up	yes	CCM_01530	0.924087	-0.113899	0.212467	0.305387	down	no
CCM_04833	4.24471	2.08567	9.99379e-28	9.25987e-26	up	CCM_04833	2.57291	1.3634	1.25018e-11	1.46481e-10	up	yes	CCM_04833	0.444909	-1.16842	2.30418e-05	7.7643e-05	down	yes
CCM_05701	2.19035	1.13116	2.97312e-26	2.6713e-24	up	CCM_05701	8.40345	3.07098	8.36316e-270	2.21457e-267	up	yes	CCM_05701	1.51009	0.594636	1.65462e-09	8.96676e-09	up	no
CCM_04945	1.87844	0.909532	5.12731e-21	3.64859e-19	up	CCM_04945	3.62513	1.85803	1.69729e-100	1.48401e-98	up	yes	CCM_04945	1.51675	0.600984	1.45476e-11	9.49305e-11	up	no
CCM_01382	1.93656	0.953494	5.07582e-20	3.47303e-18	up	CCM_01382	1.56487	0.646039	6.4403e-10	6.54481e-09	up	no	CCM_01382	0.903297	-0.146728	0.139521	0.214483	down	no
CCM_00277	1.72135	0.783539	1.05494e-17	6.56205e-16	up	CCM_00277	4.52225	2.17704	1.18999e-134	1.37861e-132	up	yes	CCM_00277	0.641832	-0.639731	3.43085e-13	2.52235e-12	down	no
CCM_07879	2.34186	1.22766	1.09962e-17	6.79244e-16	up	CCM_07879	4.53499	2.1811	1.47125e-61	7.53343e-60	up	yes	CCM_07879	0.732087	-0.449912	0.00783494	0.0169295	down	no
CCM_09297	3.02862	1.59866	2.2839e-16	1.31066e-14	up	CCM_09297	10.0939	3.33542	4.88146e-90	3.50709e-88	up	yes	CCM_09297	0.63601	-0.65288	0.0120578	0.0248293	down	no
CCM_04834	4.15674	2.05545	2.97787e-16	1.66592e-14	up	CCM_04834	12.9499	3.69487	2.13653e-80	1.36561e-78	up	yes	CCM_04834	1.14716	0.198061	0.564566	0.664174	up	no
CCM_02531	5.9369	2.56971	1.17146e-14	5.66313e-13	up	CCM_02531	24.0073	4.5854	2.32859e-92	1.74043e-90	up	yes	CCM_02531	32.9408	5.04181	4.34974e-127	4.28721e-125	up	yes
CCM_09195	2.89926	1.53569	6.41463e-13	2.64158e-11	up	CCM_09195	8.85094	3.14583	1.05878e-83	7.05955e-82	up	yes	CCM_09195	0.758074	-0.399589	0.153182	0.231979	down	no
CCM_04512	1.57455	0.654935	1.74364e-12	6.83247e-11	up	CCM_04512	1.74999	0.807346	1.59357e-19	2.85119e-18	up	no	CCM_04512	0.810027	-0.303958	0.000635517	0.00170396	down	no
CCM_00340	7.56375	2.9191	1.80442e-12	7.0396e-11	up	CCM_00340	16.5569	4.04936	3.58727e-231	7.5561e-229	up	yes	CCM_00340	6.45352	2.69009	1.3328e-92	8.29671e-91	up	yes
CCM_00632	1.72633	0.78771	3.27646e-12	1.21942e-10	up	CCM_00632	2.86772	1.5199	8.10607e-48	3.02932e-46	up	yes	CCM_00632	1.66353	0.734251	8.77227e-12	5.83298e-11	up	no
CCM_07510	1.77906	0.831112	9.09118e-12	3.24763e-10	up	CCM_07510	1.44925	0.535308	3.66097e-06	2.47663e-05	up	no	CCM_07510	11.3389	3.5032	0	0	up	yes
CCM_07874	1.71818	0.78088	1.27972e-11	4.49926e-10	up	CCM_07874	5.9825	2.58075	2.58374e-132	2.92025e-130	up	yes	CCM_07874	3.43096	1.77861	1.54337e-57	5.1602e-56	up	yes
CCM_04404	1.52602	0.609772	3.84974e-11	1.29221e-09	up	CCM_04404	2.92002	1.54598	2.90206e-76	1.74651e-74	up	yes	CCM_04404	1.10932	0.149682	0.0638052	0.109311	up	no
CCM_01531	1.75773	0.813713	2.33602e-10	7.34237e-09	up	CCM_01531	2.06724	1.04771	7.74573e-18	1.29814e-16	up	yes	CCM_01531	1.06126	0.08578	0.507221	0.615614	up	no
CCM_09196	1.53105	0.614517	7.65405e-10	2.30009e-08	up	CCM_09196	1.67093	0.740647	3.82196e-16	5.97335e-15	up	no	CCM_09196	0.369532	-1.43623	2.6228e-49	7.07035e-48	down	yes
CCM_03920	3.73454	1.90093	8.3902e-10	2.4877e-08	up	CCM_03920	11.9246	3.57587	2.18202e-52	8.94819e-51	up	yes	CCM_03920	2.57729	1.36585	3.7842e-05	0.000123172	up	yes
CCM_07508	1.48219	0.567729	9.18183e-10	2.71337e-08	up	CCM_07508	1.82087	0.864629	2.17961e-25	5.03756e-24	up	no	CCM_07508	1.31165	0.391383	1.41584e-05	4.91983e-05	up	no
CCM_01087	2.03104	1.02222	1.61908e-09	4.69112e-08	up	CCM_01087	2.20545	1.14107	5.51324e-15	8.02147e-14	up	yes	CCM_01087	3.32433	1.73306	8.90359e-44	2.06485e-42	up	yes
CCM_06323	1.54255	0.625315	1.64782e-09	4.75888e-08	up	CCM_06323	1.50629	0.590999	7.86594e-06	5.07318e-05	up	no	CCM_06323	0.34289	-1.54418	1.94761e-43	4.46206e-42	down	yes
CCM_04058	1.46588	0.551766	2.13902e-09	6.11788e-08	up	CCM_04058	1.62101	0.696896	3.74034e-14	5.15855e-13	up	no	CCM_04058	0.460083	-1.12003	2.05211e-34	3.76299e-33	down	yes
CCM_05039	6.26329	2.64692	2.45166e-09	6.98958e-08	up	CCM_05039	256.034	8.00019	5.53813e-194	9.1656e-192	up	yes	CCM_05039	546.54	9.09418	5.98133e-270	2.09612e-267	up	yes
CCM_07447	1.57506	0.655408	3.43871e-09	9.61867e-08	up	CCM_07447	1.84803	0.88599	1.70134e-14	2.40733e-13	up	no	CCM_07447	0.619218	-0.691482	4.31574e-09	2.25985e-08	down	no
CCM_02532	1.82796	0.870238	4.27176e-09	1.17276e-07	up	CCM_02532	2.51411	1.33005	5.50916e-23	1.1578e-21	up	yes	CCM_02532	0.761236	-0.393584	0.0153305	0.0308567	down	no
CCM_00062	1.8268	0.869317	5.71641e-09	1.53618e-07	up	CCM_00062	4.70064	2.23286	1.27147e-65	6.73369e-64	up	yes	CCM_00062	0.059312	-4.07553	1.38414e-53	4.17093e-52	down	yes
CCM_01111	1.68023	0.748663	3.80436e-08	9.34802e-07	up	CCM_01111	3.47097	1.79534	2.49696e-55	1.10726e-53	up	yes	CCM_01111	1.64124	0.714787	4.23266e-09	2.21758e-08	up	no
CCM_06737	1.61908	0.695171	4.96336e-08	1.1997e-06	up	CCM_06737	1.46484	0.550741	8.9485e-06	5.71175e-05	up	no	CCM_06737	1.11026	0.150895	0.20591	0.297363	up	no
CCM_07172	1.48157	0.567123	8.92132e-08	2.06117e-06	up	CCM_07172	1.7878	0.838185	1.37159e-19	2.46354e-18	up	no	CCM_07172	0.870153	-0.200659	0.0341514	0.0629168	down	no
CCM_03980	1.4601	0.54607	8.95971e-08	2.06468e-06	up	CCM_03980	1.46264	0.548574	2.13398e-08	1.88359e-07	up	no	CCM_03980	1.20387	0.267674	0.0054522	0.0121442	up	no
CCM_00908	1.81778	0.862181	1.49188e-07	3.32587e-06	up	CCM_00908	5.84404	2.54697	1.89053e-71	1.08157e-69	up	yes	CCM_00908	5.99952	2.58485	1.1489e-83	5.87614e-82	up	yes
CCM_04852	2.15524	1.10785	1.89608e-07	4.18503e-06	up	CCM_04852	4.2342	2.08209	2.37696e-30	6.44143e-29	up	yes	CCM_04852	2.30309	1.20357	1.80168e-09	9.73029e-09	up	yes
CCM_06281	1.46417	0.550087	1.16746e-06	2.37091e-05	up	CCM_06281	4.04583	2.01644	9.86158e-88	7.03055e-86	up	yes	CCM_06281	0.399316	-1.3244	5.36142e-33	9.4645e-32	down	yes
CCM_04804	1.32119	0.401843	1.52589e-06	3.03642e-05	up	CCM_04804	1.76923	0.823124	1.21241e-26	2.90351e-25	up	no	CCM_04804	2.70245	1.43427	9.30672e-76	4.15378e-74	up	yes
CCM_03442	1.44686	0.532921	1.65006e-06	3.26161e-05	up	CCM_03442	1.97819	0.984178	5.26857e-29	1.35636e-27	up	no	CCM_03442	1.045	0.0635046	0.459791	0.571687	up	no
CCM_06054	1.50572	0.590453	2.2859e-06	4.41065e-05	up	CCM_06054	2.00914	1.00658	4.39218e-17	7.23033e-16	up	yes	CCM_06054	0.97425	-0.0376367	0.763108	0.831092	down	no
CCM_06055	1.41276	0.498519	7.94154e-06	0.000140437	up	CCM_06055	2.21645	1.14825	1.71953e-29	4.50186e-28	up	yes	CCM_06055	2.59389	1.37512	1.72164e-43	3.95391e-42	up	yes
CCM_00061	1.52491	0.608722	9.502e-06	0.000166052	up	CCM_00061	1.712	0.775682	7.47559e-10	7.53084e-09	up	no	CCM_00061	0.628147	-0.670825	2.29691e-06	8.87802e-06	down	no
CCM_03313	1.43136	0.517387	1.42206e-05	0.000237322	up	CCM_03313	2.13957	1.09732	7.12163e-29	1.82329e-27	up	yes	CCM_03313	1.02894	0.0411631	0.691144	0.773826	up	no
CCM_01294	1.48851	0.573869	1.7017e-05	0.00027672	up	CCM_01294	1.30275	0.381557	0.00431397	0.0156976	up	no	CCM_01294	2.8466	1.50924	1.87917e-41	4.08751e-40	up	yes
CCM_02695	1.35139	0.434448	3.91868e-05	0.000604116	up	CCM_02695	2.02389	1.01713	1.94277e-23	4.14875e-22	up	yes	CCM_02695	0.765459	-0.385602	0.000250582	0.000720232	down	no
CCM_03832	1.28043	0.356633	4.07587e-05	0.000627247	up	CCM_03832	1.78119	0.832838	2.03419e-27	5.02744e-26	up	no	CCM_03832	0.517381	-0.9507	6.19105e-30	9.76328e-29	down	no
CCM_08608	1.51213	0.596583	4.73634e-05	0.000720167	up	CCM_08608	2.2072	1.14221	6.21729e-20	1.13429e-18	up	yes	CCM_08608	1.35732	0.440759	0.000456072	0.00125046	up	no
CCM_04150	5.43091	2.44119	6.45666e-05	0.000946161	up	CCM_04150	16.4882	4.04336	1.69931e-17	2.81236e-16	up	yes	CCM_04150	0.371447	-1.42877	0.223347	0.318221	down	no
CCM_05652	1.35944	0.443017	0.00015993	0.00214567	up	CCM_05652	1.31819	0.398554	0.00119641	0.00507012	up	no	CCM_05652	1.35	0.432963	7.08605e-05	0.000221281	up	no
CCM_05678	1.4145	0.500297	0.000161815	0.00216769	up	CCM_05678	1.54571	0.628273	1.20765e-07	9.89612e-07	up	no	CCM_05678	0.534894	-0.902676	8.69084e-13	6.23448e-12	down	no
CCM_00947	1.43293	0.518967	0.00023342	0.00300475	up	CCM_00947	0.969659	-0.0444501	0.772153	0.873041	down	no	CCM_00947	1.12568	0.170797	0.190073	0.278057	up	no
CCM_04122	1.29455	0.37245	0.000276566	0.00348944	up	CCM_04122	1.44838	0.534436	8.0238e-09	7.39211e-08	up	no	CCM_04122	0.775828	-0.366192	5.31251e-05	0.000168965	down	no
CCM_01110	1.2708	0.345738	0.000323396	0.00399529	up	CCM_01110	1.73994	0.799037	1.49608e-22	3.06085e-21	up	no	CCM_01110	0.713948	-0.48611	6.64463e-09	3.42251e-08	down	no
CCM_04059	1.24694	0.318387	0.000334367	0.00411296	up	CCM_04059	1.69003	0.757046	9.56535e-20	1.72474e-18	up	no	CCM_04059	2.11927	1.08357	1.19355e-43	2.74778e-42	up	yes
CCM_03995	1.4702	0.556017	0.000369306	0.00448767	up	CCM_03995	1.5692	0.650027	2.10687e-05	0.000128379	up	no	CCM_03995	0.737326	-0.439625	0.0111031	0.0230743	down	no
CCM_07018	1.87764	0.908919	0.000376735	0.00455307	up	CCM_07018	2.6216	1.39045	3.26525e-08	2.8309e-07	up	yes	CCM_07018	1.63915	0.712952	0.0048374	0.010898	up	no
CCM_05557	1.35769	0.441151	0.000435147	0.00512667	up	CCM_05557	2.36839	1.24391	1.98865e-31	5.53476e-30	up	yes	CCM_05557	4.28516	2.09935	2.01065e-106	1.5723e-104	up	yes
CCM_05400	1.27627	0.351933	0.000487725	0.005678	up	CCM_05400	1.16764	0.223591	0.0292826	0.0787784	up	no	CCM_05400	0.365619	-1.45159	8.19043e-45	1.94718e-43	down	yes
CCM_07711	1.37962	0.464269	0.000521415	0.00600776	up	CCM_07711	1.61484	0.69139	5.6252e-10	5.74167e-09	up	no	CCM_07711	0.404509	-1.30576	1.06036e-25	1.44778e-24	down	yes
CCM_01380	1.32825	0.409527	0.00119163	0.0121834	up	CCM_01380	1.749	0.806531	7.13327e-13	9.11877e-12	up	no	CCM_01380	0.551053	-0.859738	5.7912e-12	3.89179e-11	down	no
CCM_00949	1.23067	0.299445	0.00120509	0.0123068	up	CCM_00949	0.807928	-0.307701	0.00248787	0.00974539	down	no	CCM_00949	2.71168	1.43919	2.21266e-51	6.32513e-50	up	yes
CCM_03425	1.59728	0.675621	0.00129283	0.0130827	up	CCM_03425	1.60503	0.682597	0.00104493	0.00446906	up	no	CCM_03425	0.708551	-0.497056	0.0456501	0.0813449	down	no
CCM_08384	1.26937	0.344115	0.00207747	0.0195133	up	CCM_08384	1.22704	0.295186	0.00477271	0.0170918	up	no	CCM_08384	1.84999	0.887521	3.08197e-19	3.19404e-18	up	no
CCM_00758	1.26524	0.339406	0.00229688	0.0213042	up	CCM_00758	5.53441	2.46843	1.93148e-149	2.41904e-147	up	yes	CCM_00758	5.24338	2.3905	2.14751e-131	2.28312e-129	up	yes
CCM_02593	1.49638	0.581481	0.00239732	0.0220519	up	CCM_02593	2.55785	1.35493	3.7163e-20	6.82033e-19	up	yes	CCM_02593	0.597007	-0.74418	0.000110659	0.000335486	down	no
CCM_00332	1.24305	0.313882	0.00244111	0.0223162	up	CCM_00332	1.23748	0.307402	0.00173506	0.00704361	up	no	CCM_00332	0.749704	-0.415606	2.21993e-05	7.50715e-05	down	no
CCM_07225	1.24342	0.314319	0.00272616	0.0244694	up	CCM_07225	1.21351	0.27918	0.00495237	0.0176179	up	no	CCM_07225	0.12118	-3.04477	1.33485e-201	2.87053e-199	down	yes
CCM_07703	1.46153	0.547476	0.00291788	0.0259147	up	CCM_07703	4.95594	2.30916	2.26182e-57	1.05339e-55	up	yes	CCM_07703	0.915827	-0.126853	0.509866	0.617838	down	no
CCM_02663	3.71066	1.89168	0.00293091	0.0259666	up	CCM_02663	3.34134	1.74043	0.0089246	0.0290834	up	yes	CCM_02663	4.44888	2.15344	0.000213816	0.000620592	up	yes
CCM_02710	1.25616	0.329021	0.00323453	0.0280421	up	CCM_02710	1.48819	0.573558	1.78026e-07	1.4276e-06	up	no	CCM_02710	1.10464	0.143576	0.172858	0.256683	up	no
CCM_08770	1.22906	0.29756	0.00401979	0.0333545	up	CCM_08770	2.02012	1.01444	1.90587e-28	4.81297e-27	up	yes	CCM_08770	0.68951	-0.536357	1.00304e-08	5.06444e-08	down	no
CCM_07878	1.32718	0.408363	0.00467282	0.0378549	up	CCM_07878	2.1155	1.081	3.93792e-16	6.13389e-15	up	yes	CCM_07878	0.965727	-0.0503125	0.730819	0.806603	down	no
CCM_05328	1.42908	0.515082	0.00477356	0.038322	up	CCM_05328	1.14448	0.194692	0.622083	0.772493	up	no	CCM_05328	0.234665	-2.09133	5.63641e-27	8.04399e-26	down	yes
CCM_08422	1.23965	0.309933	0.00505846	0.0399955	up	CCM_08422	1.39364	0.47886	1.14913e-05	7.22045e-05	up	no	CCM_08422	0.0138936	-6.16944	0	0	down	yes
CCM_05148	1.22648	0.29452	0.00673357	0.0497468	up	CCM_05148	1.2182	0.284752	0.00693513	0.0235525	up	no	CCM_05148	1.25623	0.329096	0.00105852	0.00270696	up	no
CCM_01344	1.28772	0.364817	0.00730954	0.0533812	up
CCM_00685	2.71857	1.44285	0.00755763	0.0549136	up
CCM_05326	1.19309	0.254707	0.0077028	0.0555767	up
CCM_00719	1.17539	0.23314	0.00825365	0.0589688	up
CCM_00558	2.86	1.51602	0.00904661	0.0633619	up
CCM_00275	1.2581	0.331246	0.0104916	0.0712931	up
CCM_04006	1.18761	0.248063	0.0105267	0.0714771	up
CCM_00274	1.20017	0.263236	0.0109911	0.0741914	up
CCM_00971	1.16835	0.224478	0.0116849	0.0776227	up
CCM_01597	1.23847	0.308558	0.0126993	0.0828762	up
CCM_00691	4.20178	2.071	0.0128262	0.0833984	up
CCM_02537	1.16472	0.219986	0.0146641	0.0925234	up
CCM_05568	1.53599	0.619173	0.0156749	0.0970082	up
CCM_06056	1.30545	0.384551	0.0166006	0.101347	up
CCM_00442	1.30112	0.379756	0.0175414	0.105808	up
CCM_01075	2.17331	1.1199	0.0188911	0.111801	up
CCM_00681	1.30062	0.3792	0.0275613	0.148132	up
CCM_01623	1.20178	0.26517	0.0285459	0.151411	up
CCM_04861	1.16558	0.221044	0.0293785	0.154445	up
CCM_04124	1.16054	0.214799	0.0306588	0.159853	up
CCM_01283	1.14098	0.190273	0.0325113	0.166487	up
CCM_07616	1.37741	0.461955	0.0326053	0.166776	up
CCM_04549	1.1377	0.186121	0.0340493	0.172084	up
CCM_04519	1.15104	0.202938	0.0343744	0.173058	up
CCM_01734	1.17752	0.235751	0.0343782	0.173058	up
CCM_03443	1.65062	0.72301	0.0367828	0.181217	up
CCM_03403	1.13043	0.176877	0.0383623	0.186977	up
CCM_07226	1.16972	0.226157	0.0384342	0.186988	up
CCM_02484	1.14948	0.200979	0.0387693	0.187906	up
CCM_05316	1.15661	0.209906	0.0397778	0.191774	up
CCM_00471	1.47476	0.560483	0.0408696	0.195554	up
CCM_08771	1.24565	0.316894	0.0414713	0.197371	up
CCM_04266	1.14249	0.192176	0.0444047	0.206688	up
CCM_04354	1.1498	0.201378	0.0447588	0.207596	up
CCM_04243	1.13036	0.176781	0.0540289	0.233381	up
CCM_07184	1.1467	0.197492	0.0541839	0.233511	up
CCM_01736	1.16214	0.216785	0.0593346	0.248134	up
CCM_03201	1.16751	0.223436	0.0600596	0.250225	up
CCM_01282	1.12606	0.171279	0.0613194	0.253927	up
CCM_03979	1.12916	0.175256	0.0667285	0.268453	up
CCM_07839	1.12449	0.169277	0.0721845	0.28298	up
CCM_04500	1.39903	0.484429	0.0729371	0.285302	up
CCM_09635	1.17988	0.238641	0.0736238	0.287314	up
CCM_06990	1.13449	0.182049	0.0750091	0.289964	up
CCM_06124	1.16406	0.219168	0.0772111	0.294004	up
CCM_01285	1.16848	0.224633	0.0841012	0.3117	up
CCM_00690	2.2689	1.18199	0.0884206	0.321283	up
CCM_06156	1.10665	0.1462	0.0899333	0.324363	up
CCM_04848	1.39918	0.48458	0.0903853	0.325497	up
CCM_05628	1.11568	0.157919	0.0916651	0.328377	up
CCM_04125	1.31867	0.399088	0.119761	0.388078	up
CCM_07205	2.51021	1.32781	0.120317	0.389313	up
CCM_06954	1.09936	0.13666	0.142964	0.4287	up
CCM_07210	1.17891	0.237456	0.148418	0.438743	up
CCM_04744	1.22141	0.288553	0.157006	0.455055	up
CCM_07126	1.09989	0.137358	0.158585	0.457693	up
CCM_02965	1.10016	0.137712	0.158739	0.457991	up
CCM_06273	1.20758	0.272117	0.171171	0.479426	up
CCM_09634	1.10432	0.143158	0.172729	0.482696	up
CCM_07730	1.1156	0.157815	0.197433	0.522583	up
CCM_06025	1.32294	0.403744	0.199984	0.525667	up
CCM_09598	1.19122	0.252435	0.215563	0.54925	up
CCM_05477	1.09112	0.12581	0.228156	0.567463	up
CCM_01284	1.08435	0.116837	0.23411	0.572934	up
CCM_07204	1.58101	0.660845	0.250483	0.592094	up
CCM_04862	1.09385	0.12942	0.251163	0.593228	up
CCM_06914	1.08054	0.111751	0.25295	0.595652	up
CCM_04632	1.17844	0.236879	0.254595	0.597261	up
CCM_02982	1.08908	0.123111	0.256897	0.598567	up
CCM_04623	1.08895	0.122937	0.259737	0.601812	up
CCM_07423	1.08023	0.111337	0.266879	0.608561	up
CCM_05843	1.08398	0.116341	0.271301	0.614613	up
CCM_04178	1.07317	0.101876	0.278439	0.622135	up
CCM_05133	1.10435	0.143193	0.280729	0.624582	up
CCM_04518	1.0778	0.108083	0.292694	0.6389	up
CCM_05271	1.07055	0.098355	0.294494	0.640105	up
CCM_03453	1.30354	0.382437	0.333291	0.678248	up
CCM_02962	1.06581	0.0919559	0.337929	0.683462	up
CCM_02504	1.22043	0.287387	0.341844	0.686234	up
CCM_05007	1.08559	0.118483	0.342964	0.687175	up
CCM_06816	1.27754	0.353365	0.34745	0.690288	up
CCM_06389	1.14613	0.196768	0.360843	0.702536	up
CCM_01097	1.06496	0.0907933	0.361101	0.702536	up
CCM_05388	1.06021	0.084346	0.363833	0.704301	up
CCM_04330	1.62727	0.702451	0.38254	0.722497	up
CCM_05893	1.06013	0.0842458	0.385394	0.724105	up
CCM_02964	1.09085	0.125453	0.397993	0.734622	up
CCM_06821	1.10289	0.141287	0.399069	0.735998	up
CCM_01345	1.07871	0.109302	0.404058	0.740287	up
CCM_04196	1.09081	0.125405	0.408127	0.74364	up
CCM_05102	1.06335	0.0886156	0.412245	0.744855	up
CCM_00630	1.05717	0.0802121	0.415003	0.747238	up
CCM_09159	1.06704	0.0936079	0.42337	0.751673	up
CCM_06822	1.09348	0.128924	0.437558	0.762112	up
CCM_05842	1.22341	0.290905	0.444481	0.765175	up
CCM_01535	1.07067	0.0985167	0.446195	0.766494	up
CCM_05475	1.05147	0.0724123	0.448297	0.767486	up
CCM_07015	1.05919	0.0829661	0.460767	0.776971	up
CCM_00684	1.1695	0.225891	0.464135	0.779413	up
CCM_08493	1.05469	0.0768199	0.470414	0.782264	up
CCM_00801	1.53151	0.614959	0.471806	0.783408	up
CCM_06799	1.05927	0.0830762	0.474431	0.785713	up
CCM_05785	1.05149	0.0724396	0.488951	0.792943	up
CCM_05901	1.35878	0.442309	0.49417	0.79516	up
CCM_00737	1.05063	0.0712558	0.505223	0.799951	up
CCM_05569	1.05995	0.0839948	0.512664	0.804292	up
CCM_03840	1.06447	0.0901385	0.532312	0.815156	up
CCM_00567	1.42569	0.511663	0.532889	0.815282	up
CCM_01737	1.05835	0.0818202	0.533581	0.815394	up
CCM_06280	1.03971	0.0561752	0.544242	0.820292	up
CCM_05667	1.04321	0.0610331	0.546842	0.82276	up
CCM_00565	1.32119	0.401841	0.548179	0.822896	up
CCM_04398	1.04144	0.0585845	0.550786	0.824592	up
CCM_00972	1.08687	0.120181	0.575157	0.83792	up
CCM_09377	1.03548	0.0502954	0.598775	0.851631	up
CCM_05676	1.04144	0.0585833	0.618114	0.86245	up
CCM_02576	1.28292	0.359434	0.623026	0.866082	up
CCM_07453	1.03866	0.054724	0.637279	0.873752	up
CCM_02954	1.02825	0.0401853	0.654602	0.883031	up
CCM_06300	1.05368	0.0754421	0.671014	0.890049	up
CCM_01230	1.04105	0.0580425	0.686907	0.897901	up
CCM_02455	1.03058	0.0434617	0.68963	0.899697	up
CCM_04332	1.10616	0.145558	0.693219	0.901194	up
CCM_01735	1.08977	0.12402	0.695954	0.901576	up
CCM_03354	1.02598	0.0369976	0.716251	0.911239	up
CCM_04851	1.08168	0.113279	0.718998	0.912598	up
CCM_07615	1.0337	0.047823	0.726667	0.915164	up
CCM_05892	1.0363	0.051442	0.729847	0.916037	up
CCM_00152	1.07997	0.110992	0.73818	0.918146	up
CCM_05379	1.02567	0.0365695	0.745501	0.918945	up
CCM_05063	1.01868	0.026706	0.755195	0.920702	up
CCM_04631	1.02074	0.0296117	0.771592	0.927319	up
CCM_03945	1.01877	0.0268347	0.806822	0.940095	up
CCM_06143	1.02771	0.0394268	0.816004	0.944472	up
CCM_05447	1.01532	0.0219386	0.824946	0.947153	up
CCM_06142	1.02718	0.0386883	0.844958	0.955524	up
CCM_05879	1.01932	0.0276005	0.846827	0.956264	up
CCM_08494	1.01346	0.0192953	0.851543	0.956977	up
CCM_02732	1.01499	0.0214673	0.862711	0.961362	up
CCM_05876	1.0333	0.0472638	0.874916	0.964837	up
CCM_05727	1.01474	0.0211047	0.875216	0.964924	up
CCM_01233	1.01567	0.0224327	0.877496	0.965289	up
CCM_00934	1.05037	0.0708926	0.88366	0.967482	up
CCM_06818	1.01063	0.0152598	0.89072	0.970118	up
CCM_01632	1.02755	0.0392128	0.923078	0.978545	up
CCM_04374	1.01154	0.016551	0.927209	0.980098	up
CCM_07027	1.04218	0.0596017	0.934003	0.981912	up
CCM_00566	1.02376	0.0338725	0.945485	0.986058	up
CCM_06274	1.0079	0.0113596	0.949739	0.987009	up
CCM_04532	1.01692	0.0242072	0.96727	0.99253	up
CCM_07686	1.00417	0.00599712	0.969639	0.992816	up
CCM_00154	1.01166	0.0167181	0.973916	0.993533	up
CCM_02450	1.00167	0.0024048	0.986306	0.996992	up
CCM_04810	1.00068	0.000982873	0.993301	0.99766	up
CCM_07509	1.00063	0.000914444	0.994375	0.998078	up
CCM_07379	1.00012	0.000168648	0.998712	0.999499	up
CCM_02596	11.0831	3.47029	0.280275	NA	up
CCM_04123	8.40849	3.07185	0.43446	NA	up
CCM_00378	8.21607	3.03845	0.443977	NA	up
CCM_03983	1.7857	0.836492	0.463578	NA	up
CCM_04346	1.7074	0.771804	0.617562	NA	up
CCM_06944	1.23352	0.302785	0.777219	NA	up
CCM_00687	1.96193	0.972271	0.792576	NA	up
CCM_00568	1.20473	0.268713	0.83398	NA	up
CCM_05151	1.46996	0.555773	0.838016	NA	up
CCM_02594	1.46996	0.555773	0.838016	NA	up
CCM_02733	1.02948	0.0419211	0.992494	NA	up

## Sheet: WTL15_DEGs
promoter	FoldChange	Log2FoldChange	pval	padj	Up/Down
CCM_01015	51.628	5.69008	0	0	up
CCM_05702	44.3866	5.47205	0	0	up
CCM_07141	19.2884	4.26966	0	0	up
CCM_07446	12.7645	3.67407	7.5978e-308	9.65463e-305	up
CCM_02585	10.0727	3.33238	3.65433e-305	4.06316e-302	up
CCM_00151	36.5064	5.19008	1.06946e-302	1.05698e-299	up
CCM_04508	10.7729	3.42933	1.07156e-281	8.66501e-279	up
CCM_01014	9.92978	3.31176	6.4726e-273	4.79782e-270	up
CCM_08127	9.28001	3.21413	2.20117e-232	1.39853e-229	up
CCM_04506	9.4071	3.23375	5.75306e-161	2.32607e-158	up
CCM_05902	7.32576	2.87298	2.23449e-129	7.64454e-127	up
CCM_05556	5.30715	2.40794	6.9175e-128	2.27893e-125	up
CCM_04514	174.5	7.44708	5.99274e-111	1.71953e-108	up
CCM_06594	3.74498	1.90496	1.4895e-87	3.4866e-85	up
CCM_07702	6.54342	2.71004	9.82414e-81	2.18464e-78	up
CCM_05703	2.91424	1.54312	7.12828e-59	1.17419e-56	up
CCM_06052	3.19721	1.67681	1.14475e-58	1.85137e-56	up
CCM_03715	4.81902	2.26874	1.12167e-53	1.72022e-51	up
CCM_06948	2.56861	1.36099	8.15952e-49	1.20965e-46	up
CCM_00683	2.19441	1.13384	8.90066e-36	1.04173e-33	up
CCM_00327	2.71861	1.44287	1.96027e-35	2.26449e-33	up
CCM_04507	11.6458	3.54174	1.12638e-33	1.22185e-31	up
CCM_04849	2.11112	1.07801	4.78122e-31	5.00341e-29	up
CCM_04149	2.33254	1.2219	8.08972e-30	8.17706e-28	up
CCM_04513	2.7193	1.44324	3.95844e-28	3.78606e-26	up
CCM_01530	2.04509	1.03216	8.18268e-28	7.66158e-26	up
CCM_04833	4.24471	2.08567	9.99379e-28	9.25987e-26	up
CCM_05701	2.19035	1.13116	2.97312e-26	2.6713e-24	up
CCM_04945	1.87844	0.909532	5.12731e-21	3.64859e-19	up
CCM_01382	1.93656	0.953494	5.07582e-20	3.47303e-18	up
CCM_00277	1.72135	0.783539	1.05494e-17	6.56205e-16	up
CCM_07879	2.34186	1.22766	1.09962e-17	6.79244e-16	up
CCM_09297	3.02862	1.59866	2.2839e-16	1.31066e-14	up
CCM_04834	4.15674	2.05545	2.97787e-16	1.66592e-14	up
CCM_02531	5.9369	2.56971	1.17146e-14	5.66313e-13	up
CCM_09195	2.89926	1.53569	6.41463e-13	2.64158e-11	up
CCM_04512	1.57455	0.654935	1.74364e-12	6.83247e-11	up
CCM_00340	7.56375	2.9191	1.80442e-12	7.0396e-11	up
CCM_00632	1.72633	0.78771	3.27646e-12	1.21942e-10	up
CCM_07510	1.77906	0.831112	9.09118e-12	3.24763e-10	up
CCM_07874	1.71818	0.78088	1.27972e-11	4.49926e-10	up
CCM_04404	1.52602	0.609772	3.84974e-11	1.29221e-09	up
CCM_01531	1.75773	0.813713	2.33602e-10	7.34237e-09	up
CCM_09196	1.53105	0.614517	7.65405e-10	2.30009e-08	up
CCM_03920	3.73454	1.90093	8.3902e-10	2.4877e-08	up
CCM_07508	1.48219	0.567729	9.18183e-10	2.71337e-08	up
CCM_01087	2.03104	1.02222	1.61908e-09	4.69112e-08	up
CCM_06323	1.54255	0.625315	1.64782e-09	4.75888e-08	up
CCM_04058	1.46588	0.551766	2.13902e-09	6.11788e-08	up
CCM_05039	6.26329	2.64692	2.45166e-09	6.98958e-08	up
CCM_07447	1.57506	0.655408	3.43871e-09	9.61867e-08	up
CCM_02532	1.82796	0.870238	4.27176e-09	1.17276e-07	up
CCM_00062	1.8268	0.869317	5.71641e-09	1.53618e-07	up
CCM_01111	1.68023	0.748663	3.80436e-08	9.34802e-07	up
CCM_06737	1.61908	0.695171	4.96336e-08	1.1997e-06	up
CCM_07172	1.48157	0.567123	8.92132e-08	2.06117e-06	up
CCM_03980	1.4601	0.54607	8.95971e-08	2.06468e-06	up
CCM_00908	1.81778	0.862181	1.49188e-07	3.32587e-06	up
CCM_04852	2.15524	1.10785	1.89608e-07	4.18503e-06	up
CCM_06281	1.46417	0.550087	1.16746e-06	2.37091e-05	up
CCM_04804	1.32119	0.401843	1.52589e-06	3.03642e-05	up
CCM_03442	1.44686	0.532921	1.65006e-06	3.26161e-05	up
CCM_06054	1.50572	0.590453	2.2859e-06	4.41065e-05	up
CCM_06055	1.41276	0.498519	7.94154e-06	0.000140437	up
CCM_00061	1.52491	0.608722	9.502e-06	0.000166052	up
CCM_03313	1.43136	0.517387	1.42206e-05	0.000237322	up
CCM_01294	1.48851	0.573869	1.7017e-05	0.00027672	up
CCM_02695	1.35139	0.434448	3.91868e-05	0.000604116	up
CCM_03832	1.28043	0.356633	4.07587e-05	0.000627247	up
CCM_08608	1.51213	0.596583	4.73634e-05	0.000720167	up
CCM_04150	5.43091	2.44119	6.45666e-05	0.000946161	up
CCM_05652	1.35944	0.443017	0.00015993	0.00214567	up
CCM_05678	1.4145	0.500297	0.000161815	0.00216769	up
CCM_00947	1.43293	0.518967	0.00023342	0.00300475	up
CCM_04122	1.29455	0.37245	0.000276566	0.00348944	up
CCM_01110	1.2708	0.345738	0.000323396	0.00399529	up
CCM_04059	1.24694	0.318387	0.000334367	0.00411296	up
CCM_03995	1.4702	0.556017	0.000369306	0.00448767	up
CCM_07018	1.87764	0.908919	0.000376735	0.00455307	up
CCM_05557	1.35769	0.441151	0.000435147	0.00512667	up
CCM_05400	1.27627	0.351933	0.000487725	0.005678	up
CCM_07711	1.37962	0.464269	0.000521415	0.00600776	up
CCM_01380	1.32825	0.409527	0.00119163	0.0121834	up
CCM_00949	1.23067	0.299445	0.00120509	0.0123068	up
CCM_03425	1.59728	0.675621	0.00129283	0.0130827	up
CCM_08384	1.26937	0.344115	0.00207747	0.0195133	up
CCM_00758	1.26524	0.339406	0.00229688	0.0213042	up
CCM_02593	1.49638	0.581481	0.00239732	0.0220519	up
CCM_00332	1.24305	0.313882	0.00244111	0.0223162	up
CCM_07225	1.24342	0.314319	0.00272616	0.0244694	up
CCM_07703	1.46153	0.547476	0.00291788	0.0259147	up
CCM_02663	3.71066	1.89168	0.00293091	0.0259666	up
CCM_02710	1.25616	0.329021	0.00323453	0.0280421	up
CCM_08770	1.22906	0.29756	0.00401979	0.0333545	up
CCM_07878	1.32718	0.408363	0.00467282	0.0378549	up
CCM_05328	1.42908	0.515082	0.00477356	0.038322	up
CCM_08422	1.23965	0.309933	0.00505846	0.0399955	up
CCM_05148	1.22648	0.29452	0.00673357	0.0497468	up

## Sheet: WTL1h_DEGs
promoter	FoldChange	Log2FoldChange	pval	padj	Up/Down	Significant
CCM_05702	230.904	7.85115	0	0	up	yes
CCM_01015	185.981	7.53901	0	0	up	yes
CCM_00151	137.858	7.10704	0	0	up	yes
CCM_02585	50.8112	5.66708	0	0	up	yes
CCM_08127	48.2959	5.59383	0	0	up	yes
CCM_07141	26.6444	4.73576	0	0	up	yes
CCM_04506	21.6608	4.43701	0	0	up	yes
CCM_05902	15.064	3.91304	0	0	up	yes
CCM_04508	13.58	3.76341	0	0	up	yes
CCM_01014	10.3117	3.3662	0	0	up	yes
CCM_05703	8.80917	3.13901	2.04619e-303	6.53933e-301	up	yes
CCM_05701	8.40345	3.07098	8.36316e-270	2.21457e-267	up	yes
CCM_05556	7.89691	2.98129	1.3653e-254	3.24451e-252	up	yes
CCM_00340	16.5569	4.04936	3.58727e-231	7.5561e-229	up	yes
CCM_07446	7.88839	2.97973	1.25126e-211	2.31934e-209	up	yes
CCM_07702	14.6113	3.86901	1.89607e-200	3.44564e-198	up	yes
CCM_05039	256.034	8.00019	5.53813e-194	9.1656e-192	up	yes
CCM_04514	604.348	9.23923	3.86345e-181	5.86991e-179	up	yes
CCM_00758	5.53441	2.46843	1.93148e-149	2.41904e-147	up	yes
CCM_00277	4.52225	2.17704	1.18999e-134	1.37861e-132	up	yes
CCM_07874	5.9825	2.58075	2.58374e-132	2.92025e-130	up	yes
CCM_01530	3.82147	1.93413	8.47767e-106	7.93647e-104	up	yes
CCM_04149	4.20892	2.07345	6.20146e-104	5.58011e-102	up	yes
CCM_04945	3.62513	1.85803	1.69729e-100	1.48401e-98	up	yes
CCM_06594	3.94037	1.97833	1.32779e-99	1.12898e-97	up	yes
CCM_06052	3.97031	1.98925	1.04328e-98	8.55673e-97	up	yes
CCM_02531	24.0073	4.5854	2.32859e-92	1.74043e-90	up	yes
CCM_09297	10.0939	3.33542	4.88146e-90	3.50709e-88	up	yes
CCM_06281	4.04583	2.01644	9.86158e-88	7.03055e-86	up	yes
CCM_09195	8.85094	3.14583	1.05878e-83	7.05955e-82	up	yes
CCM_04834	12.9499	3.69487	2.13653e-80	1.36561e-78	up	yes
CCM_03715	6.2872	2.65242	2.0535e-79	1.2773e-77	up	yes
CCM_04513	4.84786	2.27735	2.01785e-78	1.24676e-76	up	yes
CCM_04404	2.92002	1.54598	2.90206e-76	1.74651e-74	up	yes
CCM_04507	21.9856	4.45849	2.60701e-74	1.54883e-72	up	yes
CCM_00908	5.84404	2.54697	1.89053e-71	1.08157e-69	up	yes
CCM_00062	4.70064	2.23286	1.27147e-65	6.73369e-64	up	yes
CCM_06948	3.11839	1.6408	9.531e-64	4.96254e-62	up	yes
CCM_07879	4.53499	2.1811	1.47125e-61	7.53343e-60	up	yes
CCM_07703	4.95594	2.30916	2.26182e-57	1.05339e-55	up	yes
CCM_01111	3.47097	1.79534	2.49696e-55	1.10726e-53	up	yes
CCM_03920	11.9246	3.57587	2.18202e-52	8.94819e-51	up	yes
CCM_00327	3.04961	1.60863	4.01154e-51	1.60948e-49	up	yes
CCM_00632	2.86772	1.5199	8.10607e-48	3.02932e-46	up	yes
CCM_00683	2.24877	1.16914	7.59196e-43	2.69587e-41	up	yes
CCM_05557	2.36839	1.24391	1.98865e-31	5.53476e-30	up	yes
CCM_04852	4.2342	2.08209	2.37696e-30	6.44143e-29	up	yes
CCM_06055	2.21645	1.14825	1.71953e-29	4.50186e-28	up	yes
CCM_03442	1.97819	0.984178	5.26857e-29	1.35636e-27	up	no
CCM_03313	2.13957	1.09732	7.12163e-29	1.82329e-27	up	yes
CCM_08770	2.02012	1.01444	1.90587e-28	4.81297e-27	up	yes
CCM_03832	1.78119	0.832838	2.03419e-27	5.02744e-26	up	no
CCM_04804	1.76923	0.823124	1.21241e-26	2.90351e-25	up	no
CCM_07508	1.82087	0.864629	2.17961e-25	5.03756e-24	up	no
CCM_04849	1.8877	0.916632	3.11923e-25	7.13803e-24	up	no
CCM_02695	2.02389	1.01713	1.94277e-23	4.14875e-22	up	yes
CCM_02532	2.51411	1.33005	5.50916e-23	1.1578e-21	up	yes
CCM_01110	1.73994	0.799037	1.49608e-22	3.06085e-21	up	no
CCM_02593	2.55785	1.35493	3.7163e-20	6.82033e-19	up	yes
CCM_08608	2.2072	1.14221	6.21729e-20	1.13429e-18	up	yes
CCM_04059	1.69003	0.757046	9.56535e-20	1.72474e-18	up	no
CCM_07172	1.7878	0.838185	1.37159e-19	2.46354e-18	up	no
CCM_04512	1.74999	0.807346	1.59357e-19	2.85119e-18	up	no
CCM_01531	2.06724	1.04771	7.74573e-18	1.29814e-16	up	yes
CCM_04150	16.4882	4.04336	1.69931e-17	2.81236e-16	up	yes
CCM_06054	2.00914	1.00658	4.39218e-17	7.23033e-16	up	yes
CCM_09196	1.67093	0.740647	3.82196e-16	5.97335e-15	up	no
CCM_07878	2.1155	1.081	3.93792e-16	6.13389e-15	up	yes
CCM_01087	2.20545	1.14107	5.51324e-15	8.02147e-14	up	yes
CCM_07447	1.84803	0.88599	1.70134e-14	2.40733e-13	up	no
CCM_04058	1.62101	0.696896	3.74034e-14	5.15855e-13	up	no
CCM_01380	1.749	0.806531	7.13327e-13	9.11877e-12	up	no
CCM_04833	2.57291	1.3634	1.25018e-11	1.46481e-10	up	yes
CCM_07711	1.61484	0.69139	5.6252e-10	5.74167e-09	up	no
CCM_01382	1.56487	0.646039	6.4403e-10	6.54481e-09	up	no
CCM_00061	1.712	0.775682	7.47559e-10	7.53084e-09	up	no
CCM_04122	1.44838	0.534436	8.0238e-09	7.39211e-08	up	no
CCM_03980	1.46264	0.548574	2.13398e-08	1.88359e-07	up	no
CCM_07018	2.6216	1.39045	3.26525e-08	2.8309e-07	up	yes
CCM_05678	1.54571	0.628273	1.20765e-07	9.89612e-07	up	no
CCM_02710	1.48819	0.573558	1.78026e-07	1.4276e-06	up	no
CCM_07510	1.44925	0.535308	3.66097e-06	2.47663e-05	up	no
CCM_06323	1.50629	0.590999	7.86594e-06	5.07318e-05	up	no
CCM_06737	1.46484	0.550741	8.9485e-06	5.71175e-05	up	no
CCM_08422	1.39364	0.47886	1.14913e-05	7.22045e-05	up	no
CCM_03995	1.5692	0.650027	2.10687e-05	0.000128379	up	no
CCM_03425	1.60503	0.682597	0.00104493	0.00446906	up	no
CCM_05652	1.31819	0.398554	0.00119641	0.00507012	up	no
CCM_00332	1.23748	0.307402	0.00173506	0.00704361	up	no
CCM_01294	1.30275	0.381557	0.00431397	0.0156976	up	no
CCM_08384	1.22704	0.295186	0.00477271	0.0170918	up	no
CCM_07225	1.21351	0.27918	0.00495237	0.0176179	up	no
CCM_05148	1.2182	0.284752	0.00693513	0.0235525	up	no
CCM_02663	3.34134	1.74043	0.0089246	0.0290834	up	yes

## Sheet: WTL4d_DEGs
promoter	FoldChange	Log2FoldChange	pval	padj	Up/Down	Significant
CCM_07510	11.3389	3.5032	0	0	up	yes
CCM_05039	546.54	9.09418	5.98133e-270	2.09612e-267	up	yes
CCM_04506	8.45872	3.08044	6.88809e-249	2.10242e-246	up	yes
CCM_08127	7.30489	2.86886	7.99429e-217	2.04438e-214	up	yes
CCM_04508	6.6607	2.73567	2.2685e-202	4.99176e-200	up	yes
CCM_04514	668.356	9.38447	3.67837e-188	7.103e-186	up	yes
CCM_01015	14.8475	3.89215	2.90669e-141	3.35404e-139	up	yes
CCM_00758	5.24338	2.3905	2.14751e-131	2.28312e-129	up	yes
CCM_02531	32.9408	5.04181	4.34974e-127	4.28721e-125	up	yes
CCM_05557	4.28516	2.09935	2.01065e-106	1.5723e-104	up	yes
CCM_00340	6.45352	2.69009	1.3328e-92	8.29671e-91	up	yes
CCM_00908	5.99952	2.58485	1.1489e-83	5.87614e-82	up	yes
CCM_04804	2.70245	1.43427	9.30672e-76	4.15378e-74	up	yes
CCM_00151	7.39192	2.88595	8.89196e-66	3.44818e-64	up	yes
CCM_07874	3.43096	1.77861	1.54337e-57	5.1602e-56	up	yes
CCM_00949	2.71168	1.43919	2.21266e-51	6.32513e-50	up	yes
CCM_07141	3.15513	1.6577	6.52746e-51	1.83818e-49	up	yes
CCM_04507	12.3238	3.62337	1.42835e-49	3.90607e-48	up	yes
CCM_05702	4.98458	2.31747	6.36935e-49	1.70727e-47	up	yes
CCM_01087	3.32433	1.73306	8.90359e-44	2.06485e-42	up	yes
CCM_04059	2.11927	1.08357	1.19355e-43	2.74778e-42	up	yes
CCM_06055	2.59389	1.37512	1.72164e-43	3.95391e-42	up	yes
CCM_01294	2.8466	1.50924	1.87917e-41	4.08751e-40	up	yes
CCM_01014	2.4436	1.28901	3.42542e-39	7.20251e-38	up	yes
CCM_00327	2.28538	1.19243	1.29586e-29	2.02334e-28	up	yes
CCM_05703	1.99737	0.998104	4.72291e-29	7.2311e-28	up	no
CCM_05556	1.95387	0.966334	8.27254e-25	1.08414e-23	up	no
CCM_08384	1.84999	0.887521	3.08197e-19	3.19404e-18	up	no
CCM_00632	1.66353	0.734251	8.77227e-12	5.83298e-11	up	no
CCM_04945	1.51675	0.600984	1.45476e-11	9.49305e-11	up	no
CCM_03715	1.88097	0.911475	9.63483e-11	5.86269e-10	up	no
CCM_05701	1.51009	0.594636	1.65462e-09	8.96676e-09	up	no
CCM_04852	2.30309	1.20357	1.80168e-09	9.73029e-09	up	yes
CCM_01111	1.64124	0.714787	4.23266e-09	2.21758e-08	up	no
CCM_07702	1.74848	0.806104	8.61451e-06	3.08485e-05	up	no
CCM_07508	1.31165	0.391383	1.41584e-05	4.91983e-05	up	no
CCM_03920	2.57729	1.36585	3.7842e-05	0.000123172	up	yes
CCM_04149	1.33439	0.416181	5.94671e-05	0.000187872	up	no
CCM_05652	1.35	0.432963	7.08605e-05	0.000221281	up	no
CCM_02663	4.44888	2.15344	0.000213816	0.000620592	up	yes
CCM_08608	1.35732	0.440759	0.000456072	0.00125046	up	no
CCM_04513	1.36325	0.447053	0.000981061	0.00252387	up	no
CCM_05148	1.25623	0.329096	0.00105852	0.00270696	up	no
CCM_07018	1.63915	0.712952	0.0048374	0.010898	up	no
CCM_03980	1.20387	0.267674	0.0054522	0.0121442	up	no

## Sheet: DEGs
										WTL15_WTD						WTL1h_WTD						WTL4d_WTD
Group	Gene	WTD1	WTD2	WTL151	WTL152	WTL1h1	WTL1h2	WTL4d1	WTL4d2	FoldChange	Log2FoldChange	pval	padj	Up/Down	Significant	FoldChange	Log2FoldChange	pval	padj	Up/Down	Significant	FoldChange	Log2FoldChange	pval	padj	Up/Down	Significant
WTL15_1h	CCM_09195	11.4006	12.5098	30.7043	34.2319	94.2227	89.3637	9.2011	8.14983	2.89926	1.53569	6.41463e-13	2.64158e-11	up	yes	8.85094	3.14583	1.05878e-83	7.05955e-82	up	yes	0.758074	-0.399589	0.153182	0.231979	down	no
WTL15_1h	CCM_06052	122.911	142.008	418.466	375.059	467.015	444.639	133.385	130.848	3.19721	1.67681	1.14475e-58	1.85137e-56	up	yes	3.97031	1.98925	1.04328e-98	8.55673e-97	up	yes	1.04219	0.05962	0.536412	0.641012	up	no
WTL15_1h	CCM_04150	0.449364	0.455948	2.08429	2.51835	7.54319	5.40295	0.137526	0.184411	5.43091	2.44119	6.45666e-05	0.000946161	up	yes	16.4882	4.04336	1.69931e-17	2.81236e-16	up	yes	0.371447	-1.42877	0.223347	0.318221	down	no
WTL15_1h	CCM_09297	4.72098	3.62818	11.5166	12.131	32.3399	40.5324	2.46766	2.61118	3.02862	1.59866	2.2839e-16	1.31066e-14	up	yes	10.0939	3.33542	4.88146e-90	3.50709e-88	up	yes	0.63601	-0.65288	0.0120578	0.0248293	down	no
WTL15_1h	CCM_05556	66.1809	63.063	339.199	303.426	448.348	436.16	119.352	122.318	5.30715	2.40794	6.9175e-128	2.27893e-125	up	yes	7.89691	2.98129	1.3653e-254	3.24451e-252	up	yes	1.95387	0.966334	8.27254e-25	1.08414e-23	up	no
WTL15_1h	CCM_07446	26.9789	28.5363	344.331	319.614	196.205	183.448	21.6286	23.6839	12.7645	3.67407	7.5978e-308	9.65463e-305	up	yes	7.88839	2.97973	1.25126e-211	2.31934e-209	up	yes	0.852695	-0.229899	0.0617822	0.106385	down	no
WTL15_1h	CCM_04149	33.3507	36.6019	74.4869	78.3155	129.405	125.82	44.0317	45.318	2.33254	1.2219	8.08972e-30	8.17706e-28	up	yes	4.20892	2.07345	6.20146e-104	5.58011e-102	up	yes	1.33439	0.416181	5.94671e-05	0.000187872	up	no
WTL15_1h	CCM_00683	390.393	374.505	820.515	752.076	776.495	714.567	344.157	386.523	2.19441	1.13384	8.90066e-36	1.04173e-33	up	yes	2.24877	1.16914	7.59196e-43	2.69587e-41	up	yes	0.997988	-0.00290605	0.973729	0.984932	down	no
WTL15_1h	CCM_05701	69.6536	67.66	135.252	146.345	509.512	490.547	101.492	96.9458	2.19035	1.13116	2.97312e-26	2.6713e-24	up	yes	8.40345	3.07098	8.36316e-270	2.21457e-267	up	yes	1.51009	0.594636	1.65462e-09	8.96676e-09	up	no
WTL15_1h	CCM_01530	783.359	696.01	1449.37	1385.07	2512.55	2388.29	621.216	687.461	2.04509	1.03216	8.18268e-28	7.66158e-26	up	yes	3.82147	1.93413	8.47767e-106	7.93647e-104	up	yes	0.924087	-0.113899	0.212467	0.305387	down	no
WTL15_1h	CCM_02585	67.0985	63.9209	617.686	618.267	3004.06	2766.37	55.2675	68.1813	10.0727	3.33238	3.65433e-305	4.06316e-302	up	yes	50.8112	5.66708	0	0	up	yes	0.98432	-0.0228008	0.837512	0.881778	down	no
WTL15_1h	CCM_04513	28.5757	32.9448	82.2425	74.5458	137.98	120.692	39.3546	40.9449	2.7193	1.44324	3.95844e-28	3.78606e-26	up	yes	4.84786	2.27735	2.01785e-78	1.24676e-76	up	yes	1.36325	0.447053	0.000981061	0.00252387	up	no
WTL15_1h	CCM_07702	9.12653	8.42856	57.2571	50.3122	119.869	102.353	13.2173	16.1545	6.54342	2.71004	9.82414e-81	2.18464e-78	up	yes	14.6113	3.86901	1.89607e-200	3.44564e-198	up	yes	1.74848	0.806104	8.61451e-06	3.08485e-05	up	no
WTL15_1h	CCM_05703	142.493	137.423	388.544	375.515	1065.05	1071.85	269.892	265.173	2.91424	1.54312	7.12828e-59	1.17419e-56	up	yes	8.80917	3.13901	2.04619e-303	6.53933e-301	up	yes	1.99737	0.998104	4.72291e-29	7.2311e-28	up	no
WTL15_1h	CCM_07879	8.393	8.79749	20.582	17.1481	37.2973	30.3051	5.30078	6.74722	2.34186	1.22766	1.09962e-17	6.79244e-16	up	yes	4.53499	2.1811	1.47125e-61	7.53343e-60	up	yes	0.732087	-0.449912	0.00783494	0.0169295	down	no
WTL15_1h	CCM_04834	22.1354	21.3687	85.8033	83.5178	256.212	231.893	21.4846	26.2786	4.15674	2.05545	2.97787e-16	1.66592e-14	up	yes	12.9499	3.69487	2.13653e-80	1.36561e-78	up	yes	1.14716	0.198061	0.564566	0.664174	up	no
WTL15_1h	CCM_06948	135.992	134.789	340.786	310.837	396.859	335.225	60.9237	71.7769	2.56861	1.36099	8.15952e-49	1.20965e-46	up	yes	3.11839	1.6408	9.531e-64	4.96254e-62	up	yes	0.511982	-0.965834	7.60556e-22	8.71233e-21	down	no
WTL15_1h	CCM_03715	37.8099	35.3106	142.503	187.134	171.188	226.92	71.4635	60.1227	4.81902	2.26874	1.12167e-53	1.72022e-51	up	yes	6.2872	2.65242	2.0535e-79	1.2773e-77	up	yes	1.88097	0.911475	9.63483e-11	5.86269e-10	up	no
WTL1h	CCM_08770	194.791	175.893	224.838	202.041	326.752	322.262	121.986	122.64	1.22906	0.29756	0.00401979	0.0333545	up	no	2.02012	1.01444	1.90587e-28	4.81297e-27	up	yes	0.68951	-0.536357	1.00304e-08	5.06444e-08	down	no
WTL1h	CCM_01457	200.473	226.501	155.518	164.63	454.871	492.305	213.988	210.214	0.800761	-0.320556	0.00403922	0.0334845	down	no	2.55994	1.35611	5.16128e-42	1.81881e-40	up	yes	1.03804	0.0538643	0.585795	0.682526	up	no
WTL1h	CCM_01531	17.4677	17.3783	28.0209	29.3334	31.9681	30.466	17.7734	17.6185	1.75773	0.813713	2.33602e-10	7.34237e-09	up	no	2.06724	1.04771	7.74573e-18	1.29814e-16	up	yes	1.06126	0.08578	0.507221	0.615614	up	no
WTL1h	CCM_03313	1260.29	1058.88	1408.68	1698.87	2117.18	2183.76	1216.97	1067.15	1.43136	0.517387	1.42206e-05	0.000237322	up	no	2.13957	1.09732	7.12163e-29	1.82329e-27	up	yes	1.02894	0.0411631	0.691144	0.773826	up	no
WTL1h	CCM_04404	569.596	558.542	844.552	768.374	1386.69	1467.97	608.007	589.733	1.52602	0.609772	3.84974e-11	1.29221e-09	up	no	2.92002	1.54598	2.90206e-76	1.74651e-74	up	yes	1.10932	0.149682	0.0638052	0.109311	up	no
WTL1h	CCM_07878	10.2811	9.75284	12.292	12.6045	19.1758	17.5542	9.70583	8.8067	1.32718	0.408363	0.00467282	0.0378549	up	no	2.1155	1.081	3.93792e-16	6.13389e-15	up	yes	0.965727	-0.0503125	0.730819	0.806603	down	no
WTL1h	CCM_00690	1.83765	1.31852	3.93091	2.76861	8.71533	9.0043	0.723092	0.484804	2.2689	1.18199	0.0884206	0.321283	up	no	6.50123	2.70071	1.69929e-07	1.3671e-06	up	yes	0.400414	-1.32044	0.192883	0.281514	down	no
WTL1h	CCM_02593	10.6658	10.5819	12.4964	17.2509	23.0705	24.0252	6.54723	5.59113	1.49638	0.581481	0.00239732	0.0220519	up	no	2.55785	1.35493	3.7163e-20	6.82033e-19	up	yes	0.597007	-0.74418	0.000110659	0.000335486	down	no
WTL1h	CCM_08608	53.4659	51.5368	82.853	65.9488	96.0531	104.75	67.5332	68.8557	1.51213	0.596583	4.73634e-05	0.000720167	up	no	2.2072	1.14221	6.21729e-20	1.13429e-18	up	yes	1.35732	0.440759	0.000456072	0.00125046	up	no
WTL1h	CCM_08162	21.4149	22.1522	12.5168	9.70844	9.08107	7.9051	16.7181	20.6395	0.544282	-0.877575	3.56641e-10	1.1015e-08	down	no	0.449759	-1.15277	2.09757e-19	3.73851e-18	down	yes	0.895773	-0.158795	0.195914	0.28519	down	no
WTL1h	CCM_00632	320.537	299.54	462.001	539.999	710.456	830.128	539.192	447.91	1.72633	0.78771	3.27646e-12	1.21942e-10	up	no	2.86772	1.5199	8.10607e-48	3.02932e-46	up	yes	1.66353	0.734251	8.77227e-12	5.83298e-11	up	no
WTL1h	CCM_00277	5542.91	5049.87	8552.33	8526.97	20027.4	21486.7	3380.43	3126.88	1.72135	0.783539	1.05494e-17	6.56205e-16	up	no	4.52225	2.17704	1.18999e-134	1.37861e-132	up	yes	0.641832	-0.639731	3.43085e-13	2.52235e-12	down	no
WTL1h	CCM_02532	15.0956	15.0804	27.3984	24.2805	32.4645	33.2813	10.6352	11.3505	1.82796	0.870238	4.27176e-09	1.17276e-07	up	no	2.51411	1.33005	5.50916e-23	1.1578e-21	up	yes	0.761236	-0.393584	0.0153305	0.0308567	down	no
WTL1h	CCM_07703	7.73849	9.34193	11.9172	11.4783	38.4739	34.9765	7.40103	7.57846	1.46153	0.547476	0.00291788	0.0259147	up	no	4.95594	2.30916	2.26182e-57	1.05339e-55	up	yes	0.915827	-0.126853	0.509866	0.617838	down	no
WTL1h	CCM_06054	51.1356	48.108	70.4714	69.4693	83.079	89.6778	45.803	46.7224	1.50572	0.590453	2.2859e-06	4.41065e-05	up	no	2.00914	1.00658	4.39218e-17	7.23033e-16	up	yes	0.97425	-0.0376367	0.763108	0.831092	down	no
WTL1h	CCM_01597	4672.48	3843.74	4416.96	5456.1	7378.55	8021.06	2319.93	2165.86	1.23847	0.308558	0.0126993	0.0828762	up	no	2.08632	1.06096	1.37739e-24	3.09845e-23	up	yes	0.550241	-0.861864	1.38179e-17	1.32333e-16	down	no
WTL1h	CCM_02695	47.7201	49.1918	61.9385	60.7291	89.4514	80.5765	34.362	36.6408	1.35139	0.434448	3.91868e-05	0.000604116	up	no	2.02389	1.01713	1.94277e-23	4.14875e-22	up	yes	0.765459	-0.385602	0.000250582	0.000720232	down	no
WTL1h	CCM_02694	359.261	349.887	295.772	248.332	155.55	134.494	173.783	169.924	0.818713	-0.28857	0.00655414	0.0487451	down	no	0.471784	-1.0838	3.18878e-27	7.75685e-26	down	yes	0.506418	-0.981599	1.20482e-29	1.88429e-28	down	no
WTL1h	CCM_04945	75.3422	79.6564	133.637	139.006	249.786	237.251	109.458	115.557	1.87844	0.909532	5.12731e-21	3.64859e-19	up	no	3.62513	1.85803	1.69729e-100	1.48401e-98	up	yes	1.51675	0.600984	1.45476e-11	9.49305e-11	up	no
WTL1h	CCM_07018	19.5543	20.6039	36.8559	33.7959	39.0807	52.1372	31.9366	31.0766	1.87764	0.908919	0.000376735	0.00455307	up	no	2.6216	1.39045	3.26525e-08	2.8309e-07	up	yes	1.63915	0.712952	0.0048374	0.010898	up	no
WTL1h	CCM_01111	77.1541	86.7775	121.195	136.725	241.318	251.95	129.343	128.234	1.68023	0.748663	3.80436e-08	9.34802e-07	up	no	3.47097	1.79534	2.49696e-55	1.10726e-53	up	yes	1.64124	0.714787	4.23266e-09	2.21758e-08	up	no
WTL1h_4d	CCM_03201	1523.42	1180.04	1529.37	1428.47	541.644	458.352	224.206	210.48	1.16751	0.223436	0.0600596	0.250225	up	no	0.426521	-1.22931	1.04751e-23	2.26829e-22	down	yes	0.167956	-2.57385	1.39238e-109	1.12604e-107	down	yes
WTL1h_4d	CCM_00758	57.8939	63.8618	72.3688	71.9202	301.501	282.669	286.285	324.853	1.26524	0.339406	0.00229688	0.0213042	up	no	5.53441	2.46843	1.93148e-149	2.41904e-147	up	yes	5.24338	2.3905	2.14751e-131	2.28312e-129	up	yes
WTL1h_4d	CCM_07437	68.3688	50.111	44.4107	44.3838	25.1039	25.5534	1.98227	0.166129	0.800639	-0.320775	0.128371	0.402993	down	no	0.49358	-1.01864	1.01012e-05	6.38592e-05	down	yes	0.0189639	-5.7206	9.53232e-06	3.39078e-05	down	yes
WTL1h_4d	CCM_07874	693.595	560.482	996.394	1021.73	3202.59	3299.6	2203.46	1914.57	1.71818	0.78088	1.27972e-11	4.49926e-10	up	no	5.9825	2.58075	2.58374e-132	2.92025e-130	up	yes	3.43096	1.77861	1.54337e-57	5.1602e-56	up	yes
WTL1h_4d	CCM_00908	24.5795	33.0113	46.0686	51.9863	159.706	132.327	154.16	176.863	1.81778	0.862181	1.49188e-07	3.32587e-06	up	no	5.84404	2.54697	1.89053e-71	1.08157e-69	up	yes	5.99952	2.58485	1.1489e-83	5.87614e-82	up	yes
WTL1h_4d	CCM_06056	6.20142	7.06133	7.96224	8.2568	36.0259	33.1243	73.5408	77.2393	1.30545	0.384551	0.0166006	0.101347	up	no	6.01113	2.58764	3.19095e-100	2.73831e-98	up	yes	11.8682	3.56903	5.51505e-249	1.73945e-246	up	yes
WTL1h_4d	CCM_06055	159.307	165.438	213.942	215.744	310.873	312.968	420.429	385.761	1.41276	0.498519	7.94154e-06	0.000140437	up	no	2.21645	1.14825	1.71953e-29	4.50186e-28	up	yes	2.59389	1.37512	1.72164e-43	3.95391e-42	up	yes
WTL1h_4d	CCM_06731	44.0444	42.5154	27.7447	29.9575	11.3513	9.50904	9.86936	8.82983	0.711958	-0.490135	0.00161448	0.0156949	down	no	0.278028	-1.8467	8.81273e-24	1.91729e-22	down	yes	0.225754	-2.14717	6.61263e-34	1.19863e-32	down	yes
WTL1h_4d	CCM_05557	89.6986	90.0215	122.505	106.122	185.62	183.283	377.694	359.342	1.35769	0.441151	0.000435147	0.00512667	up	no	2.36839	1.24391	1.98865e-31	5.53476e-30	up	yes	4.28516	2.09935	2.01065e-106	1.5723e-104	up	yes
WTL1h_4d	CCM_00152	8.24881	7.98646	7.75632	8.65834	24.4823	22.6611	25.1843	17.3438	1.07997	0.110992	0.73818	0.918146	up	no	3.35092	1.74456	3.11036e-12	3.80803e-11	up	yes	2.73838	1.45332	9.42359e-08	4.28578e-07	up	yes
WTL1h_4d	CCM_01284	804.495	769.125	862.921	736.241	357.562	300.446	148.61	132.933	1.08435	0.116837	0.23411	0.572934	up	no	0.482269	-1.05209	1.12151e-27	2.78665e-26	down	yes	0.186942	-2.41933	1.44032e-169	2.23415e-167	down	yes
WTL1h_4d	CCM_01282	298.119	290.3	328.981	291.881	132.512	100.001	58.4037	61.7189	1.12606	0.171279	0.0613194	0.253927	up	no	0.455642	-1.13403	1.19417e-23	2.57386e-22	down	yes	0.213283	-2.22916	3.47138e-177	5.66314e-175	down	yes
WTL1h_4d	CCM_06281	148.127	130.087	180.56	200.817	462.685	512.594	54.8817	51.4386	1.46417	0.550087	1.16746e-06	2.37091e-05	up	no	4.04583	2.01644	9.86158e-88	7.03055e-86	up	yes	0.399316	-1.3244	5.36142e-33	9.4645e-32	down	yes
WTL1h_4d	CCM_00062	32.0628	29.8805	49.8889	56.0298	115.811	136.381	1.75298	1.76296	1.8268	0.869317	5.71641e-09	1.53618e-07	up	no	4.70064	2.23286	1.27147e-65	6.73369e-64	up	yes	0.059312	-4.07553	1.38414e-53	4.17093e-52	down	yes
WTL4d	CCM_01536	353.931	320.934	325.912	293.985	291.623	344.138	95.1727	93.2052	0.980329	-0.0286622	0.777291	0.930647	down	no	1.08728	0.120725	0.25448	0.430859	up	no	0.291641	-1.77773	6.44324e-79	3.03313e-77	down	yes
WTL4d	CCM_06156	1716.51	1645.56	1783.08	1702.34	971.401	994.749	619.894	638.054	1.10665	0.1462	0.0899333	0.324363	up	no	0.674766	-0.56754	1.9547e-12	2.44153e-11	down	no	0.390908	-1.3551	5.54479e-68	2.2044e-66	down	yes
WTL4d	CCM_04006	674.34	707.656	724.709	811.704	880.67	938.679	1391.62	1336.94	1.18761	0.248063	0.0105267	0.0714771	up	no	1.51927	0.603374	8.96822e-13	1.14016e-11	up	no	2.06306	1.04478	1.32073e-40	2.84665e-39	up	yes
WTL4d	CCM_00331	136.341	131.985	114.17	123.781	134.388	141.529	62.142	56.0118	0.947145	-0.0783431	0.586419	0.844729	down	no	1.18669	0.246947	0.0688507	0.158694	up	no	0.46016	-1.11979	1.73541e-13	1.30425e-12	down	yes
WTL4d	CCM_04804	1361.43	1397.45	1708.21	1705.45	2134.43	2095.92	3432.96	3702.89	1.32119	0.401843	1.52589e-06	3.03642e-05	up	no	1.76923	0.823124	1.21241e-26	2.90351e-25	up	no	2.70245	1.43427	9.30672e-76	4.15378e-74	up	yes
WTL4d	CCM_07510	68.0678	67.9508	106.893	119.653	86.7644	84.0849	750.634	725.368	1.77906	0.831112	9.09118e-12	3.24763e-10	up	no	1.44925	0.535308	3.66097e-06	2.47663e-05	up	no	11.3389	3.5032	0	0	up	yes
WTL4d	CCM_04242	231.288	221.865	168.182	158.558	133.185	124.22	81.0725	77.378	0.769698	-0.377635	6.73247e-05	0.000983229	down	no	0.655314	-0.609742	2.60828e-11	2.97704e-10	down	no	0.365351	-1.45265	4.62792e-59	1.60401e-57	down	yes
WTL4d	CCM_06025	2850.23	1849.27	3027.47	2801.06	2115.69	1876.05	152.414	152.985	1.32294	0.403744	0.199984	0.525667	up	no	0.979197	-0.0303296	0.90906	0.952427	down	no	0.0678547	-3.88141	9.11512e-36	1.74237e-34	down	yes
WTL4d	CCM_04124	92.8225	85.9065	101.057	93.2692	96.1423	93.168	37.003	38.7922	1.16054	0.214799	0.0306588	0.159853	up	no	1.22206	0.289315	0.00167421	0.00682348	up	no	0.443074	-1.17438	3.00669e-35	5.65593e-34	down	yes
WTL4d	CCM_06821	51.7054	74.5148	62.7294	67.6358	89.6191	101.884	144.939	116.133	1.10289	0.141287	0.399069	0.735998	up	no	1.75056	0.807815	4.12488e-07	3.16993e-06	up	no	2.16218	1.11249	0.000206243	0.000600083	up	yes
WTL4d	CCM_04125	3272.02	2353.48	3283.28	3665.15	3673.63	3746.67	1037.83	957.805	1.31867	0.399088	0.119761	0.388078	up	no	1.52131	0.605314	0.0118397	0.0372977	up	no	0.37049	-1.43249	6.75863e-09	3.47933e-08	down	yes
WTL4d	CCM_04005	14.7991	26.7976	8.03509	13.6876	10.5893	5.74385	2.90332	1.40152	0.558092	-0.841425	0.0156827	0.0970082	down	no	0.45243	-1.14423	0.00176771	0.00716047	down	yes	0.108167	-3.20867	3.07525e-14	2.41879e-13	down	yes
WTL4d	CCM_00682	5.72665	5.46192	4.61948	4.31806	4.53095	2.95091	1.28525	1.05755	0.852938	-0.229488	0.624689	0.866392	down	no	0.771254	-0.374723	0.456994	0.638634	down	no	0.218856	-2.19195	0.000282998	0.000806543	down	yes
WTL4d	CCM_00681	102.613	92.7973	109.581	128.28	57.1413	62.8943	35.3583	36.2477	1.30062	0.3792	0.0275613	0.148132	up	no	0.709038	-0.496066	0.00815304	0.0270445	down	no	0.38295	-1.38477	1.42464e-12	9.99993e-12	down	yes
WTL4d	CCM_05328	48.2505	32.6265	46.9889	61.1552	32.5634	47.6268	9.58097	8.58016	1.42908	0.515082	0.00477356	0.038322	up	no	1.14448	0.194692	0.622083	0.772493	up	no	0.234665	-2.09133	5.63641e-27	8.04399e-26	down	yes
WTL4d	CCM_05727	52.2389	45.565	43.3453	49.5556	41.5749	46.8351	17.6643	14.6366	1.01474	0.0211047	0.875216	0.964924	up	no	1.0434	0.0612866	0.635496	0.782648	up	no	0.34516	-1.53466	1.92342e-26	2.68033e-25	down	yes
WTL4d	CCM_04518	116.422	107.618	110.419	115.698	96.9681	107.88	39.2181	42.0749	1.0778	0.108083	0.292694	0.6389	up	no	1.05522	0.0775492	0.450655	0.633501	up	no	0.379103	-1.39934	5.26017e-43	1.18787e-41	down	yes
WTL4d	CCM_07182	133.689	142.387	103.817	104.912	67.3218	63.6397	407.412	412.106	0.807325	-0.308779	0.00141821	0.0140949	down	no	0.547295	-0.869609	7.06896e-20	1.28713e-18	down	no	3.10156	1.633	1.15331e-89	6.69486e-88	up	yes
WTL4d	CCM_00949	120.484	120.305	143.624	133.976	91.6802	76.9822	285.59	339.399	1.23067	0.299445	0.00120509	0.0123068	up	no	0.807928	-0.307701	0.00248787	0.00974539	down	no	2.71168	1.43919	2.21266e-51	6.32513e-50	up	yes
WTL4d	CCM_07184	130.921	119.393	131.254	137.537	124.303	122.639	14.2243	13.6146	1.1467	0.197492	0.0541839	0.233511	up	no	1.13827	0.186844	0.0514484	0.125148	up	no	0.116207	-3.10524	1.14412e-169	1.80428e-167	down	yes
WTL4d	CCM_02725	12.8933	10.8422	10.3117	9.73988	17.3161	20.1198	5.57825	4.06831	0.902292	-0.148334	0.485967	0.792135	down	no	1.82148	0.865107	5.30499e-06	3.49941e-05	up	no	0.424907	-1.23478	5.49422e-07	2.30679e-06	down	yes
WTL4d	CCM_04354	448.127	404.687	487.296	431.578	449.753	497.926	29.2429	25.5471	1.1498	0.201378	0.0447588	0.207596	up	no	1.28235	0.358786	0.000163786	0.000842848	up	no	0.0671283	-3.89693	0	0	down	yes
WTL4d	CCM_05842	112.758	142.387	183.581	109.219	157.649	119.198	229.747	332.407	1.22341	0.290905	0.444481	0.765175	up	no	1.25133	0.32346	0.0235886	0.0660481	up	no	2.30219	1.20301	8.86916e-05	0.000273622	up	yes
WTL4d	CCM_07225	997.508	828.613	1063.69	1063.46	963.313	957.696	105.737	106.106	1.24342	0.314319	0.00272616	0.0244694	up	no	1.21351	0.27918	0.00495237	0.0176179	up	no	0.12118	-3.04477	1.33485e-201	2.87053e-199	down	yes
WTL4d	CCM_04632	6.75887	6.71441	8.18674	6.69104	6.96651	7.34996	13.4237	13.3173	1.17844	0.236879	0.254595	0.597261	up	no	1.22621	0.294201	0.144727	0.283639	up	no	2.07392	1.05236	4.08235e-10	2.33115e-09	up	yes
WTL4d	CCM_07226	474.841	393.855	483.716	468.229	483.657	508.974	17.0252	16.6368	1.16972	0.226157	0.0384342	0.186988	up	no	1.31842	0.39881	0.000148907	0.000772283	up	no	0.0404824	-4.62656	3.2199e-296	1.32464e-293	down	yes
WTL4d	CCM_00275	501.549	390.176	482.519	567.855	456.694	516.975	35.0799	32.3206	1.2581	0.331246	0.0104916	0.0712931	up	no	1.25993	0.333343	0.00566893	0.0198413	up	no	0.0789613	-3.66271	2.63179e-179	4.52764e-177	down	yes
WTL4d	CCM_04745	5.08608	5.76563	2.06906	2.09087	4.21915	4.4057	0.805123	0.647763	0.409188	-1.28917	0.0481265	0.218411	down	no	0.916723	-0.125443	0.823064	0.902313	down	no	0.139889	-2.83764	0.000329654	0.000928604	down	yes
WTL4d	CCM_00274	435.6	372.19	441.138	466.836	459.728	524.644	18.6988	20.7556	1.20017	0.263236	0.0109911	0.0741914	up	no	1.40622	0.491821	2.28803e-06	1.60891e-05	up	no	0.0510187	-4.29283	0	0	down	yes
WTL4d	CCM_09196	436.712	409.705	587.136	626.293	620.372	605.403	149.973	149.378	1.53105	0.614517	7.65405e-10	2.30009e-08	up	no	1.67093	0.740647	3.82196e-16	5.97335e-15	up	no	0.369532	-1.43623	2.6228e-49	7.07035e-48	down	yes
WTL4d	CCM_05271	272.637	260.188	278.606	255.81	277.14	296.905	97.9649	87.7861	1.07055	0.098355	0.294494	0.640105	up	no	1.24325	0.314112	0.000391161	0.00183931	up	no	0.364267	-1.45693	9.11076e-56	2.93218e-54	down	yes
WTL4d	CCM_09351	125.555	129.171	113.574	104.067	104.897	97.3433	314.213	355.998	0.912025	-0.132855	0.148351	0.438724	down	no	0.915971	-0.126627	0.140313	0.27698	down	no	2.74894	1.45887	1.29704e-63	4.85081e-62	up	yes
WTL4d	CCM_08422	4834.8	3892.65	5043.45	5091.89	5008.96	5532.83	60.6357	55.437	1.23965	0.309933	0.00505846	0.0399955	up	no	1.39364	0.47886	1.14913e-05	7.22045e-05	up	no	0.0138936	-6.16944	0	0	down	yes
WTL4d	CCM_07730	1505.26	1153.44	1314.23	1463.68	1323.58	1852.08	265.789	267.434	1.1156	0.157815	0.197433	0.522583	up	no	1.37867	0.463274	0.140257	0.276934	up	no	0.20947	-2.25519	6.17592e-92	3.7701e-90	down	yes
WTL4d	CCM_07210	60.1379	63.1052	68.1835	67.9098	82.8616	94.6988	139.101	127.188	1.17891	0.237456	0.148418	0.438743	up	no	1.66254	0.733391	3.80858e-06	2.56558e-05	up	no	2.25736	1.17463	3.00145e-17	2.82023e-16	up	yes
WTL4d	CCM_04861	75.2477	80.0031	89.8306	79.7118	60.6276	48.6266	26.9747	31.1565	1.16558	0.221044	0.0293785	0.154445	up	no	0.811653	-0.301065	0.00759537	0.0255513	down	no	0.391193	-1.35405	7.97884e-40	1.69273e-38	down	yes
WTL4d	CCM_01344	28.2925	25.9811	35.4043	30.0763	28.1713	27.5194	60.1358	61.8837	1.28772	0.364817	0.00730954	0.0533812	up	no	1.18413	0.24383	0.0565725	0.134889	up	no	2.34964	1.23244	2.60389e-29	4.01925e-28	up	yes
WTL4d	CCM_09634	1005.76	842.778	966.334	946.107	802.73	846.826	255.519	246.276	1.10432	0.143158	0.172729	0.482696	up	no	1.02957	0.0420355	0.678833	0.811151	up	no	0.283582	-1.81816	5.739e-73	2.43509e-71	down	yes
WTL4d	CCM_01231	887.986	884.036	817.947	765.448	677.416	711.855	34.0215	39.7401	0.953838	-0.068184	0.429408	0.75632	down	no	0.904703	-0.144483	0.0740241	0.168068	down	no	0.0434865	-4.52329	0	0	down	yes
WTL4d	CCM_08771	21.9155	15.5921	20.6693	23.0717	21.5177	21.3525	6.94232	7.27982	1.24565	0.316894	0.0414713	0.197371	up	no	1.31893	0.39937	0.00691563	0.0234949	up	no	0.396181	-1.33577	6.11613e-17	5.64593e-16	down	yes
WTL4d	CCM_00769	1911	1556.08	958.134	944.815	843.256	1231.22	2.70521	0.453434	0.585877	-0.77133	9.34564e-12	3.32518e-10	down	no	0.69075	-0.533764	0.0895839	0.195899	down	no	0.000952806	-10.0355	3.04483e-25	4.04637e-24	down	yes
WTL4d	CCM_01736	71.988	67.902	74.936	77.2977	108.759	112.512	33.0474	31.0942	1.16214	0.216785	0.0593346	0.248134	up	no	1.8254	0.868215	1.70907e-16	2.70763e-15	up	no	0.479137	-1.06149	6.20001e-19	6.34897e-18	down	yes
WTL4d	CCM_04058	78.2025	75.6424	104.674	106.527	114.111	102.076	32.5129	35.235	1.46588	0.551766	2.13902e-09	6.11788e-08	up	no	1.62101	0.696896	3.74034e-14	5.15855e-13	up	no	0.460083	-1.12003	2.05211e-34	3.76299e-33	down	yes
WTL4d	CCM_04059	462.98	457.523	543.985	531.106	691.18	657.229	942.275	924.769	1.24694	0.318387	0.000334367	0.00411296	up	no	1.69003	0.757046	9.56535e-20	1.72474e-18	up	no	2.11927	1.08357	1.19355e-43	2.74778e-42	up	yes
WTL4d	CCM_05414	114.908	132.446	97.491	77.1111	68.4626	67.6038	234.983	260.074	0.753168	-0.408956	0.000939909	0.0101094	down	no	0.634727	-0.655792	1.44454e-10	1.54775e-09	down	no	2.09112	1.06428	4.70467e-28	7.0436e-27	up	yes
WTL4d	CCM_00770	212.593	183.799	151.698	127.115	123.672	178.818	64.2196	55.2676	0.750473	-0.414127	0.000454955	0.00533179	down	no	0.881033	-0.182732	0.529391	0.701816	down	no	0.314966	-1.66673	2.83446e-49	7.61923e-48	down	yes
WTL4d	CCM_04848	8.69603	7.21917	10.5461	10.2947	12.0955	13.2903	2.68557	2.33587	1.39918	0.48458	0.0903853	0.325497	up	no	1.84238	0.881569	0.00123094	0.00520454	up	no	0.32986	-1.60007	2.11882e-05	7.18575e-05	down	yes
WTL4d	CCM_07839	936.697	995.404	1084.5	951.123	1358.11	1305.11	2781.98	3048.69	1.12449	0.169277	0.0721845	0.28298	up	no	1.59044	0.669423	6.79694e-17	1.1071e-15	up	no	3.15318	1.65681	1.02206e-91	6.15968e-90	up	yes
WTL4d	CCM_02537	475.821	446.019	504.428	501.238	335.73	366.513	72.1887	75.4274	1.16472	0.219986	0.0146641	0.0925234	up	no	0.879086	-0.185924	0.0403579	0.102673	down	no	0.167298	-2.57951	2.92238e-189	5.88331e-187	down	yes
WTL4d	CCM_05892	16.2294	17.6026	17.1828	15.6667	20.7407	18.2664	42.7157	43.169	1.0363	0.051442	0.729847	0.916037	up	no	1.32981	0.411215	0.00431757	0.0156984	up	no	2.65163	1.40688	3.58708e-33	6.39189e-32	up	yes
WTL4d	CCM_07711	171.358	149.51	179.829	234.408	207.702	241.232	69.1847	55.0236	1.37962	0.464269	0.000521415	0.00600776	up	no	1.61484	0.69139	5.6252e-10	5.74167e-09	up	no	0.404509	-1.30576	1.06036e-25	1.44778e-24	down	yes
WTL4d	CCM_03994	161.191	160.579	111.221	119.045	90.3029	87.5228	70.9399	68.3367	0.764253	-0.387878	0.0025615	0.0232733	down	no	0.637645	-0.649175	3.71412e-07	2.86377e-06	down	no	0.452281	-1.14471	2.4075e-19	2.51432e-18	down	yes
WTL4d	CCM_02663	1.13426	1.24295	4.63203	3.64066	3.60187	3.2877	5.10291	5.0272	3.71066	1.89168	0.00293091	0.0259666	up	yes	3.34134	1.74043	0.0089246	0.0290834	up	yes	4.44888	2.15344	0.000213816	0.000620592	up	yes
WTL4d	CCM_01294	18.9921	17.4863	25.0006	25.8383	20.6605	20.5174	48.9348	50.4176	1.48851	0.573869	1.7017e-05	0.00027672	up	no	1.30275	0.381557	0.00431397	0.0156976	up	no	2.8466	1.50924	1.87917e-41	4.08751e-40	up	yes
WTL4d	CCM_06295	707.595	715.849	641.479	579.881	451.508	452.334	64.8117	67.4123	0.915824	-0.126858	0.155051	0.45096	down	no	0.732664	-0.448777	9.92764e-09	9.02938e-08	down	no	0.0970545	-3.36506	0	0	down	yes
WTL4d	CCM_05400	200.888	201.109	235.395	245.045	192.379	214.336	72.1347	68.5272	1.27627	0.351933	0.000487725	0.005678	up	no	1.16764	0.223591	0.0292826	0.0787784	up	no	0.365619	-1.45159	8.19043e-45	1.94718e-43	down	yes
WTL4d	CCM_05877	3.30985	3.72217	3.25398	2.95102	2.62467	2.96102	9.31365	8.60259	0.941592	-0.0868261	0.767464	0.926016	down	no	0.91635	-0.126029	0.676706	0.809671	down	no	2.66039	1.41164	1.12689e-10	6.78283e-10	up	yes
WTL4d	CCM_05878	8.31398	8.77946	8.16587	6.11836	6.18956	6.90884	20.7954	22.4301	0.891485	-0.165717	0.456742	0.773704	down	no	0.884191	-0.17757	0.407969	0.595629	down	no	2.64135	1.40128	8.28522e-19	8.40244e-18	up	yes
WTL4d	CCM_01285	44.6561	45.1386	57.6033	40.7875	37.4877	24.2559	9.63127	10.0423	1.16848	0.224633	0.0841012	0.3117	up	no	0.792653	-0.335239	0.250304	0.425498	down	no	0.228916	-2.12711	2.94977e-143	3.48884e-141	down	yes
WTL4d	CCM_05119	1176.79	1127.62	880.88	1167.37	487.814	579.967	59.6796	51.5543	0.949983	-0.0740259	0.548239	0.822896	down	no	0.534815	-0.902887	7.27213e-20	1.32153e-18	down	no	0.0504379	-4.30935	0	0	down	yes
WTL4d	CCM_01283	709.553	663.796	734.64	733.05	335.917	287.822	153.335	138.386	1.14098	0.190273	0.0325113	0.166487	up	no	0.523832	-0.932824	2.78474e-22	5.61065e-21	down	no	0.221941	-2.17175	4.15952e-131	4.37304e-129	down	yes
WTL4d	CCM_05475	142.255	150.776	151.499	137.156	171.641	156.007	330.038	352.757	1.05147	0.0724123	0.448297	0.767486	up	no	1.28993	0.367294	4.30934e-05	0.000248841	up	no	2.43458	1.28367	1.06856e-54	3.33687e-53	up	yes
WTL4d	CCM_04266	250.947	229.819	266.096	248.497	261.141	257.991	108.728	114.295	1.14249	0.192176	0.0444047	0.206688	up	no	1.24581	0.317088	0.000326227	0.001569	up	no	0.484645	-1.045	1.16554e-31	1.93479e-30	down	yes
WTL4d	CCM_05476	71.2296	67.4163	64.1694	64.084	75.4367	73.6358	142.523	126.076	0.987813	-0.0176905	0.901083	0.973404	down	no	1.24075	0.311207	0.0217324	0.061822	up	no	2.02475	1.01774	2.48459e-16	2.20744e-15	up	yes
WTL4d	CCM_03574	53.5193	46.42	32.254	45.48	37.3825	46.3186	25.233	22.5146	0.831486	-0.266237	0.266976	0.608561	down	no	0.967059	-0.0483249	0.828634	0.905955	down	no	0.499426	-1.00166	1.72346e-05	5.91921e-05	down	yes
WTL4d	CCM_06323	145.007	148.43	219.111	204.914	163.502	219.337	46.8719	49.431	1.54255	0.625315	1.64782e-09	4.75888e-08	up	no	1.50629	0.590999	7.86594e-06	5.07318e-05	up	no	0.34289	-1.54418	1.94761e-43	4.46206e-42	down	yes
WTL4d	CCM_00178	109.015	120.638	85.8385	81.1694	54.9174	62.404	280.19	285.458	0.776382	-0.365162	0.000264186	0.00335704	down	no	0.589636	-0.762102	3.26273e-13	4.27708e-12	down	no	2.57355	1.36376	2.14954e-57	7.16161e-56	up	yes
WTL4d	CCM_07889	143.623	129.714	123.085	117.971	80.9396	85.9407	21.3822	20.1932	0.941506	-0.0869574	0.417877	0.748259	down	no	0.704547	-0.505231	2.62733e-06	1.82946e-05	down	no	0.158935	-2.65349	2.79993e-113	2.40845e-111	down	yes
WTL4d	CCM_02484	2699.74	2344.15	2780.03	2652.15	3940.79	4132.65	479.537	459.172	1.14948	0.200979	0.0387693	0.187906	up	no	1.84672	0.884961	9.56439e-22	1.89408e-20	up	no	0.194421	-2.36274	3.56845e-150	4.6253e-148	down	yes
WTL15_4d	CCM_04849	330.032	308.178	634.359	627.584	529.593	514.6	92.8076	85.0491	2.11112	1.07801	4.78122e-31	5.00341e-29	up	yes	1.8877	0.916632	3.11923e-25	7.13803e-24	up	no	0.291192	-1.77996	2.68318e-73	1.14879e-71	down	yes
WTL15_1h_4d	CCM_07141	15.6027	16.3327	287.444	289.554	364.321	373.263	48.4345	48.0152	19.2884	4.26966	0	0	up	yes	26.6444	4.73576	0	0	up	yes	3.15513	1.6577	6.52746e-51	1.83818e-49	up	yes
WTL15_1h_4d	CCM_00327	26.5384	29.4323	67.3684	75.1043	77.282	70.7036	58.8529	63.6008	2.71861	1.44287	1.96027e-35	2.26449e-33	up	yes	3.04961	1.60863	4.01154e-51	1.60948e-49	up	yes	2.28538	1.19243	1.29586e-29	2.02334e-28	up	yes
WTL15_1h_4d	CCM_06594	40.2984	36.4599	136.306	132.942	136.462	125.708	8.80124	8.60425	3.74498	1.90496	1.4895e-87	3.4866e-85	up	yes	3.94037	1.97833	1.32779e-99	1.12898e-97	up	yes	0.236929	-2.07747	8.53838e-86	4.59035e-84	down	yes
WTL15_1h_4d	CCM_01015	12.2413	9.89581	497.718	569.216	1724.74	1831.1	157.717	156.02	51.628	5.69008	0	0	up	yes	185.981	7.53901	0	0	up	yes	14.8475	3.89215	2.90669e-141	3.35404e-139	up	yes
WTL15_1h_4d	CCM_05039	4.34802	5.29406	24.727	31.8992	991.326	1155.82	2571.69	2492.11	6.26329	2.64692	2.45166e-09	6.98958e-08	up	yes	256.034	8.00019	5.53813e-194	9.1656e-192	up	yes	546.54	9.09418	5.98133e-270	2.09612e-267	up	yes
WTL15_1h_4d	CCM_08127	107.098	115.455	989.159	945.793	4559.09	4757.88	774.445	781.893	9.28001	3.21413	2.20117e-232	1.39853e-229	up	yes	48.2959	5.59383	0	0	up	yes	7.30489	2.86886	7.99429e-217	2.04438e-214	up	yes
WTL15_1h_4d	CCM_01014	27.3288	28.1228	256.465	259.228	254.532	241.116	62.6792	67.018	9.92978	3.31176	6.4726e-273	4.79782e-270	up	yes	10.3117	3.3662	0	0	up	yes	2.4436	1.28901	3.42542e-39	7.20251e-38	up	yes
WTL15_1h_4d	CCM_04852	39.2856	35.4266	76.2051	74.5314	133.258	140.678	83.4108	81.1647	2.15524	1.10785	1.89608e-07	4.18503e-06	up	yes	4.2342	2.08209	2.37696e-30	6.44143e-29	up	yes	2.30309	1.20357	1.80168e-09	9.73029e-09	up	yes
WTL15_1h_4d	CCM_02531	1.02833	0.746978	6.04464	3.81504	18.3515	18.4033	28.7322	26.9318	5.9369	2.56971	1.17146e-14	5.66313e-13	up	yes	24.0073	4.5854	2.32859e-92	1.74043e-90	up	yes	32.9408	5.04181	4.34974e-127	4.28721e-125	up	yes
WTL15_1h_4d	CCM_04514	1.22767	0.934245	180.3	171.036	561.934	563.619	704.483	670.043	174.5	7.44708	5.99274e-111	1.71953e-108	up	yes	604.348	9.23923	3.86345e-181	5.86991e-179	up	yes	668.356	9.38447	3.67837e-188	7.103e-186	up	yes
WTL15_1h_4d	CCM_03920	5.05285	5.11573	18.0427	17.5277	49.8908	55.1872	12.1023	12.9825	3.73454	1.90093	8.3902e-10	2.4877e-08	up	yes	11.9246	3.57587	2.18202e-52	8.94819e-51	up	yes	2.57729	1.36585	3.7842e-05	0.000123172	up	yes
WTL15_1h_4d	CCM_04833	13.7591	14.8234	66.1492	47.6361	35.9265	27.857	5.03888	7.13739	4.24471	2.08567	9.99379e-28	9.25987e-26	up	yes	2.57291	1.3634	1.25018e-11	1.46481e-10	up	yes	0.444909	-1.16842	2.30418e-05	7.7643e-05	down	yes
WTL15_1h_4d	CCM_00340	30.9651	23.5263	145.281	240.124	371.508	409.215	176.153	160	7.56375	2.9191	1.80442e-12	7.0396e-11	up	yes	16.5569	4.04936	3.58727e-231	7.5561e-229	up	yes	6.45352	2.69009	1.3328e-92	8.29671e-91	up	yes
WTL15_1h_4d	CCM_01087	14.5037	13.3864	22.6602	30.3327	24.8947	28.3864	45.8518	42.8434	2.03104	1.02222	1.61908e-09	4.69112e-08	up	yes	2.20545	1.14107	5.51324e-15	8.02147e-14	up	yes	3.32433	1.73306	8.90359e-44	2.06485e-42	up	yes
WTL15_1h_4d	CCM_05702	19.0199	17.087	789.223	710.424	3594.19	3620.19	84.1992	87.9059	44.3866	5.47205	0	0	up	yes	230.904	7.85115	0	0	up	yes	4.98458	2.31747	6.36935e-49	1.70727e-47	up	yes
WTL15_1h_4d	CCM_04506	73.4104	74.1906	576.269	723.042	1366.3	1404.44	627.001	567.847	9.4071	3.23375	5.75306e-161	2.32607e-158	up	yes	21.6608	4.43701	0	0	up	yes	8.45872	3.08044	6.88809e-249	2.10242e-246	up	yes
WTL15_1h_4d	CCM_00151	4.26589	3.2052	130.325	124.295	456.041	433.134	27.3919	25.3289	36.5064	5.19008	1.06946e-302	1.05698e-299	up	yes	137.858	7.10704	0	0	up	yes	7.39192	2.88595	8.89196e-66	3.44818e-64	up	yes
WTL15_1h_4d	CCM_05902	419.173	366.408	2456.31	2929.42	5055.01	5197.35	175.156	172.081	7.32576	2.87298	2.23449e-129	7.64454e-127	up	yes	15.064	3.91304	0	0	up	yes	0.461901	-1.11434	9.71142e-19	9.80677e-18	down	yes
WTL15_1h_4d	CCM_04507	16.1424	20.5404	235.504	165.046	395.283	304.036	188.742	243.961	11.6458	3.54174	1.12638e-33	1.22185e-31	up	yes	21.9856	4.45849	2.60701e-74	1.54883e-72	up	yes	12.3238	3.62337	1.42835e-49	3.90607e-48	up	yes
WTL15_1h_4d	CCM_04508	77.3269	81.3383	819.037	782.254	969.778	898.178	513.929	497.648	10.7729	3.42933	1.07156e-281	8.66501e-279	up	yes	13.58	3.76341	0	0	up	yes	6.6607	2.73567	2.2685e-202	4.99176e-200	up	yes

## Sheet: top10
promoter	promoter	FoldChange	Log2FoldChange	pval	padj	Up/Down	promoter	FoldChange	Log2FoldChange	pval	padj	Up/Down	Significant	promoter	FoldChange	Log2FoldChange	pval	padj	Up/Down	Significant
CCM_00533	CCM_00533	#N/A	#N/A	#N/A	#N/A	#N/A	CCM_00533	#N/A	#N/A	#N/A	#N/A	#N/A	#N/A	CCM_00533	#N/A	#N/A	#N/A	#N/A	#N/A	#N/A
CCM_01107	CCM_01107	#N/A	#N/A	#N/A	#N/A	#N/A	CCM_01107	#N/A	#N/A	#N/A	#N/A	#N/A	#N/A	CCM_01107	#N/A	#N/A	#N/A	#N/A	#N/A	#N/A
CCM_01344	CCM_01344	#N/A	#N/A	#N/A	#N/A	#N/A	CCM_01344	#N/A	#N/A	#N/A	#N/A	#N/A	#N/A	CCM_01344	#N/A	#N/A	#N/A	#N/A	#N/A	#N/A
CCM_01345	CCM_01345	#N/A	#N/A	#N/A	#N/A	#N/A	CCM_01345	#N/A	#N/A	#N/A	#N/A	#N/A	#N/A	CCM_01345	#N/A	#N/A	#N/A	#N/A	#N/A	#N/A
CCM_04374	CCM_04374	#N/A	#N/A	#N/A	#N/A	#N/A	CCM_04374	#N/A	#N/A	#N/A	#N/A	#N/A	#N/A	CCM_04374	#N/A	#N/A	#N/A	#N/A	#N/A	#N/A
CCM_04507	CCM_04507	11.6458	3.54174	1.12638e-33	1.22185e-31	up	CCM_04507	21.9856	4.45849	2.60701e-74	1.54883e-72	up	yes	CCM_04507	12.3238	3.62337	1.42835e-49	3.90607e-48	up	yes
CCM_04508	CCM_04508	10.7729	3.42933	1.07156e-281	8.66501e-279	up	CCM_04508	13.58	3.76341	0	0	up	yes	CCM_04508	6.6607	2.73567	2.2685e-202	4.99176e-200	up	yes
CCM_04513	CCM_04513	2.7193	1.44324	3.95844e-28	3.78606e-26	up	CCM_04513	4.84786	2.27735	2.01785e-78	1.24676e-76	up	yes	CCM_04513	1.36325	0.447053	0.000981061	0.00252387	up	no
CCM_04514	CCM_04514	174.5	7.44708	5.99274e-111	1.71953e-108	up	CCM_04514	604.348	9.23923	3.86345e-181	5.86991e-179	up	yes	CCM_04514	668.356	9.38447	3.67837e-188	7.103e-186	up	yes
CCM_04633	CCM_04633	#N/A	#N/A	#N/A	#N/A	#N/A	CCM_04633	#N/A	#N/A	#N/A	#N/A	#N/A	#N/A	CCM_04633	#N/A	#N/A	#N/A	#N/A	#N/A	#N/A
CCM_04804	CCM_04804	1.32119	0.401843	1.52589e-06	3.03642e-05	up	CCM_04804	1.76923	0.823124	1.21241e-26	2.90351e-25	up	no	CCM_04804	2.70245	1.43427	9.30672e-76	4.15378e-74	up	yes
CCM_04805	CCM_04805	#N/A	#N/A	#N/A	#N/A	#N/A	CCM_04805	#N/A	#N/A	#N/A	#N/A	#N/A	#N/A	CCM_04805	#N/A	#N/A	#N/A	#N/A	#N/A	#N/A
CCM_06821	CCM_06821	#N/A	#N/A	#N/A	#N/A	#N/A	CCM_06821	#N/A	#N/A	#N/A	#N/A	#N/A	#N/A	CCM_06821	#N/A	#N/A	#N/A	#N/A	#N/A	#N/A
CCM_06822	CCM_06822	#N/A	#N/A	#N/A	#N/A	#N/A	CCM_06822	#N/A	#N/A	#N/A	#N/A	#N/A	#N/A	CCM_06822	#N/A	#N/A	#N/A	#N/A	#N/A	#N/A
CCM_09195	CCM_09195	2.89926	1.53569	6.41463e-13	2.64158e-11	up	CCM_09195	8.85094	3.14583	1.05878e-83	7.05955e-82	up	yes	CCM_09195	0.758074	-0.399589	0.153182	0.231979	down	no
CCM_01014	CCM_01014	9.92978	3.31176	6.4726e-273	4.79782e-270	up	CCM_01014	10.3117	3.3662	0	0	up	yes	CCM_01014	2.4436	1.28901	3.42542e-39	7.20251e-38	up	yes
CCM_02531	CCM_02531	5.9369	2.56971	1.17146e-14	5.66313e-13	up	CCM_02531	24.0073	4.5854	2.32859e-92	1.74043e-90	up	yes	CCM_02531	32.9408	5.04181	4.34974e-127	4.28721e-125	up	yes

## Sheet: TFs
Gene	TF_family	interpro_name	score
CCM_01872	bZIP	Basic leucine zipper	8.5e-12
CCM_08924	bZIP	bZIP transcription factor, bZIP-1	1.6e-07
CCM_04263	bZIP	bZIP transcription factor, bZIP-1	4.3e-07
CCM_09377	bZIP	bZIP transcription factor, bZIP-1	1.4e-08
CCM_02724	C2H2 zinc finger	Zinc finger, C2H2-type	0.00014
CCM_01294	C2H2 zinc finger	Zinc finger, C2H2-type	0.00023
CCM_05900	C2H2 zinc finger	Zinc finger, C2H2-type	0.00024
CCM_00154	Forkhead	Transcription factor, fork head	4.8e-15
CCM_04623	p53-like transcription factor	p53-like transcription factor, DNA-binding	1.3e-49
CCM_04374	Zn2Cys6	Transcription factor, fungi	2.3e-09
CCM_00925	Zn2Cys6	Zn(2)-C6 fungal-type DNA-binding domain	1.1e-10
CCM_05172	Zn2Cys6	Zn(2)-C6 fungal-type DNA-binding domain	1.5e-08
CCM_05556	Zn2Cys6	Zn(2)-C6 fungal-type DNA-binding domain	6.7e-08
CCM_09159	Zn2Cys6	Zn(2)-C6 fungal-type DNA-binding domain	7.9e-06
CCM_05877	Zn2Cys6	Transcription factor, fungi	4.5e-29
CCM_00803	Zn2Cys6	Zn(2)-C6 fungal-type DNA-binding domain	2.5e-09
CCM_02695	Zn2Cys6	Transcription factor, fungi	1.5e-19
CCM_07422	Zn2Cys6	Zn(2)-C6 fungal-type DNA-binding domain	4.3e-07
CCM_02531	Zn2Cys6	Transcription factor, fungi	3e-09
CCM_07141	Zn2Cys6	Zn(2)-C6 fungal-type DNA-binding domain	2.1e-09

## Sheet: 66 genes
Group	Gene	FoldChange	Log2FoldChange	pval	padj	Up/Down	Significant	Pfam:pfam_ID	Pfam:pfam_Name	Pfam:pfam_Description
WTL1h_4d	CCM_00062	4.70064	2.23286	1.27147e-65	6.73369e-64	up	yes	pfam09770	PAT1	Topoisomerase II-associated protein PAT1. Members of this family are necessary for accurate chromosome transmission during cell division.
WTL15_1h_4d	CCM_00151	137.858	7.10704	0	0	up	yes	pfam03441	FAD_binding_7	FAD binding domain of DNA photolyase.
WTL1h_4d	CCM_00152	3.35092	1.74456	3.11036e-12	3.80803e-11	up	yes	pfam00583	Acetyltransf_1	Acetyltransferase (GNAT) family. This family contains proteins with N-acetyltransferase functions such as Elp3-related proteins.
WTL1h	CCM_00277	4.52225	2.17704	1.18999e-134	1.37861e-132	up	yes	pfam01679	Pmp3	Proteolipid membrane potential modulator. Pmp3 is an evolutionarily conserved proteolipid in the plasma membrane which, in S. pombe, is transcriptionally regulated by the Spc1 stress MAPK (mitogen-activated protein kinases) pathway. It functions to modulate the membrane potential, particularly to resist high cellular cation concentration. In eukaryotic organisms, stress-activated mitogen-activate…
WTL15_1h_4d	CCM_00327	3.04961	1.60863	4.01154e-51	1.60948e-49	up	yes	pfam12751	Vac7	Vacuolar segregation subunit 7. Vac7 is localized at the vacuole membrane, a location which is consistent with its involvement in vacuole morphology and inheritance. Vac7 has been shown to function as an upstream regulator of the Fab1 lipid kinase pathway. The Fab1 lipid pathway is important for correct regulation of membrane trafficking events.
WTL15_1h_4d	CCM_00340	16.5569	4.04936	3.58727e-231	7.5561e-229	up	yes	pfam06966	DUF1295	Protein of unknown function (DUF1295). This family contains a number of bacterial and eukaryotic proteins of unknown function that are approximately 300 residues long.
WTL1h	CCM_00632	2.86772	1.5199	8.10607e-48	3.02932e-46	up	yes	pfam00173	Cyt-b5	Cytochrome b5-like Heme/Steroid binding domain. This family includes heme binding domains from a diverse range of proteins. This family also includes proteins that bind to steroids. The family includes progesterone receptors. Many members of this subfamily are membrane anchored by an N-terminal transmembrane alpha helix. This family also includes a domain in some chitin synthases. There is no kno…
WTL15_1h	CCM_00683	2.24877	1.16914	7.59196e-43	2.69587e-41	up	yes	pfam00069	Pkinase	Protein kinase domain.
WTL1h	CCM_00690	6.50123	2.70071	1.69929e-07	1.3671e-06	up	yes	pfam03251	Tymo_45kd_70kd	Tymovirus 45/70Kd protein. Tymoviruses are single stranded RNA viruses. This family includes a protein of unknown function that has been named based on its molecular weight. Tymoviruses such as the ononis yellow mosaic tymovirus encode only three proteins. Of these two are overlapping this protein overlaps a larger ORF that is thought to be the polymerase.
WTL1h_4d	CCM_00758	5.53441	2.46843	1.93148e-149	2.41904e-147	up	yes	pfam10281	Ish1	Putative stress-responsive nuclear envelope protein. This family of proteins found in fungi is a putative stress-responsive nuclear envelope protein Ish1.
WTL1h_4d	CCM_00908	5.84404	2.54697	1.89053e-71	1.08157e-69	up	yes	pfam01783	Ribosomal_L32p	Ribosomal L32p protein family.
WTL15_1h_4d	CCM_01014	10.3117	3.3662	0	0	up	yes	pfam09421	FRQ	Frequency clock protein. The frequency clock protein, is the central component of the frq-based circadian negative feedback loop, regulates various aspects of the circadian clock in Neurospora crassa. This protein has been shown to interact with itself via a coiled-coil.
WTL15_1h_4d	CCM_01015	185.981	7.53901	0	0	up	yes	pfam04321	RmlD_sub_bind	RmlD substrate binding domain. L-rhamnose is a saccharide required for the virulence of some bacteria. Its precursor, dTDP-L-rhamnose, is synthesized by four different enzymes the final one of which is RmlD. #=GF CC The RmlD substrate binding domain is responsible for binding a sugar nucleotide.
WTL15_1h_4d	CCM_01087	2.20545	1.14107	5.51324e-15	8.02147e-14	up	yes	pfam07103	DUF1365	Protein of unknown function (DUF1365). This family consists of several bacterial and plant proteins of around 250 residues in length. The function of this family is unknown.
WTL1h	CCM_01111	3.47097	1.79534	2.49696e-55	1.10726e-53	up	yes	pfam01350	Flavi_NS4A	Flavivirus non-structural protein NS4A. Flaviviruses encode a single polyprotein. This is cleaved into three structural and seven non-structural proteins. The NS4A protein is small and poorly conserved among the Flaviviruses. NS4A contains multiple hydrophobic potential membrane spanning regions. NS4A has only been found in cells infected by Kunjin virus.
WTL1h	CCM_01457	2.55994	1.35611	5.16128e-42	1.81881e-40	up	yes	pfam05914	RIB43A	RIB43A. This family consists of several RIB43A-like eukaryotic proteins. Ciliary and flagellar microtubules contain a specialized set of protofilaments, termed ribbons, that are composed of tubulin and several associated proteins. RIB43A was first characterized in the unicellular biflagellate, Chlamydomonas reinhardtii although highly related sequences are present in several higher eukaryotes inc…
WTL15_1h	CCM_01530	3.82147	1.93413	8.47767e-106	7.93647e-104	up	yes	pfam00067	p450	Cytochrome P450. Cytochrome P450s are haem-thiolate proteins involved in the oxidative degradation of various compounds. They are particularly well known for their role in the degradation of environmental toxins and mutagens. They can be divided into 4 classes, according to the method by which electrons from NAD(P)H are delivered to the catalytic site. Sequence conservation is relatively low with…
WTL1h	CCM_01531	2.06724	1.04771	7.74573e-18	1.29814e-16	up	yes	pfam07690	MFS_1	Major Facilitator Superfamily.
WTL1h	CCM_01597	2.08632	1.06096	1.37739e-24	3.09845e-23	up	yes	.	.	.
WTL15_1h_4d	CCM_02531	24.0073	4.5854	2.32859e-92	1.74043e-90	up	yes	pfam04082	Fungal_trans	Fungal specific transcription factor domain.
WTL1h	CCM_02532	2.51411	1.33005	5.50916e-23	1.1578e-21	up	yes	pfam01544	CorA	CorA-like Mg2+ transporter protein. The CorA transport system is the primary Mg2+ influx system of Salmonella typhimurium and Escherichia coli. CorA is virtually ubiquitous in the Bacteria and Archaea. There are also eukaryotic relatives of this protein. The family includes the MRS2 protein from yeast that is thought to be an RNA splicing protein. However its membership of this family suggests th…
WTL15_1h	CCM_02585	50.8112	5.66708	0	0	up	yes	pfam14613	DUF4449	Protein of unknown function (DUF4449). This is a fungal DUF of unknown function.
WTL1h	CCM_02593	2.55785	1.35493	3.7163e-20	6.82033e-19	up	yes	pfam13002	LDB19	Arrestin_N terminal like. This is a family of proteins related to the Arrestin_N terminal family.
WTL1h	CCM_02695	2.02389	1.01713	1.94277e-23	4.14875e-22	up	yes	pfam04082	Fungal_trans	Fungal specific transcription factor domain.
WTL1h	CCM_03313	2.13957	1.09732	7.12163e-29	1.82329e-27	up	yes	pfam05730	CFEM	CFEM domain. This fungal specific cysteine rich domain is found in some proteins with proposed roles in fungal pathogenesis.
WTL15_1h	CCM_03715	6.2872	2.65242	2.0535e-79	1.2773e-77	up	yes	pfam00975	Thioesterase	Thioesterase domain. Peptide synthetases are involved in the non-ribosomal synthesis of peptide antibiotics. Next to the operons encoding these enzymes, in almost all cases, are genes that encode proteins that have similarity to the type II fatty acid thioesterases of vertebrates. There are also modules within the peptide synthetases that also share this similarity. With respect to antibiotic pro…
WTL15_1h_4d	CCM_03920	11.9246	3.57587	2.18202e-52	8.94819e-51	up	yes	pfam02135	zf-TAZ	TAZ zinc finger. The TAZ2 domain of CBP binds to other transcription factors such as the p53 tumor suppressor protein, E1A oncoprotein, MyoD, and GATA-1. The zinc coordinating motif that is necessary for binding to target DNA sequences consists of HCCC.
WTL15_1h	CCM_04149	4.20892	2.07345	6.20146e-104	5.58011e-102	up	yes	pfam07690	MFS_1	Major Facilitator Superfamily.
WTL15_1h	CCM_04150	16.4882	4.04336	1.69931e-17	2.81236e-16	up	yes	pfam00753	Lactamase_B	Metallo-beta-lactamase superfamily.
WTL1h	CCM_04404	2.92002	1.54598	2.90206e-76	1.74651e-74	up	yes	pfam00076	RRM_1	RNA recognition motif. (a.k.a. RRM, RBD, or RNP domain). The RRM motif is probably diagnostic of an RNA binding protein. RRMs are found in a variety of RNA binding proteins, including various hnRNP proteins, proteins implicated in regulation of alternative splicing, and protein components of snRNPs. The motif also appears in a few single stranded DNA binding proteins. The RRM structure consists o…
WTL15_1h_4d	CCM_04506	21.6608	4.43701	0	0	up	yes	pfam10017	Methyltransf_33	Histidine-specific methyltransferase, SAM-dependent. The mycobacterial members of this family are expressed from part of the ergothioneine biosynthetic gene cluster. EGTD is the histidine methyltransferase that transfers three methyl groups to the alpha-amino moiety of histidine, in the first stage of the production of this histidine betaine derivative that carries a thiol group attached to the C…
WTL15_1h_4d	CCM_04507	21.9856	4.45849	2.60701e-74	1.54883e-72	up	yes	pfam11951	Fungal_trans_2	Fungal specific transcription factor domain. This family of are likely to be transcription factors. This protein is found in fungi. Proteins in this family are typically between 454 to 826 amino acids in length. This protein is found associated with pfam00172.
WTL15_1h_4d	CCM_04508	13.58	3.76341	0	0	up	yes	pfam07092	DUF1356	Protein of unknown function (DUF1356). This family consists of several hypothetical mammalian proteins of around 250 residues in length. The function of this family is unknown.
WTL15_1h	CCM_04513	4.84786	2.27735	2.01785e-78	1.24676e-76	up	yes	pfam11789	zf-Nse	Zinc-finger of the MIZ type in Nse subunit. Nse1 and Nse2 are novel non-SMC subunits of the fission yeast Smc5-6 DNA repair complex. This family is the zinc-finger domain similar to the MIZ type of zinc-finger.
WTL15_1h_4d	CCM_04514	604.348	9.23923	3.86345e-181	5.86991e-179	up	yes	pfam13426	PAS_9	PAS domain.
WTL15_1h_4d	CCM_04833	2.57291	1.3634	1.25018e-11	1.46481e-10	up	yes	pfam01561	Hanta_G2	Hantavirus glycoprotein G2. The medium (M) genome segment of hantaviruses (family Bunyaviridae) encodes the two virion glycoproteins. G1 and G2, as a precursor protein in the complementary sense RNA.
WTL15_1h	CCM_04834	12.9499	3.69487	2.13653e-80	1.36561e-78	up	yes	pfam04159	NB	NB glycoprotein. The NB glycoprotein is found in Influenza type B virus. Its function is unknown.
WTL15_1h_4d	CCM_04852	4.2342	2.08209	2.37696e-30	6.44143e-29	up	yes	pfam12801	Fer4_5	4Fe-4S binding domain. Superfamily includes proteins containing domains which bind to iron-sulfur clusters. Members include bacterial ferredoxins, various dehydrogenases, and various reductases. Structure of the domain is an alpha-antiparallel beta sandwich.
WTL1h	CCM_04945	3.62513	1.85803	1.69729e-100	1.48401e-98	up	yes	pfam00999	Na_H_Exchanger	Sodium/hydrogen exchanger family. Na/H antiporters are key transporters in maintaining the pH of actively metabolizing cells. The molecular mechanisms of antiport are unclear. These antiporters contain 10-12 transmembrane regions (M) at the amino-terminus and a large cytoplasmic region at the carboxyl terminus. The transmembrane regions M3-M12 share identity with other members of the family. The …
WTL15_1h_4d	CCM_05039	256.034	8.00019	5.53813e-194	9.1656e-192	up	yes	pfam11034	DUF2823	Protein of unknown function (DUF2823). This family of proteins are possible glucose repressible proteins however this cannot be confirmed. Currently, no function is known.
WTL15_1h	CCM_05556	7.89691	2.98129	1.3653e-254	3.24451e-252	up	yes	pfam00172	Zn_clus	Fungal Zn(2)-Cys(6) binuclear cluster domain.
WTL1h_4d	CCM_05557	2.36839	1.24391	1.98865e-31	5.53476e-30	up	yes	pfam13419	HAD_2	Haloacid dehalogenase-like hydrolase.
WTL15_1h	CCM_05701	8.40345	3.07098	8.36316e-270	2.21457e-267	up	yes	pfam00067	p450	Cytochrome P450. Cytochrome P450s are haem-thiolate proteins involved in the oxidative degradation of various compounds. They are particularly well known for their role in the degradation of environmental toxins and mutagens. They can be divided into 4 classes, according to the method by which electrons from NAD(P)H are delivered to the catalytic site. Sequence conservation is relatively low with…
WTL15_1h_4d	CCM_05702	230.904	7.85115	0	0	up	yes	pfam08212	Lipocalin_2	Lipocalin-like domain. Lipocalins are transporters for small hydrophobic molecules, such as lipids, steroid hormones, bilins, and retinoids. The structure is an eight-stranded beta barrel.
WTL15_1h	CCM_05703	8.80917	3.13901	2.04619e-303	6.53933e-301	up	yes	pfam02353	CMAS	Mycolic acid cyclopropane synthetase. This family consist of Cyclopropane-fatty-acyl-phospholipid synthase or CFA synthase EC:2.1.1.79 this enzyme catalyse the reaction: S-adenosyl-L-methionine + phospholipid olefinic fatty acid <=> S-adenosyl-L-homocysteine + phospholipid cyclopropane fatty acid.
WTL15_1h_4d	CCM_05902	15.064	3.91304	0	0	up	yes	pfam05750	Rubella_Capsid	Rubella capsid protein. Rubella virus is an enveloped positive-strand RNA virus of the family Togaviridae. Virions are composed of three structural proteins: a capsid and two membrane-spanning glycoproteins, E2 and E1. During virus assembly, the capsid interacts with genomic RNA to form nucleocapsids. It has been discovered that capsid phosphorylation serves to negatively regulate binding of vira…
WTL15_1h	CCM_06052	3.97031	1.98925	1.04328e-98	8.55673e-97	up	yes	pfam07690	MFS_1	Major Facilitator Superfamily.
WTL1h	CCM_06054	2.00914	1.00658	4.39218e-17	7.23033e-16	up	yes	pfam08588	DUF1769	Protein of unknown function (DUF1769). Family of fungal protein with unknown function.
WTL1h_4d	CCM_06055	2.21645	1.14825	1.71953e-29	4.50186e-28	up	yes	pfam04669	Polysacc_synt_4	Polysaccharide biosynthesis. This family of proteins plays a role in xylan biosynthesis in plant cell walls. Its precise role in xylan biosynthesis is unknown. Its function in other organisms is unknown.
WTL1h_4d	CCM_06056	6.01113	2.58764	3.19095e-100	2.73831e-98	up	yes	pfam00005	ABC_tran	ABC transporter. ABC transporters for a large family of proteins responsible for translocation of a variety of compounds across biological membranes. ABC transporters are the largest family of proteins in many completely sequenced bacteria. ABC transporters are composed of two copies of this domain and two copies of a transmembrane domain pfam00664. These four domains may belong to a single polyp…
WTL1h_4d	CCM_06281	4.04583	2.01644	9.86158e-88	7.03055e-86	up	yes	pfam01118	Semialdhyde_dh	Semialdehyde dehydrogenase, NAD binding domain. This Pfam entry contains the following members: N-acetyl-glutamine semialdehyde dehydrogenase (AgrC) Aspartate-semialdehyde dehydrogenase
WTL15_1h_4d	CCM_06594	3.94037	1.97833	1.32779e-99	1.12898e-97	up	yes	.	.	.
WTL15_1h	CCM_06948	3.11839	1.6408	9.531e-64	4.96254e-62	up	yes	.	.	.
WTL1h	CCM_07018	2.6216	1.39045	3.26525e-08	2.8309e-07	up	yes	.	.	.
WTL15_1h_4d	CCM_07141	26.6444	4.73576	0	0	up	yes	pfam04082	Fungal_trans	Fungal specific transcription factor domain.
WTL15_1h	CCM_07446	7.88839	2.97973	1.25126e-211	2.31934e-209	up	yes	pfam03251	Tymo_45kd_70kd	Tymovirus 45/70Kd protein. Tymoviruses are single stranded RNA viruses. This family includes a protein of unknown function that has been named based on its molecular weight. Tymoviruses such as the ononis yellow mosaic tymovirus encode only three proteins. Of these two are overlapping this protein overlaps a larger ORF that is thought to be the polymerase.
WTL15_1h	CCM_07702	14.6113	3.86901	1.89607e-200	3.44564e-198	up	yes	pfam03403	PAF-AH_p_II	Platelet-activating factor acetylhydrolase, isoform II. Platelet-activating factor acetylhydrolase (PAF-AH) is a subfamily of phospholipases A2, responsible for inactivation of platelet-activating factor through cleavage of an acetyl group. Three known PAF-AHs are the brain heterotrimeric PAF-AH Ib, whose catalytic beta and gamma subunits are aligned in pfam02266, the extracellular, plasma PAF-AH…
WTL1h	CCM_07703	4.95594	2.30916	2.26182e-57	1.05339e-55	up	yes	pfam01432	Peptidase_M3	Peptidase family M3. This is the Thimet oligopeptidase family, large family of mammalian and bacterial oligopeptidases that cleave medium sized peptides. The group also contains mitochondrial intermediate peptidase which is encoded by nuclear DNA but functions within the mitochondria to remove the leader sequence.
WTL1h_4d	CCM_07874	5.9825	2.58075	2.58374e-132	2.92025e-130	up	yes	pfam08881	CVNH	CVNH domain. CyanoVirin-N Homology domains are found in the sugar-binding antiviral protein cyanovirin-N (CVN) as well as filamentous ascomycetes and in the fern Ceratopteris richardii.
WTL1h	CCM_07878	2.1155	1.081	3.93792e-16	6.13389e-15	up	yes	pfam00072	Response_reg	Response regulator receiver domain. This domain receives the signal from the sensor partner in bacterial two-component systems. It is usually found N-terminal to a DNA binding effector domain.
WTL15_1h	CCM_07879	4.53499	2.1811	1.47125e-61	7.53343e-60	up	yes	pfam00072	Response_reg	Response regulator receiver domain. This domain receives the signal from the sensor partner in bacterial two-component systems. It is usually found N-terminal to a DNA binding effector domain.
WTL15_1h_4d	CCM_08127	48.2959	5.59383	0	0	up	yes	pfam05532	CsbD	CsbD-like. CsbD is a bacterial general stress response protein. It's expression is mediated by sigma-B, an alternative sigma factor. The role of CsbD in stress response is unclear.
WTL1h	CCM_08608	2.2072	1.14221	6.21729e-20	1.13429e-18	up	yes	pfam04248	DUF427	Domain of unknown function (DUF427).
WTL1h	CCM_08770	2.02012	1.01444	1.90587e-28	4.81297e-27	up	yes	pfam09825	BPL_N	Biotin-protein ligase, N terminal. The function of this structural domain is unknown. It is found to the N terminus of the biotin protein ligase catalytic domain.
WTL15_1h	CCM_09195	8.85094	3.14583	1.05878e-83	7.05955e-82	up	yes	pfam12267	DUF3614	Protein of unknown function (DUF3614). This family of proteins is found in viruses. Proteins in this family are typically between 162 and 495 amino acids in length.
WTL15_1h	CCM_09297	10.0939	3.33542	4.88146e-90	3.50709e-88	up	yes	pfam02714	DUF221	Domain of unknown function DUF221. This family consists of hypothetical transmembrane proteins none of which have any function, the aligned region is at 538 residues at maximum length.
